# Supplementary material for: Gaining Insight into Exclusive and Common Transcriptomic Features Linked with Biotic Stress Responses in Malus
Source: Front Plant Sci. 2017 Sep 13;8:1569. doi: 10.3389/fpls.2017.01569 (PMC5601412; doi:10.3389/fpls.2017.01569)
Supplement: Supplementary file 2 [file Table1.XLSX]

## Sheet: Raw, Align & expr Info
Table S1 : Raw file details, alignment & differential expression information of the 6 transcriptomic studies dealing with different biotic stress conditions.
SI No	Study	Sample Name	SRA ID	Read orientation	Total number of reads	Reads after pre-processing	Total Aligned Reads	Alignment %	Comparison	Total regulated(up&down) genes	Total Up-regulated genes	Total Down-regulated genes
1	Chen et al., 2014	Control	SRR1089478	Single	7591042	7499608	5703182	0.7605	Control vs. Infected	667	263	404
		Infected	SRR1089477	Single	7430428	7342780	6275956	0.8547
2	Kamber et al., 2016	Control	ERR1189573	Single	3553043	3547390	2321779	0.6545	Control vs. Inoculated	255	147	108
		Inoculated	ERR1189574	Single	12839290	12818227	7617581	0.5943
3	Yin et al., 2016	Control	SRR1917391	Paired	60300888	60186978	53608542	0.8907	Control vs. Infected	269	247	22
		Infected	SRR1063452	Paired	96640082	96472290	75952635	0.7873
4	Zhu et al., 2017	0HPI	SRR4431586	Single	11960715	11909233	10654610	0.8947	0HPI vs 72HPI	979	358	621
		72HPI	SRR4431634	Single	12360687	12306083	10433598	0.8478
5	Shin et al., 2016	0T	SRR1603673,SRR1603674,SRR1603676,SRR1603677,SRR1603678,SRR1603675	Single	21879041	21756464	18858024	0.8668	0T vs 96M	1278	355	923
		96M	SRR1603721,SRR1603722,SRR1603723,SRR1603724,SRR1603725	Single	20000000	19878984	17295380	0.87
6-1	Gusberti et al., 2013	1.I.96.1_E1	ERR313218	Paired	65987624	32539029	27261198	0.8378	(1.N.96.1_E1,1.N.96.2_E1,1.N.96.3_E1) vs. (1.I.96.1_E1,1.I.96.2_E1,1.I.96.3_E1)	1318	751	567
		1.I.96.2_E1	ERR313239	Paired	74738806	36818610	30264898	0.822
		1.I.96.3_E1	ERR313221	Paired	83789050	41338689	33335519	0.8064
		1.N.96.1_E1	ERR313236	Paired	80149630	39480728	30684423	0.7772
		1.N.96.2_E1	ERR313225	Paired	93291312	45990311	42449058	0.923
		1.N.96.3_E1	ERR313238	Paired	94326608	46549630	41019534	0.8812
6-2	Gusberti et al., 2013	7.I.96.1_E1	ERR313235	Paired	69912968	34517246	31790384	0.921	(7.N.96.1_E1,7.N.96.2_E1,7.N.96.3_E1) vs. (7.I.96.1_E1,7.I.96.2_E1,7.I.96.3_E1)	452	244	208
		7.I.96.2_E1	ERR313219	Paired	90906390	44863847	39798719	0.8871
		7.I.96.3_E1	ERR313230	Paired	64317912	31704643	25021303	0.7892
		7.N.96.1_E1	ERR313229	Paired	76635396	37404445	29504625	0.7888
		7.N.96.2_E1	ERR313233	Paired	75873582	37432055	32139163	0.8586
		7.N.96.3_E1	ERR313220	Paired	76611594	37826804	34407261	0.9096
