# Supplementary material for: Gaining Insight into Exclusive and Common Transcriptomic Features Linked with Biotic Stress Responses in Malus
Source: Front Plant Sci. 2017 Sep 13;8:1569. doi: 10.3389/fpls.2017.01569 (PMC5601412; doi:10.3389/fpls.2017.01569)
Supplement: Supplementary file 3 [file Table2.XLSX]

## Sheet: Table S2-A
Table S2-A : List of significantly regulated genes obtained from the RNA-Seq analysis of the 6 articles dealing with transcriptomic studies related with different biotic stress in Malus. Gene ID, corresponding Arabidopsis ortholog (TAIR ID), up/down regulation, fold change, p-value and objective of the studies were indicated.
Article No	Gene ID	TAIR_ID	Up/Down	log2(Fold change)	p-value	Objective
1	MDP0000119402	AT4G35250	Up	1.86507	0.0176	Apple stem grooving virus
1	MDP0000120125	AT3G28340	Up	1.23085	0.0034	Apple stem grooving virus
1	MDP0000121129	AT3G27740	Up	1.16993	0.0477	Apple stem grooving virus
1	MDP0000122340	AT5G51570	Up	1.20163	0.0334	Apple stem grooving virus
1	MDP0000126335	AT4G02040	Up	1.33765	0.00175	Apple stem grooving virus
1	MDP0000126986	AT2G46420	Up	1.25739	0.0224	Apple stem grooving virus
1	MDP0000126989	AT1G58350	Up	1.39232	0.03135	Apple stem grooving virus
1	MDP0000127306	AT4G08850	Up	1.02308	0.03305	Apple stem grooving virus
1	MDP0000127542	AT4G26140	Up	1.48121	0.00155	Apple stem grooving virus
1	MDP0000127702	AT5G53560	Up	2.52356	0.0133	Apple stem grooving virus
1	MDP0000129445	AT5G37490	Up	2.09096	0.00015	Apple stem grooving virus
1	MDP0000129626	AT4G37680	Up	1.0072	0.04015	Apple stem grooving virus
1	MDP0000129779	AT1G03140	Up	1.51785	0.0156	Apple stem grooving virus
1	MDP0000130099	AT1G73050	Up	1.11221	0.03875	Apple stem grooving virus
1	MDP0000134185	AT4G30870	Up	1.6845	0.02715	Apple stem grooving virus
1	MDP0000137325	AT5G46760	Up	1.25076	0.00995	Apple stem grooving virus
1	MDP0000138927	AT1G32450	Up	1.70044	0.0167	Apple stem grooving virus
1	MDP0000138937	AT3G25290	Up	1.90689	0.0116	Apple stem grooving virus
1	MDP0000139525	AT5G44680	Up	1.22479	0.00715	Apple stem grooving virus
1	MDP0000142484	AT1G67050	Up	1.20645	0.03925	Apple stem grooving virus
1	MDP0000142804	AT1G18450	Up	1.34395	0.0231	Apple stem grooving virus
1	MDP0000144634	AT2G38790	Up	1.60486	0.0049	Apple stem grooving virus
1	MDP0000147337	AT5G38480	Up	1.40166	0.00195	Apple stem grooving virus
1	MDP0000148376	AT1G19485	Up	1.06609	0.0342	Apple stem grooving virus
1	MDP0000148532	AT3G01120	Up	1.70044	0.0058	Apple stem grooving virus
1	MDP0000148991	AT1G66920	Up	1.31802	0.005	Apple stem grooving virus
1	MDP0000149267	AT5G33370	Up	1.05063	0.0385	Apple stem grooving virus
1	MDP0000149907	AT5G51970	Up	1.49185	0.00845	Apple stem grooving virus
1	MDP0000154068	AT2G42220	Up	1.02857	0.04055	Apple stem grooving virus
1	MDP0000154434	AT2G42040	Up	1.47805	0.04435	Apple stem grooving virus
1	MDP0000156139	AT1G76880	Up	1.31034	0.0026	Apple stem grooving virus
1	MDP0000156548	AT1G69160	Up	1.2854	0.02105	Apple stem grooving virus
1	MDP0000156578	AT1G10657	Up	1.31194	0.00685	Apple stem grooving virus
1	MDP0000157879	AT2G30020	Up	1.61411	0.0002	Apple stem grooving virus
1	MDP0000158129	AT4G32480	Up	1.14963	0.00965	Apple stem grooving virus
1	MDP0000160390	AT5G09570	Up	1.41093	0.02585	Apple stem grooving virus
1	MDP0000161388	AT1G70420	Up	1.79141	0.0001	Apple stem grooving virus
1	MDP0000162149	AT1G29850	Up	1.45943	0.0328	Apple stem grooving virus
1	MDP0000165605	AT3G03920	Up	1.30743	0.04105	Apple stem grooving virus
1	MDP0000169470	AT1G04950	Up	1.29546	0.038	Apple stem grooving virus
1	MDP0000170583	AT3G08505	Up	1.49185	0.0341	Apple stem grooving virus
1	MDP0000171920	AT3G21480	Up	1.32193	0.02885	Apple stem grooving virus
1	MDP0000172441	AT1G10320	Up	1.3594	0.00995	Apple stem grooving virus
1	MDP0000173577	AT3G08505	Up	1.30117	0.02445	Apple stem grooving virus
1	MDP0000174615	AT1G01340	Up	1.3505	0.03535	Apple stem grooving virus
1	MDP0000174634	AT2G30990	Up	1.5025	0.0278	Apple stem grooving virus
1	MDP0000176510	AT5G02780	Up	1.41504	0.03725	Apple stem grooving virus
1	MDP0000176907	AT5G22870	Up	1.58496	0.0389	Apple stem grooving virus
1	MDP0000179216	AT2G36970	Up	1.27886	0.01875	Apple stem grooving virus
1	MDP0000179421	AT1G60640	Up	1.43296	0.0132	Apple stem grooving virus
1	MDP0000179987	AT3G17170	Up	1.71425	0.01895	Apple stem grooving virus
1	MDP0000180024	AT4G27510	Up	1.62449	0.01895	Apple stem grooving virus
1	MDP0000180420	NA	Up	1.73697	0.00215	Apple stem grooving virus
1	MDP0000182000	AT5G07990	Up	1.61244	0.0023	Apple stem grooving virus
1	MDP0000185324	AT5G51260	Up	1.42146	0.0139	Apple stem grooving virus
1	MDP0000185817	AT1G23170	Up	1.47249	0.02465	Apple stem grooving virus
1	MDP0000186994	AT1G60060	Up	1.04836	0.02435	Apple stem grooving virus
1	MDP0000188674	AT5G02790	Up	1.20789	0.0172	Apple stem grooving virus
1	MDP0000190256	AT2G15890	Up	1.14281	0.0078	Apple stem grooving virus
1	MDP0000191329	AT3G47160	Up	1.0614	0.0345	Apple stem grooving virus
1	MDP0000191575	AT4G03250	Up	1.62936	0.0227	Apple stem grooving virus
1	MDP0000191939	AT4G36040	Up	1.02857	0.04055	Apple stem grooving virus
1	MDP0000198228	AT3G14470	Up	1.05889	0.046	Apple stem grooving virus
1	MDP0000199026	AT2G35100	Up	1.20945	0.0423	Apple stem grooving virus
1	MDP0000199150	AT5G24510	Up	2.39232	0.0477	Apple stem grooving virus
1	MDP0000201967	AT1G28100	Up	1.24793	0.03745	Apple stem grooving virus
1	MDP0000202292	AT2G34830	Up	1.26628	0.0023	Apple stem grooving virus
1	MDP0000206206	AT5G43750	Up	2.44294	0.0031	Apple stem grooving virus
1	MDP0000206902	AT4G23880	Up	1.15829	0.00685	Apple stem grooving virus
1	MDP0000207630	AT5G15880	Up	1.25481	0.04425	Apple stem grooving virus
1	MDP0000208617	AT1G61740	Up	1.2559	0.00585	Apple stem grooving virus
1	MDP0000210303	AT2G30520	Up	1.64386	0.04585	Apple stem grooving virus
1	MDP0000211202	AT4G12560	Up	1.07039	0.0194	Apple stem grooving virus
1	MDP0000211643	AT2G32150	Up	1.16993	0.0475	Apple stem grooving virus
1	MDP0000213302	AT2G42750	Up	1.0072	0.02265	Apple stem grooving virus
1	MDP0000217734	AT4G15020	Up	1.35755	0.02425	Apple stem grooving virus
1	MDP0000218911	AT2G30280	Up	1.14296	0.0333	Apple stem grooving virus
1	MDP0000219309	AT2G19730	Up	1.25123	0.0149	Apple stem grooving virus
1	MDP0000220190	AT3G01680	Up	1.35532	0.00175	Apple stem grooving virus
1	MDP0000220301	AT1G69070	Up	1.27085	0.01315	Apple stem grooving virus
1	MDP0000222305	AT5G06710	Up	1.22542	0.02395	Apple stem grooving virus
1	MDP0000223224	AT4G32480	Up	1.43079	0.0024	Apple stem grooving virus
1	MDP0000226223	AT5G02780	Up	1.58496	0.0061	Apple stem grooving virus
1	MDP0000227849	AT1G67430	Up	1.62059	0.01545	Apple stem grooving virus
1	MDP0000228670	AT5G20790	Up	1.44294	0.03985	Apple stem grooving virus
1	MDP0000229843	AT2G36690	Up	1.64386	0.0077	Apple stem grooving virus
1	MDP0000230263	AT3G13620	Up	1.39232	0.0142	Apple stem grooving virus
1	MDP0000231307	AT2G26550	Up	1.13516	0.04555	Apple stem grooving virus
1	MDP0000231698	AT5G14670	Up	2.60288	0.00155	Apple stem grooving virus
1	MDP0000233150	AT1G17850	Up	1.19967	0.0295	Apple stem grooving virus
1	MDP0000233319	AT1G42480	Up	1.11221	0.03875	Apple stem grooving virus
1	MDP0000233761	AT5G48850	Up	2.30743	0.03125	Apple stem grooving virus
1	MDP0000234344	AT2G30580	Up	1.22542	0.02395	Apple stem grooving virus
1	MDP0000234499	AT5G42260	Up	2	0.03085	Apple stem grooving virus
1	MDP0000236328	AT4G27340	Up	1.23266	0.0291	Apple stem grooving virus
1	MDP0000239688	AT5G53340	Up	1.12749	0.02365	Apple stem grooving virus
1	MDP0000240039	AT1G09780	Up	1.85798	0.03335	Apple stem grooving virus
1	MDP0000241338	AT5G35360	Up	1.36923	0.04205	Apple stem grooving virus
1	MDP0000241747	AT3G24150	Up	1.36923	0.0421	Apple stem grooving virus
1	MDP0000242313	AT3G18670	Up	1.23704	0.01555	Apple stem grooving virus
1	MDP0000242361	AT3G07040	Up	1.0072	0.04015	Apple stem grooving virus
1	MDP0000242934	AT2G26970	Up	1.47805	0.04435	Apple stem grooving virus
1	MDP0000243138	AT1G78020	Up	1.39232	0.04395	Apple stem grooving virus
1	MDP0000243386	AT5G04820	Up	1.08746	0.04105	Apple stem grooving virus
1	MDP0000245436	AT5G65790	Up	1.64386	0.0459	Apple stem grooving virus
1	MDP0000248148	AT2G18570	Up	1.70044	0.00285	Apple stem grooving virus
1	MDP0000248981	AT5G51810	Up	1.25739	0.0224	Apple stem grooving virus
1	MDP0000250254	AT1G62960	Up	1.05889	0.02905	Apple stem grooving virus
1	MDP0000250597	AT4G09460	Up	1.58496	0.0062	Apple stem grooving virus
1	MDP0000250658	AT5G56550	Up	1.38143	0.0101	Apple stem grooving virus
1	MDP0000252680	AT3G57400	Up	1.1891	0.00665	Apple stem grooving virus
1	MDP0000253113	AT3G26040	Up	1.20645	0.03915	Apple stem grooving virus
1	MDP0000254055	AT1G29290	Up	1.24793	0.0143	Apple stem grooving virus
1	MDP0000254676	AT5G19430	Up	1.43296	0.0279	Apple stem grooving virus
1	MDP0000256027	AT3G21810	Up	1.36923	0.0421	Apple stem grooving virus
1	MDP0000256195	AT1G22400	Up	1.94251	0.01055	Apple stem grooving virus
1	MDP0000257423	AT2G37430	Up	1.41504	0.03835	Apple stem grooving virus
1	MDP0000258078	AT5G35750	Up	1.22239	0.0121	Apple stem grooving virus
1	MDP0000258215	AT1G69020	Up	1.04016	0.02785	Apple stem grooving virus
1	MDP0000258332	AT1G27595	Up	1.04963	0.03385	Apple stem grooving virus
1	MDP0000258414	AT1G49620	Up	2.08746	0.00035	Apple stem grooving virus
1	MDP0000258793	AT4G21870	Up	1.66742	0.0036	Apple stem grooving virus
1	MDP0000259142	AT5G52230	Up	1.15381	0.0166	Apple stem grooving virus
1	MDP0000260737	AT5G23730	Up	1.2854	0.02105	Apple stem grooving virus
1	MDP0000261375	AT3G28340	Up	1.20163	0.007	Apple stem grooving virus
1	MDP0000261522	AT5G52280	Up	2.09592	0.00465	Apple stem grooving virus
1	MDP0000262669	AT1G62850	Up	1.12338	0.02835	Apple stem grooving virus
1	MDP0000265609	AT4G16520	Up	1.47805	0.01085	Apple stem grooving virus
1	MDP0000268271	AT1G31930	Up	1.05703	0.02675	Apple stem grooving virus
1	MDP0000269116	AT4G19510	Up	1.3505	0.03535	Apple stem grooving virus
1	MDP0000273201	AT1G68520	Up	1.31079	0.0041	Apple stem grooving virus
1	MDP0000273851	AT5G15130	Up	1.29546	0.038	Apple stem grooving virus
1	MDP0000274344	AT4G25150	Up	1.98706	0.0146	Apple stem grooving virus
1	MDP0000274576	AT5G62880	Up	1.52838	0.01065	Apple stem grooving virus
1	MDP0000280901	AT1G19530	Up	1.29331	0.002	Apple stem grooving virus
1	MDP0000282364	AT1G74780	Up	1.45943	0.03435	Apple stem grooving virus
1	MDP0000282534	AT3G14130	Up	1.33985	0.0161	Apple stem grooving virus
1	MDP0000284484	AT1G64690	Up	1.2854	0.021	Apple stem grooving virus
1	MDP0000285927	AT1G54070	Up	1.38198	0.00255	Apple stem grooving virus
1	MDP0000286751	AT1G07030	Up	1.58496	0.0025	Apple stem grooving virus
1	MDP0000287192	AT2G41790	Up	1.06301	0.02905	Apple stem grooving virus
1	MDP0000290422	AT1G17260	Up	1.13637	0.01865	Apple stem grooving virus
1	MDP0000290937	NA	Up	1.37346	0.0281	Apple stem grooving virus
1	MDP0000291076	AT3G16780	Up	2.07325	0.0003	Apple stem grooving virus
1	MDP0000295137	AT4G18710	Up	1.26303	0.04825	Apple stem grooving virus
1	MDP0000295196	AT3G10300	Up	1.87254	0.0016	Apple stem grooving virus
1	MDP0000296002	AT3G62140	Up	1.80735	0.0406	Apple stem grooving virus
1	MDP0000296512	AT5G55050	Up	1.90689	0.03155	Apple stem grooving virus
1	MDP0000296959	AT1G18190	Up	1.05209	0.02465	Apple stem grooving virus
1	MDP0000298165	AT5G06740	Up	2.1964	0.00425	Apple stem grooving virus
1	MDP0000298660	AT2G45550	Up	1.2084	0.01005	Apple stem grooving virus
1	MDP0000299209	AT5G19120	Up	1.2738	0.003	Apple stem grooving virus
1	MDP0000300146	AT1G20560	Up	1.7866	0.01035	Apple stem grooving virus
1	MDP0000300265	AT1G06410	Up	1.44294	0.03985	Apple stem grooving virus
1	MDP0000301186	AT1G35680	Up	1.07682	0.05	Apple stem grooving virus
1	MDP0000303602	AT1G47980	Up	1.08321	0.00935	Apple stem grooving virus
1	MDP0000304291	AT3G07130	Up	1.02554	0.03515	Apple stem grooving virus
1	MDP0000307573	AT2G25620	Up	1.37638	0.0194	Apple stem grooving virus
1	MDP0000307739	AT3G13227	Up	2.30117	0.0073	Apple stem grooving virus
1	MDP0000309212	AT5G64840	Up	1.05578	0.0161	Apple stem grooving virus
1	MDP0000309667	AT5G53220	Up	1.44294	0.03985	Apple stem grooving virus
1	MDP0000309960	AT1G10070	Up	1.05264	0.013	Apple stem grooving virus
1	MDP0000312617	AT2G35640	Up	1.25481	0.04425	Apple stem grooving virus
1	MDP0000315201	AT2G28200	Up	1.06683	0.02645	Apple stem grooving virus
1	MDP0000315424	NA	Up	1.25576	0.00305	Apple stem grooving virus
1	MDP0000316421	AT2G45760	Up	2.11151	0.0003	Apple stem grooving virus
1	MDP0000319160	AT4G22190	Up	1.16993	0.0475	Apple stem grooving virus
1	MDP0000319661	NA	Up	1.26303	0.04825	Apple stem grooving virus
1	MDP0000321333	AT2G34970	Up	1.27684	0.0299	Apple stem grooving virus
1	MDP0000321380	AT1G68520	Up	1.03242	0.0383	Apple stem grooving virus
1	MDP0000322680	AT1G79040	Up	2.28057	5e-05	Apple stem grooving virus
1	MDP0000322873	NA	Up	1.24207	0.0333	Apple stem grooving virus
1	MDP0000323010	NA	Up	1.3339	0.0036	Apple stem grooving virus
1	MDP0000323342	NA	Up	1.5325	0.03995	Apple stem grooving virus
1	MDP0000327191	AT3G57240	Up	1.79442	0.0026	Apple stem grooving virus
1	MDP0000332597	AT4G37930	Up	1.49185	0.0006	Apple stem grooving virus
1	MDP0000334150	AT3G01860	Up	1.08246	0.0446	Apple stem grooving virus
1	MDP0000337971	AT4G15510	Up	1.10575	0.0203	Apple stem grooving virus
1	MDP0000340025	AT1G78410	Up	1.70044	0.01725	Apple stem grooving virus
1	MDP0000349378	NA	Up	1.94251	0.01055	Apple stem grooving virus
1	MDP0000351497	AT4G19390	Up	1.42146	0.04995	Apple stem grooving virus
1	MDP0000361238	NA	Up	1.2854	0.00785	Apple stem grooving virus
1	MDP0000361241	ATCG00790	Up	1.36257	0.0018	Apple stem grooving virus
1	MDP0000361244	ATCG00800	Up	1.45286	0.0016	Apple stem grooving virus
1	MDP0000361245	ATCG00800	Up	1.12338	0.0284	Apple stem grooving virus
1	MDP0000361249	ATCG00780	Up	1.3505	0.0014	Apple stem grooving virus
1	MDP0000362288	NA	Up	1.00877	0.0255	Apple stem grooving virus
1	MDP0000365305	AT1G64510	Up	1.26303	0.0255	Apple stem grooving virus
1	MDP0000391319	AT5G04550	Up	1.3505	0.03535	Apple stem grooving virus
1	MDP0000392154	AT3G21710	Up	1.44294	0.03985	Apple stem grooving virus
1	MDP0000394761	AT3G25290	Up	1.822	0.01775	Apple stem grooving virus
1	MDP0000403302	AT3G03280	Up	1.14552	0.01125	Apple stem grooving virus
1	MDP0000413871	AT2G38170	Up	2.30743	0.03125	Apple stem grooving virus
1	MDP0000433022	AT1G77270	Up	1.30117	0.02445	Apple stem grooving virus
1	MDP0000433094	AT2G44130	Up	1.22882	0.01615	Apple stem grooving virus
1	MDP0000436957	ATCG00830	Up	1.52356	0.0004	Apple stem grooving virus
1	MDP0000436958	ATCG01310	Up	1.33956	0.00305	Apple stem grooving virus
1	MDP0000442056	AT3G07040	Up	1.76184	0.00095	Apple stem grooving virus
1	MDP0000446928	AT3G47610	Up	1.58496	0.0253	Apple stem grooving virus
1	MDP0000461150	AT3G16720	Up	1.35701	0.02795	Apple stem grooving virus
1	MDP0000464691	AT2G45760	Up	1.30175	0.00235	Apple stem grooving virus
1	MDP0000469115	AT3G11780	Up	1.75489	0.0165	Apple stem grooving virus
1	MDP0000469568	AT1G54070	Up	1.39232	0.0102	Apple stem grooving virus
1	MDP0000483776	AT5G59180	Up	1.24793	0.01435	Apple stem grooving virus
1	MDP0000497581	AT1G70940	Up	1.07473	0.0143	Apple stem grooving virus
1	MDP0000502754	AT4G14880	Up	1.6845	0.02715	Apple stem grooving virus
1	MDP0000504527	AT1G78860	Up	1.7318	0.0244	Apple stem grooving virus
1	MDP0000509072	AT4G04020	Up	1.15895	0.0081	Apple stem grooving virus
1	MDP0000511663	AT5G10530	Up	1.3101	0.0038	Apple stem grooving virus
1	MDP0000517262	AT5G07580	Up	1.44677	0.00155	Apple stem grooving virus
1	MDP0000528658	AT1G56010	Up	1.45438	0.00455	Apple stem grooving virus
1	MDP0000543510	AT1G14860	Up	1.42146	0.04995	Apple stem grooving virus
1	MDP0000545337	AT1G76650	Up	1.58496	0.0054	Apple stem grooving virus
1	MDP0000576126	AT5G38020	Up	1.49185	0.0341	Apple stem grooving virus
1	MDP0000581816	AT1G51140	Up	1.79998	0.00245	Apple stem grooving virus
1	MDP0000585239	AT3G07040	Up	1.6024	0.0044	Apple stem grooving virus
1	MDP0000595671	AT5G59820	Up	1.58496	0.0027	Apple stem grooving virus
1	MDP0000612264	AT5G40650	Up	2.02554	0.01045	Apple stem grooving virus
1	MDP0000615948	AT2G46680	Up	1.15166	0.0079	Apple stem grooving virus
1	MDP0000621119	AT2G36480	Up	1.08246	0.0446	Apple stem grooving virus
1	MDP0000623276	NA	Up	1.64386	0.0459	Apple stem grooving virus
1	MDP0000623607	AT1G47310	Up	2.01792	0.0387	Apple stem grooving virus
1	MDP0000643281	AT5G50230	Up	1.07172	0.01515	Apple stem grooving virus
1	MDP0000644109	AT5G20150	Up	1.16993	0.0338	Apple stem grooving virus
1	MDP0000647541	AT1G03310	Up	1.26303	0.02595	Apple stem grooving virus
1	MDP0000649022	AT1G19210	Up	1.24393	0.0033	Apple stem grooving virus
1	MDP0000670441	AT3G13200	Up	1.19265	0.02115	Apple stem grooving virus
1	MDP0000672731	AT1G34050	Up	1.03122	0.02035	Apple stem grooving virus
1	MDP0000682658	AT5G64610	Up	1.86507	0.0176	Apple stem grooving virus
1	MDP0000684769	AT3G08910	Up	1.08746	0.0405	Apple stem grooving virus
1	MDP0000692406	AT3G02150	Up	1.05274	0.0166	Apple stem grooving virus
1	MDP0000698017	AT4G38180	Up	1.078	0.02755	Apple stem grooving virus
1	MDP0000701561	AT4G31940	Up	1.49185	0.0341	Apple stem grooving virus
1	MDP0000704216	AT1G19210	Up	1.9006	0.00015	Apple stem grooving virus
1	MDP0000705709	AT5G22090	Up	1.48308	0.01965	Apple stem grooving virus
1	MDP0000707824	AT4G31980	Up	1.3505	0.03535	Apple stem grooving virus
1	MDP0000716794	AT4G34630	Up	1.82247	0.0108	Apple stem grooving virus
1	MDP0000722255	AT3G12120	Up	1.13955	0.03845	Apple stem grooving virus
1	MDP0000737001	AT3G19000	Up	2.00392	0.00025	Apple stem grooving virus
1	MDP0000767063	AT1G35210	Up	1.72247	0.00065	Apple stem grooving virus
1	MDP0000767961	AT1G28960	Up	1.45943	0.03435	Apple stem grooving virus
1	MDP0000770089	AT5G58620	Up	1.19502	0.0236	Apple stem grooving virus
1	MDP0000772208	AT3G22560	Up	1.49185	0.0341	Apple stem grooving virus
1	MDP0000776779	AT5G63840	Up	1.61411	0.00055	Apple stem grooving virus
1	MDP0000791464	AT5G47230	Up	1.03242	0.03825	Apple stem grooving virus
1	MDP0000803096	AT5G59050	Up	2.13516	0.00935	Apple stem grooving virus
1	MDP0000811127	AT3G07040	Up	1.43771	0.0015	Apple stem grooving virus
1	MDP0000819132	AT5G59550	Up	1.12595	0.0212	Apple stem grooving virus
1	MDP0000840947	AT1G58420	Up	1.13386	0.0201	Apple stem grooving virus
1	MDP0000849544	AT1G02520	Up	1.53916	0.0076	Apple stem grooving virus
1	MDP0000859897	AT2G45760	Up	1.61376	0.0002	Apple stem grooving virus
1	MDP0000872143	AT4G36040	Up	1.0336	0.01225	Apple stem grooving virus
1	MDP0000878181	AT1G32928	Up	1.11343	0.01055	Apple stem grooving virus
1	MDP0000882983	AT1G33060	Up	2.05889	0.00545	Apple stem grooving virus
1	MDP0000890854	AT4G27950	Up	2.04439	0.02175	Apple stem grooving virus
1	MDP0000896511	AT1G32450	Up	1.11103	0.0272	Apple stem grooving virus
1	MDP0000898850	AT5G37490	Up	1.6845	0.02715	Apple stem grooving virus
1	MDP0000899816	AT2G46680	Up	1.70598	0.0017	Apple stem grooving virus
1	MDP0000909888	AT3G05200	Up	1.01881	0.04145	Apple stem grooving virus
1	MDP0000920394	AT1G32928	Up	1.22542	0.00875	Apple stem grooving virus
1	MDP0000923528	AT1G70640	Up	1.11221	0.03875	Apple stem grooving virus
1	MDP0000923579	AT5G47230	Up	1.8413	0.01065	Apple stem grooving virus
1	MDP0000925519	AT4G02990	Up	1.06609	0.0342	Apple stem grooving virus
1	MDP0000010811	AT3G24090	Down	-1.078	0.04175	Apple stem grooving virus
1	MDP0000025413	AT5G27450	Down	-2.1851	5e-05	Apple stem grooving virus
1	MDP0000052608	AT1G60940	Down	-2.28951	0.037	Apple stem grooving virus
1	MDP0000088156	AT5G26751	Down	-1.66297	0.00115	Apple stem grooving virus
1	MDP0000090454	AT2G37940	Down	-1.16471	0.00685	Apple stem grooving virus
1	MDP0000092033	AT2G29730	Down	-1.1021	0.01175	Apple stem grooving virus
1	MDP0000118810	AT4G18170	Down	-1.36959	0.0013	Apple stem grooving virus
1	MDP0000118814	AT1G53050	Down	-1.06603	0.0112	Apple stem grooving virus
1	MDP0000119199	AT3G22830	Down	-1.33151	0.00235	Apple stem grooving virus
1	MDP0000119590	AT4G18170	Down	-1.02106	0.0165	Apple stem grooving virus
1	MDP0000124249	AT5G10860	Down	-1.68252	0.00155	Apple stem grooving virus
1	MDP0000124884	AT3G52990	Down	-2.28951	0.037	Apple stem grooving virus
1	MDP0000125300	AT4G25200	Down	-1.09311	0.02475	Apple stem grooving virus
1	MDP0000125460	NA	Down	-1	0.03955	Apple stem grooving virus
1	MDP0000126530	AT5G18650	Down	-2.05889	0.0212	Apple stem grooving virus
1	MDP0000126706	AT2G38640	Down	-1.1684	0.0183	Apple stem grooving virus
1	MDP0000127123	AT5G19790	Down	-1.41504	0.03825	Apple stem grooving virus
1	MDP0000127630	AT5G05580	Down	-1.59724	0.0004	Apple stem grooving virus
1	MDP0000127897	AT5G21990	Down	-1.45829	0.00235	Apple stem grooving virus
1	MDP0000130227	AT5G46210	Down	-1.49304	0.0494	Apple stem grooving virus
1	MDP0000130449	AT5G36110	Down	-1.152	0.009	Apple stem grooving virus
1	MDP0000130716	AT4G24240	Down	-1.2115	0.0124	Apple stem grooving virus
1	MDP0000133262	AT5G57150	Down	-1.72414	5e-05	Apple stem grooving virus
1	MDP0000133399	AT3G06500	Down	-1.58699	0.0005	Apple stem grooving virus
1	MDP0000134027	AT2G02800	Down	-1.58496	0.0206	Apple stem grooving virus
1	MDP0000134397	AT1G08250	Down	-1.25604	0.0155	Apple stem grooving virus
1	MDP0000134499	AT1G08650	Down	-1.19265	0.02	Apple stem grooving virus
1	MDP0000135185	AT4G25780	Down	-1.66297	0.04595	Apple stem grooving virus
1	MDP0000135244	AT2G23770	Down	-1.32193	0.02695	Apple stem grooving virus
1	MDP0000135455	AT5G56170	Down	-1.63743	0.0055	Apple stem grooving virus
1	MDP0000136479	AT3G17100	Down	-1.16096	0.0085	Apple stem grooving virus
1	MDP0000136609	AT4G10250	Down	-1.32193	0.01335	Apple stem grooving virus
1	MDP0000136998	ATMG00513	Down	-1.26303	0.02385	Apple stem grooving virus
1	MDP0000137705	AT1G78440	Down	-1.67557	0.0002	Apple stem grooving virus
1	MDP0000138593	AT1G68490	Down	-1.35614	0.01095	Apple stem grooving virus
1	MDP0000138674	AT3G05660	Down	-1.55254	0.03295	Apple stem grooving virus
1	MDP0000139219	NA	Down	-1.03847	0.01525	Apple stem grooving virus
1	MDP0000139683	AT2G20900	Down	-1.36027	0.0023	Apple stem grooving virus
1	MDP0000139843	AT5G19875	Down	-1.19745	0.02315	Apple stem grooving virus
1	MDP0000140755	AT5G53300	Down	-1.30996	0.0018	Apple stem grooving virus
1	MDP0000140806	AT3G45040	Down	-1.16711	0.04205	Apple stem grooving virus
1	MDP0000141116	AT1G67320	Down	-1.34792	0.0438	Apple stem grooving virus
1	MDP0000141181	AT5G10860	Down	-2.71955	5e-05	Apple stem grooving virus
1	MDP0000141458	AT1G53885	Down	-1.17403	0.01615	Apple stem grooving virus
1	MDP0000141595	AT2G17480	Down	-1.17688	0.01185	Apple stem grooving virus
1	MDP0000142174	AT3G16920	Down	-1.17509	0.00745	Apple stem grooving virus
1	MDP0000145953	AT4G23550	Down	-2.48543	0.0451	Apple stem grooving virus
1	MDP0000147375	NA	Down	-1.16993	0.04685	Apple stem grooving virus
1	MDP0000147523	AT5G20510	Down	-1.16812	0.0066	Apple stem grooving virus
1	MDP0000147913	AT4G10490	Down	-2	0.00655	Apple stem grooving virus
1	MDP0000148399	AT5G03380	Down	-1.32757	0.0089	Apple stem grooving virus
1	MDP0000150878	AT1G34420	Down	-1.16913	0.00655	Apple stem grooving virus
1	MDP0000150964	AT1G02170	Down	-1.18622	0.00735	Apple stem grooving virus
1	MDP0000151320	AT1G66980	Down	-1.2115	0.0349	Apple stem grooving virus
1	MDP0000151362	AT3G11820	Down	-1.41504	0.02445	Apple stem grooving virus
1	MDP0000151845	AT5G09840	Down	-1.25154	0.04785	Apple stem grooving virus
1	MDP0000152564	AT1G54050	Down	-1.0813	0.0196	Apple stem grooving virus
1	MDP0000155446	AT4G12510	Down	-1.31194	0.0024	Apple stem grooving virus
1	MDP0000155667	AT5G62020	Down	-1.12873	0.01375	Apple stem grooving virus
1	MDP0000156530	AT5G05580	Down	-1.69246	0.00015	Apple stem grooving virus
1	MDP0000157711	AT1G25390	Down	-1.29956	0.04355	Apple stem grooving virus
1	MDP0000158576	AT5G14040	Down	-2.24101	0.0049	Apple stem grooving virus
1	MDP0000159598	AT3G52750	Down	-1.47917	0.03445	Apple stem grooving virus
1	MDP0000160065	AT1G03940	Down	-1.41504	0.02945	Apple stem grooving virus
1	MDP0000162456	AT3G19450	Down	-1.38589	0.00115	Apple stem grooving virus
1	MDP0000162976	AT4G19420	Down	-1.5801	0.003	Apple stem grooving virus
1	MDP0000165187	AT5G62680	Down	-1.03554	0.01495	Apple stem grooving virus
1	MDP0000165547	AT5G57800	Down	-1.23665	0.0112	Apple stem grooving virus
1	MDP0000165690	AT1G21660	Down	-1.30812	0.03915	Apple stem grooving virus
1	MDP0000166320	AT1G69040	Down	-1.58496	0.04695	Apple stem grooving virus
1	MDP0000166704	AT4G15093	Down	-1.00631	0.0158	Apple stem grooving virus
1	MDP0000167281	AT4G32030	Down	-1.20945	0.0063	Apple stem grooving virus
1	MDP0000167955	AT4G30210	Down	-1.20911	0.0123	Apple stem grooving virus
1	MDP0000169903	AT2G29360	Down	-1.41504	0.0393	Apple stem grooving virus
1	MDP0000171573	AT5G51970	Down	-1.05247	0.0414	Apple stem grooving virus
1	MDP0000173535	AT2G34600	Down	-1.24731	0.0095	Apple stem grooving virus
1	MDP0000173792	AT3G11670	Down	-1.06357	0.0305	Apple stem grooving virus
1	MDP0000174859	AT3G52560	Down	-1.41504	0.04225	Apple stem grooving virus
1	MDP0000175388	AT5G48570	Down	-1.10988	0.0292	Apple stem grooving virus
1	MDP0000175780	AT1G65730	Down	-1.00397	0.02045	Apple stem grooving virus
1	MDP0000176091	AT5G59420	Down	-1.60942	0.00055	Apple stem grooving virus
1	MDP0000176755	AT3G54650	Down	-1.8657	0.00565	Apple stem grooving virus
1	MDP0000177906	AT1G80840	Down	-1.14855	0.0189	Apple stem grooving virus
1	MDP0000178485	AT3G10300	Down	-2.73697	0.0087	Apple stem grooving virus
1	MDP0000179654	AT1G28480	Down	-1.19719	0.00495	Apple stem grooving virus
1	MDP0000180080	AT4G22220	Down	-1.60768	0.04845	Apple stem grooving virus
1	MDP0000180684	AT3G48520	Down	-1.98024	0.0001	Apple stem grooving virus
1	MDP0000182020	AT3G19830	Down	-1.65896	0.00665	Apple stem grooving virus
1	MDP0000182230	AT2G36430	Down	-1.41504	0.0276	Apple stem grooving virus
1	MDP0000183336	NA	Down	-1.36923	0.02355	Apple stem grooving virus
1	MDP0000185169	AT5G17540	Down	-1.16128	0.00855	Apple stem grooving virus
1	MDP0000185491	AT3G48750	Down	-1.77761	0.0433	Apple stem grooving virus
1	MDP0000186231	AT2G06050	Down	-1.37541	0.0013	Apple stem grooving virus
1	MDP0000187921	AT1G19180	Down	-1.71607	0.0097	Apple stem grooving virus
1	MDP0000188157	AT5G01060	Down	-1.19526	0.0055	Apple stem grooving virus
1	MDP0000188275	AT1G56660	Down	-1.61667	0.00695	Apple stem grooving virus
1	MDP0000193401	AT1G22380	Down	-1.49957	0.0007	Apple stem grooving virus
1	MDP0000194663	AT1G07530	Down	-1.05247	0.01545	Apple stem grooving virus
1	MDP0000195608	AT5G43650	Down	-2.33258	0.007	Apple stem grooving virus
1	MDP0000196008	AT5G36140	Down	-1.54057	0.0014	Apple stem grooving virus
1	MDP0000196428	AT4G38130	Down	-1.35364	0.04715	Apple stem grooving virus
1	MDP0000196541	AT1G63160	Down	-1.63743	0.03405	Apple stem grooving virus
1	MDP0000197292	AT4G21410	Down	-1.47917	0.03445	Apple stem grooving virus
1	MDP0000198525	AT4G14160	Down	-1.41504	0.03965	Apple stem grooving virus
1	MDP0000198955	AT5G01750	Down	-1.81359	0.0131	Apple stem grooving virus
1	MDP0000199257	AT1G80160	Down	-2.56188	0.01445	Apple stem grooving virus
1	MDP0000199385	AT2G44160	Down	-1.19931	0.0372	Apple stem grooving virus
1	MDP0000200254	AT3G08510	Down	-1.70454	0.03145	Apple stem grooving virus
1	MDP0000200718	NA	Down	-1.152	0.045	Apple stem grooving virus
1	MDP0000200773	AT5G09760	Down	-1.18057	0.03495	Apple stem grooving virus
1	MDP0000200818	AT1G74530	Down	-1.69515	0.04675	Apple stem grooving virus
1	MDP0000201265	AT3G19320	Down	-1.04307	0.013	Apple stem grooving virus
1	MDP0000201271	AT3G49370	Down	-1.49304	0.0494	Apple stem grooving virus
1	MDP0000201518	AT5G19780	Down	-1.30812	0.03915	Apple stem grooving virus
1	MDP0000204381	AT2G47750	Down	-1.45066	0.0126	Apple stem grooving virus
1	MDP0000206089	AT1G27440	Down	-1.08489	0.0479	Apple stem grooving virus
1	MDP0000208402	AT1G33260	Down	-1.28951	0.0166	Apple stem grooving virus
1	MDP0000208621	AT4G05180	Down	-1.20586	0.0042	Apple stem grooving virus
1	MDP0000209283	AT3G53160	Down	-1.02618	0.01695	Apple stem grooving virus
1	MDP0000210119	AT1G75410	Down	-1.27563	0.00885	Apple stem grooving virus
1	MDP0000212178	AT3G48100	Down	-1.3744	0.019	Apple stem grooving virus
1	MDP0000214413	AT4G18780	Down	-1.27302	0.013	Apple stem grooving virus
1	MDP0000215084	AT1G74850	Down	-1.19265	0.03035	Apple stem grooving virus
1	MDP0000216487	AT3G57870	Down	-1.15788	0.0083	Apple stem grooving virus
1	MDP0000218271	AT1G78700	Down	-1.35168	0.00145	Apple stem grooving virus
1	MDP0000218522	AT1G18890	Down	-1.05938	0.01155	Apple stem grooving virus
1	MDP0000219522	AT5G15780	Down	-1.63743	0.0126	Apple stem grooving virus
1	MDP0000225501	AT5G42650	Down	-2.24793	0.0009	Apple stem grooving virus
1	MDP0000225663	AT4G00720	Down	-1.41504	0.03825	Apple stem grooving virus
1	MDP0000226115	AT4G17500	Down	-1.85561	0.00245	Apple stem grooving virus
1	MDP0000227287	AT1G78950	Down	-1.19651	0.02375	Apple stem grooving virus
1	MDP0000228470	AT2G38310	Down	-1.38541	0.0009	Apple stem grooving virus
1	MDP0000228546	AT4G36830	Down	-1.26303	0.04015	Apple stem grooving virus
1	MDP0000229468	AT5G36110	Down	-1.41504	0.0074	Apple stem grooving virus
1	MDP0000229726	AT4G21390	Down	-1.59401	0.0007	Apple stem grooving virus
1	MDP0000230007	AT1G79920	Down	-1.05658	0.0147	Apple stem grooving virus
1	MDP0000232957	AT5G03610	Down	-1.01168	0.02955	Apple stem grooving virus
1	MDP0000236723	AT5G60490	Down	-1.24511	0.00525	Apple stem grooving virus
1	MDP0000237102	AT1G33590	Down	-2.33258	0.007	Apple stem grooving virus
1	MDP0000238415	AT4G00720	Down	-1.81359	0.0131	Apple stem grooving virus
1	MDP0000238475	AT3G30300	Down	-1.28498	0.01265	Apple stem grooving virus
1	MDP0000239834	AT1G13280	Down	-2.60266	0.00455	Apple stem grooving virus
1	MDP0000241323	AT5G45110	Down	-1.03477	0.027	Apple stem grooving virus
1	MDP0000241358	AT1G74950	Down	-2.04809	0.00015	Apple stem grooving virus
1	MDP0000242301	AT5G09360	Down	-1.73697	0.0085	Apple stem grooving virus
1	MDP0000242465	AT5G16740	Down	-1.24511	0.03245	Apple stem grooving virus
1	MDP0000242744	AT4G31290	Down	-1.01738	0.01705	Apple stem grooving virus
1	MDP0000243825	AT3G45660	Down	-1.66297	0.04595	Apple stem grooving virus
1	MDP0000244335	AT5G55380	Down	-1.73697	0.0011	Apple stem grooving virus
1	MDP0000244591	AT5G64210	Down	-1.85262	0.00035	Apple stem grooving virus
1	MDP0000245175	AT1G34320	Down	-1.02137	0.0185	Apple stem grooving virus
1	MDP0000245553	AT1G52580	Down	-1.22239	0.0383	Apple stem grooving virus
1	MDP0000247869	AT3G59140	Down	-1.19745	0.02315	Apple stem grooving virus
1	MDP0000248043	AT1G28280	Down	-1.178	0.01725	Apple stem grooving virus
1	MDP0000248575	AT5G59790	Down	-1.2422	0.0061	Apple stem grooving virus
1	MDP0000248777	AT5G26030	Down	-1.3802	0.0057	Apple stem grooving virus
1	MDP0000249564	AT1G44350	Down	-1.04307	0.03325	Apple stem grooving virus
1	MDP0000249767	AT3G25180	Down	-2.9386	5e-05	Apple stem grooving virus
1	MDP0000250976	AT4G34150	Down	-1.08808	0.01795	Apple stem grooving virus
1	MDP0000251585	AT5G51460	Down	-1.46234	0.0217	Apple stem grooving virus
1	MDP0000251803	AT5G36210	Down	-1.01065	0.02905	Apple stem grooving virus
1	MDP0000252012	AT1G65870	Down	-1.41504	0.02945	Apple stem grooving virus
1	MDP0000253076	AT1G80180	Down	-1.16993	0.04975	Apple stem grooving virus
1	MDP0000254930	AT3G07090	Down	-1.84303	0.00015	Apple stem grooving virus
1	MDP0000255592	AT4G33905	Down	-1.18556	0.04605	Apple stem grooving virus
1	MDP0000256481	AT2G29050	Down	-1.01168	0.02955	Apple stem grooving virus
1	MDP0000256522	AT3G27400	Down	-1.18556	0.0379	Apple stem grooving virus
1	MDP0000258977	AT5G25880	Down	-1.17247	0.0138	Apple stem grooving virus
1	MDP0000258999	AT5G26670	Down	-1.1375	0.0425	Apple stem grooving virus
1	MDP0000259253	AT1G27600	Down	-1.1394	0.0322	Apple stem grooving virus
1	MDP0000259683	AT1G11320	Down	-2	0.00785	Apple stem grooving virus
1	MDP0000261236	AT5G67150	Down	-1.152	0.027	Apple stem grooving virus
1	MDP0000261625	AT5G13700	Down	-1.02801	0.0374	Apple stem grooving virus
1	MDP0000261679	AT5G26340	Down	-1.48046	0.00075	Apple stem grooving virus
1	MDP0000261957	AT4G26210	Down	-2.5025	0.01225	Apple stem grooving virus
1	MDP0000262301	AT5G63380	Down	-1.17585	0.01905	Apple stem grooving virus
1	MDP0000263349	AT1G80840	Down	-1.22239	0.0382	Apple stem grooving virus
1	MDP0000263529	AT1G16670	Down	-1.3254	0.00245	Apple stem grooving virus
1	MDP0000263645	AT3G08510	Down	-1.57032	0.00755	Apple stem grooving virus
1	MDP0000263680	AT5G01370	Down	-1.27486	0.00505	Apple stem grooving virus
1	MDP0000264347	AT1G07530	Down	-1.17688	0.00955	Apple stem grooving virus
1	MDP0000264879	AT1G29690	Down	-1.06298	0.0107	Apple stem grooving virus
1	MDP0000265094	AT1G64230	Down	-1.30581	0.003	Apple stem grooving virus
1	MDP0000266665	AT5G02500	Down	-1.02223	0.019	Apple stem grooving virus
1	MDP0000267643	AT2G47780	Down	-1.38995	0.0085	Apple stem grooving virus
1	MDP0000270559	AT5G17680	Down	-1.11806	0.019	Apple stem grooving virus
1	MDP0000270728	AT5G01960	Down	-1.45943	0.0162	Apple stem grooving virus
1	MDP0000271527	AT3G26040	Down	-1.04544	0.01495	Apple stem grooving virus
1	MDP0000272050	AT5G55190	Down	-1.32862	0.004	Apple stem grooving virus
1	MDP0000273720	AT1G65520	Down	-1.1481	0.00695	Apple stem grooving virus
1	MDP0000274300	AT3G06490	Down	-1.07215	0.03935	Apple stem grooving virus
1	MDP0000275331	AT5G22060	Down	-1.19316	0.0092	Apple stem grooving virus
1	MDP0000276227	AT5G19350	Down	-1.7176	0.00955	Apple stem grooving virus
1	MDP0000277477	AT1G75240	Down	-1.35364	0.04715	Apple stem grooving virus
1	MDP0000278249	AT3G54700	Down	-1.02412	0.02535	Apple stem grooving virus
1	MDP0000279459	AT2G18660	Down	-6.04827	5e-05	Apple stem grooving virus
1	MDP0000280142	AT2G25490	Down	-1.5025	0.0138	Apple stem grooving virus
1	MDP0000282889	AT5G18840	Down	-1.41504	0.02945	Apple stem grooving virus
1	MDP0000282995	AT1G23390	Down	-1.26303	0.04015	Apple stem grooving virus
1	MDP0000283316	AT4G23180	Down	-1.92961	0.00455	Apple stem grooving virus
1	MDP0000284571	AT4G25030	Down	-1.08692	0.0179	Apple stem grooving virus
1	MDP0000287580	AT3G32930	Down	-1.34792	0.04975	Apple stem grooving virus
1	MDP0000289428	AT1G64980	Down	-1.28293	0.0077	Apple stem grooving virus
1	MDP0000290295	AT2G30020	Down	-1.11623	0.01675	Apple stem grooving virus
1	MDP0000291704	AT3G05560	Down	-1.60768	0.04845	Apple stem grooving virus
1	MDP0000291831	AT5G12020	Down	-1.77761	0.00355	Apple stem grooving virus
1	MDP0000292084	AT1G04530	Down	-1.48638	0.00175	Apple stem grooving virus
1	MDP0000292237	AT1G78280	Down	-1.20989	0.00655	Apple stem grooving virus
1	MDP0000293001	AT3G55700	Down	-1.23036	0.004	Apple stem grooving virus
1	MDP0000293465	AT5G38820	Down	-1.03242	0.0138	Apple stem grooving virus
1	MDP0000293966	AT3G63440	Down	-1.73697	0.04085	Apple stem grooving virus
1	MDP0000295800	NA	Down	-1.12228	0.0164	Apple stem grooving virus
1	MDP0000295812	AT4G24240	Down	-1.05336	0.0118	Apple stem grooving virus
1	MDP0000295825	AT1G75800	Down	-2.61667	0.0338	Apple stem grooving virus
1	MDP0000296259	AT3G50120	Down	-1.10692	0.03325	Apple stem grooving virus
1	MDP0000296364	AT5G02380	Down	-1	0.04875	Apple stem grooving virus
1	MDP0000296700	AT1G11330	Down	-1.88897	0.02125	Apple stem grooving virus
1	MDP0000297007	AT3G52710	Down	-1.56704	0.0093	Apple stem grooving virus
1	MDP0000297583	AT2G26650	Down	-1.34348	0.0088	Apple stem grooving virus
1	MDP0000297818	AT5G57870	Down	-1.27302	0.03355	Apple stem grooving virus
1	MDP0000299975	AT5G22060	Down	-1.25848	0.00245	Apple stem grooving virus
1	MDP0000301056	AT5G40950	Down	-1.87447	0.0314	Apple stem grooving virus
1	MDP0000301787	AT4G31290	Down	-3.28293	0.0012	Apple stem grooving virus
1	MDP0000301999	AT3G20640	Down	-1.09163	0.00945	Apple stem grooving virus
1	MDP0000302538	AT2G32150	Down	-1.85561	0.0361	Apple stem grooving virus
1	MDP0000303249	AT1G26910	Down	-1.11958	0.02965	Apple stem grooving virus
1	MDP0000303430	AT5G52640	Down	-1.29351	0.03565	Apple stem grooving virus
1	MDP0000303952	AT3G58680	Down	-1.29956	0.04355	Apple stem grooving virus
1	MDP0000306198	AT1G21720	Down	-1.63743	0.01965	Apple stem grooving virus
1	MDP0000306888	AT1G76160	Down	-1.01649	0.02275	Apple stem grooving virus
1	MDP0000308722	AT1G74310	Down	-1.28177	0.0314	Apple stem grooving virus
1	MDP0000308938	AT5G12030	Down	-1.76081	0.0002	Apple stem grooving virus
1	MDP0000309382	AT5G13180	Down	-1.46428	0.00185	Apple stem grooving virus
1	MDP0000310376	AT1G58030	Down	-1.31316	0.0194	Apple stem grooving virus
1	MDP0000310791	AT5G62570	Down	-1.074	0.0266	Apple stem grooving virus
1	MDP0000311255	AT1G15000	Down	-1.60266	0.0065	Apple stem grooving virus
1	MDP0000311924	AT2G06050	Down	-1.76296	0.0156	Apple stem grooving virus
1	MDP0000312032	AT1G76490	Down	-1.30122	0.00895	Apple stem grooving virus
1	MDP0000312266	AT5G64390	Down	-1.02647	0.03555	Apple stem grooving virus
1	MDP0000312316	AT1G10510	Down	-1.87971	5e-05	Apple stem grooving virus
1	MDP0000313995	AT5G44030	Down	-1.2171	0.01275	Apple stem grooving virus
1	MDP0000314321	AT5G43650	Down	-1.39079	0.00785	Apple stem grooving virus
1	MDP0000314547	AT5G38210	Down	-1.26303	0.0411	Apple stem grooving virus
1	MDP0000315078	AT4G30210	Down	-1.10309	0.0083	Apple stem grooving virus
1	MDP0000317152	AT2G27690	Down	-2.11236	5e-05	Apple stem grooving virus
1	MDP0000317926	AT1G52630	Down	-1.35364	0.04715	Apple stem grooving virus
1	MDP0000318013	AT5G35550	Down	-1.31316	0.0054	Apple stem grooving virus
1	MDP0000318229	AT5G57150	Down	-1.14919	0.01325	Apple stem grooving virus
1	MDP0000320017	AT4G25810	Down	-1.09035	0.01155	Apple stem grooving virus
1	MDP0000320351	AT5G44030	Down	-1.03171	0.0254	Apple stem grooving virus
1	MDP0000322129	AT4G30360	Down	-1	0.0295	Apple stem grooving virus
1	MDP0000323277	NA	Down	-1.83954	0.0038	Apple stem grooving virus
1	MDP0000324434	AT4G24160	Down	-1.49743	0.00925	Apple stem grooving virus
1	MDP0000326004	AT4G31840	Down	-1.35614	0.01095	Apple stem grooving virus
1	MDP0000326576	AT1G17860	Down	-3.5025	0.00825	Apple stem grooving virus
1	MDP0000326719	NA	Down	-1.09865	0.0302	Apple stem grooving virus
1	MDP0000327079	NA	Down	-1.14633	0.0052	Apple stem grooving virus
1	MDP0000327126	AT3G02080	Down	-1	0.03845	Apple stem grooving virus
1	MDP0000327225	ATCG00020	Down	-3.61143	0.008	Apple stem grooving virus
1	MDP0000327226	ATCG00020	Down	-3.19931	5e-05	Apple stem grooving virus
1	MDP0000327289	NA	Down	-3.62103	5e-05	Apple stem grooving virus
1	MDP0000330325	NA	Down	-1.05658	0.0426	Apple stem grooving virus
1	MDP0000334668	NA	Down	-1.41504	0.0424	Apple stem grooving virus
1	MDP0000343801	AT4G21570	Down	-1.63743	0.03415	Apple stem grooving virus
1	MDP0000352792	NA	Down	-1.29956	0.04355	Apple stem grooving virus
1	MDP0000356969	ATMG00080	Down	-1.95561	0.0103	Apple stem grooving virus
1	MDP0000361268	NA	Down	-1.40146	0.0042	Apple stem grooving virus
1	MDP0000362465	AT3G52730	Down	-1.03395	0.0442	Apple stem grooving virus
1	MDP0000363054	AT2G29960	Down	-2	0.01385	Apple stem grooving virus
1	MDP0000365927	AT5G13190	Down	-3	0.0233	Apple stem grooving virus
1	MDP0000367087	NA	Down	-1.24081	0.006	Apple stem grooving virus
1	MDP0000369641	NA	Down	-1.41504	0.01955	Apple stem grooving virus
1	MDP0000376738	AT4G02610	Down	-1.73326	5e-05	Apple stem grooving virus
1	MDP0000386460	AT1G30100	Down	-1.66297	0.04595	Apple stem grooving virus
1	MDP0000386613	AT1G04530	Down	-2.05658	0.00075	Apple stem grooving virus
1	MDP0000388769	AT2G37040	Down	-1.30723	0.00255	Apple stem grooving virus
1	MDP0000393462	AT3G19130	Down	-1.03171	0.0394	Apple stem grooving virus
1	MDP0000398063	AT1G61680	Down	-1.80735	5e-05	Apple stem grooving virus
1	MDP0000398882	AT5G62620	Down	-1.33618	0.00405	Apple stem grooving virus
1	MDP0000399594	AT2G06050	Down	-1.47917	0.03445	Apple stem grooving virus
1	MDP0000401899	AT4G29520	Down	-1.22239	0.02895	Apple stem grooving virus
1	MDP0000406860	AT4G34240	Down	-1.20353	0.0172	Apple stem grooving virus
1	MDP0000408791	AT1G20330	Down	-1	0.01915	Apple stem grooving virus
1	MDP0000424398	AT5G42650	Down	-1.40288	0.0053	Apple stem grooving virus
1	MDP0000427970	AT5G36110	Down	-1.02425	0.0168	Apple stem grooving virus
1	MDP0000435007	AT1G47056	Down	-1.29956	0.04355	Apple stem grooving virus
1	MDP0000436496	AT4G16720	Down	-1.46234	0.0217	Apple stem grooving virus
1	MDP0000441757	AT4G36830	Down	-1.10107	0.01165	Apple stem grooving virus
1	MDP0000453068	AT4G28300	Down	-1.33884	0.01115	Apple stem grooving virus
1	MDP0000453190	AT5G63450	Down	-1.38589	0.0098	Apple stem grooving virus
1	MDP0000454027	AT1G44350	Down	-1.05658	0.02105	Apple stem grooving virus
1	MDP0000455079	AT1G07280	Down	-1.10609	0.0117	Apple stem grooving virus
1	MDP0000459561	AT1G07710	Down	-1.12399	0.00905	Apple stem grooving virus
1	MDP0000463119	AT3G09500	Down	-1.85561	0.0361	Apple stem grooving virus
1	MDP0000464827	ATCG00350	Down	-2.30039	5e-05	Apple stem grooving virus
1	MDP0000467113	AT1G19300	Down	-1.45943	0.0162	Apple stem grooving virus
1	MDP0000474746	AT1G78950	Down	-1.26665	0.0028	Apple stem grooving virus
1	MDP0000478473	AT5G36110	Down	-1.29518	0.0235	Apple stem grooving virus
1	MDP0000479986	AT2G36060	Down	-3.53842	0.0032	Apple stem grooving virus
1	MDP0000491120	AT3G03960	Down	-1.77761	0.0433	Apple stem grooving virus
1	MDP0000497565	AT4G14220	Down	-1.16711	0.04205	Apple stem grooving virus
1	MDP0000499035	NA	Down	-2.73777	5e-05	Apple stem grooving virus
1	MDP0000500159	NA	Down	-1	0.03405	Apple stem grooving virus
1	MDP0000502814	AT3G26040	Down	-1.18556	0.04605	Apple stem grooving virus
1	MDP0000503940	AT3G11180	Down	-2.63743	0.02125	Apple stem grooving virus
1	MDP0000522218	AT5G57870	Down	-1.12131	0.04235	Apple stem grooving virus
1	MDP0000538331	AT3G25510	Down	-1.05394	0.0101	Apple stem grooving virus
1	MDP0000543964	AT3G55430	Down	-1.21924	0.04845	Apple stem grooving virus
1	MDP0000551952	ATCG00680	Down	-1.19686	0.0052	Apple stem grooving virus
1	MDP0000552871	AT1G22360	Down	-1.34792	0.04975	Apple stem grooving virus
1	MDP0000554525	AT2G38400	Down	-1.50164	0.00175	Apple stem grooving virus
1	MDP0000555329	AT5G48540	Down	-1.35845	0.0371	Apple stem grooving virus
1	MDP0000557646	AT3G05500	Down	-1.19491	0.00575	Apple stem grooving virus
1	MDP0000557785	AT4G02610	Down	-1.81558	0.0015	Apple stem grooving virus
1	MDP0000561228	AT1G73050	Down	-1.44151	0.00625	Apple stem grooving virus
1	MDP0000564069	AT1G68390	Down	-1.04509	0.027	Apple stem grooving virus
1	MDP0000565027	NA	Down	-2.81943	5e-05	Apple stem grooving virus
1	MDP0000568045	AT3G45970	Down	-1.0845	0.01145	Apple stem grooving virus
1	MDP0000579685	AT3G54700	Down	-1.57258	0.02015	Apple stem grooving virus
1	MDP0000580952	AT4G28650	Down	-1.34197	0.0021	Apple stem grooving virus
1	MDP0000582214	AT4G25030	Down	-1.85439	0.0102	Apple stem grooving virus
1	MDP0000584042	AT1G55230	Down	-1.10555	0.0095	Apple stem grooving virus
1	MDP0000594632	AT1G69700	Down	-1.41504	0.02585	Apple stem grooving virus
1	MDP0000597667	AT1G55090	Down	-1.02849	0.01495	Apple stem grooving virus
1	MDP0000597996	ATCG00490	Down	-1.6286	0.0008	Apple stem grooving virus
1	MDP0000604702	AT5G12020	Down	-1.73697	0.0409	Apple stem grooving virus
1	MDP0000605454	AT4G06536	Down	-1.01649	0.04315	Apple stem grooving virus
1	MDP0000608906	AT3G05500	Down	-1.14604	0.00895	Apple stem grooving virus
1	MDP0000619608	AT1G17860	Down	-3.078	0.00245	Apple stem grooving virus
1	MDP0000620420	AT1G66980	Down	-1.14296	0.02305	Apple stem grooving virus
1	MDP0000621569	AT5G05600	Down	-1.31316	0.0194	Apple stem grooving virus
1	MDP0000635661	AT1G56300	Down	-1.85561	0.0361	Apple stem grooving virus
1	MDP0000641053	AT5G64260	Down	-1.85907	0.0001	Apple stem grooving virus
1	MDP0000643331	AT5G64210	Down	-1.95109	0.01205	Apple stem grooving virus
1	MDP0000653407	NA	Down	-1.34353	0.0061	Apple stem grooving virus
1	MDP0000653408	NA	Down	-1.23447	0.0057	Apple stem grooving virus
1	MDP0000656112	AT1G53345	Down	-1.5025	0.01285	Apple stem grooving virus
1	MDP0000661416	AT2G36320	Down	-1.07555	0.0331	Apple stem grooving virus
1	MDP0000669437	AT3G57930	Down	-1.32757	0.0262	Apple stem grooving virus
1	MDP0000672088	AT1G08250	Down	-1.31795	0.00415	Apple stem grooving virus
1	MDP0000676131	AT3G55430	Down	-1.52195	0.0202	Apple stem grooving virus
1	MDP0000680183	AT5G12010	Down	-1.10345	0.0185	Apple stem grooving virus
1	MDP0000684830	AT1G24510	Down	-1.30812	0.01825	Apple stem grooving virus
1	MDP0000689386	AT3G61580	Down	-2.41504	0.0167	Apple stem grooving virus
1	MDP0000689946	AT5G47220	Down	-1.14852	0.00815	Apple stem grooving virus
1	MDP0000691087	AT4G24190	Down	-1.37724	0.002	Apple stem grooving virus
1	MDP0000691215	ATCG00340	Down	-1.77683	0.00015	Apple stem grooving virus
1	MDP0000692178	AT3G25180	Down	-1.51125	0.0006	Apple stem grooving virus
1	MDP0000696497	AT5G53110	Down	-1.17247	0.0138	Apple stem grooving virus
1	MDP0000700383	AT5G12020	Down	-1.40042	0.002	Apple stem grooving virus
1	MDP0000701398	AT2G31810	Down	-1.77761	0.04335	Apple stem grooving virus
1	MDP0000702868	AT3G54420	Down	-1.24232	0.00315	Apple stem grooving virus
1	MDP0000709455	AT3G11820	Down	-1.23816	0.0182	Apple stem grooving virus
1	MDP0000712450	AT1G66150	Down	-1.09954	0.0302	Apple stem grooving virus
1	MDP0000716496	AT1G20510	Down	-1.81876	0.0004	Apple stem grooving virus
1	MDP0000718381	AT3G63380	Down	-1.19082	0.00645	Apple stem grooving virus
1	MDP0000725999	AT1G68440	Down	-1.35588	0.0024	Apple stem grooving virus
1	MDP0000749281	AT2G40010	Down	-1.10838	0.01775	Apple stem grooving virus
1	MDP0000755899	AT1G69560	Down	-1.64534	0.0024	Apple stem grooving virus
1	MDP0000762971	AT3G01680	Down	-1.152	0.0442	Apple stem grooving virus
1	MDP0000764433	AT2G32290	Down	-1.85561	0.0361	Apple stem grooving virus
1	MDP0000764803	AT2G20880	Down	-1.16128	0.00855	Apple stem grooving virus
1	MDP0000767257	AT1G30755	Down	-1.06711	0.02425	Apple stem grooving virus
1	MDP0000773268	AT3G26690	Down	-1.0177	0.04885	Apple stem grooving virus
1	MDP0000780674	AT1G18210	Down	-1.65896	0.00665	Apple stem grooving virus
1	MDP0000782908	AT5G56960	Down	-1.1684	0.0088	Apple stem grooving virus
1	MDP0000786034	AT1G59820	Down	-1.48543	0.0349	Apple stem grooving virus
1	MDP0000787216	AT1G47670	Down	-1.97333	5e-05	Apple stem grooving virus
1	MDP0000794439	AT1G80840	Down	-1.05617	0.02075	Apple stem grooving virus
1	MDP0000796596	NA	Down	-1.04891	0.0377	Apple stem grooving virus
1	MDP0000811808	AT3G08900	Down	-1.3155	0.0352	Apple stem grooving virus
1	MDP0000814024	AT3G19830	Down	-1.65254	0.00015	Apple stem grooving virus
1	MDP0000820227	AT1G20670	Down	-1.11606	0.0125	Apple stem grooving virus
1	MDP0000829529	AT1G28110	Down	-1.47917	0.03445	Apple stem grooving virus
1	MDP0000834585	AT3G44330	Down	-1.65605	0.0218	Apple stem grooving virus
1	MDP0000835211	AT5G01210	Down	-2.14439	0.00175	Apple stem grooving virus
1	MDP0000836165	AT4G02330	Down	-1.73697	0.0049	Apple stem grooving virus
1	MDP0000838431	AT5G13780	Down	-1.29956	0.04355	Apple stem grooving virus
1	MDP0000842702	AT5G13180	Down	-1.54432	0.0112	Apple stem grooving virus
1	MDP0000843913	AT2G36690	Down	-1.87828	0.0026	Apple stem grooving virus
1	MDP0000849143	AT3G07090	Down	-1.5542	0.00085	Apple stem grooving virus
1	MDP0000856686	AT2G22880	Down	-1.23306	0.01195	Apple stem grooving virus
1	MDP0000859492	AT1G32640	Down	-2.17509	0.0001	Apple stem grooving virus
1	MDP0000861160	AT2G30130	Down	-1.48543	0.035	Apple stem grooving virus
1	MDP0000863249	AT2G07725	Down	-1.41504	0.0393	Apple stem grooving virus
1	MDP0000864669	AT3G13620	Down	-1.89308	0.00575	Apple stem grooving virus
1	MDP0000869137	AT1G09250	Down	-1.04861	0.0144	Apple stem grooving virus
1	MDP0000871409	AT1G19180	Down	-1.90378	0.00075	Apple stem grooving virus
1	MDP0000882127	AT4G34050	Down	-1.41504	0.03825	Apple stem grooving virus
1	MDP0000885990	AT2G32190	Down	-1.12078	0.02505	Apple stem grooving virus
1	MDP0000889223	AT5G57070	Down	-1.45457	0.0135	Apple stem grooving virus
1	MDP0000891117	AT1G58340	Down	-1.31247	0.0023	Apple stem grooving virus
1	MDP0000895663	AT5G05730	Down	-1.27302	0.013	Apple stem grooving virus
1	MDP0000899855	AT4G10810	Down	-1.3744	0.019	Apple stem grooving virus
1	MDP0000902434	AT4G05030	Down	-1.61059	0.0027	Apple stem grooving virus
1	MDP0000910857	AT5G42650	Down	-1.99123	5e-05	Apple stem grooving virus
1	MDP0000913358	AT5G67630	Down	-1	0.04225	Apple stem grooving virus
1	MDP0000917496	AT4G01470	Down	-1.68252	0.00155	Apple stem grooving virus
1	MDP0000923305	AT1G33590	Down	-1.08359	0.0115	Apple stem grooving virus
1	MDP0000925349	AT5G65520	Down	-1.38225	0.0018	Apple stem grooving virus
1	MDP0000931048	AT1G18250	Down	-1.1047	0.02835	Apple stem grooving virus
1	MDP0000932292	AT1G22810	Down	-1.07555	0.0331	Apple stem grooving virus
1	MDP0000935652	AT1G62300	Down	-1.078	0.0203	Apple stem grooving virus
1	MDP0000941000	AT1G47670	Down	-1.55044	0.0024	Apple stem grooving virus
2	MDP0000090732	AT5G48100	Up	2.16477	0.0268	Responses to Erwinia amylovora
2	MDP0000116244	AT1G24020	Up	2.93705	0.0426	Responses to Erwinia amylovora
2	MDP0000119262	AT3G26430	Up	2.77158	0.02505	Responses to Erwinia amylovora
2	MDP0000126274	AT3G09220	Up	2.64739	0.0206	Responses to Erwinia amylovora
2	MDP0000127858	AT1G01550	Up	2.09629	0.04495	Responses to Erwinia amylovora
2	MDP0000128052	AT1G56340	Up	1.73663	0.04895	Responses to Erwinia amylovora
2	MDP0000128423	AT2G40095	Up	2.27945	0.0289	Responses to Erwinia amylovora
2	MDP0000130449	AT5G36110	Up	2.18023	0.0471	Responses to Erwinia amylovora
2	MDP0000132456	AT5G42650	Up	2.0489	0.02675	Responses to Erwinia amylovora
2	MDP0000132621	AT5G43580	Up	3.5596	0.00625	Responses to Erwinia amylovora
2	MDP0000137705	AT1G78440	Up	2.48368	0.011	Responses to Erwinia amylovora
2	MDP0000137826	AT5G59820	Up	1.83029	0.04865	Responses to Erwinia amylovora
2	MDP0000143111	AT5G27430	Up	2.22054	0.0366	Responses to Erwinia amylovora
2	MDP0000143463	AT4G37290	Up	3.60839	0.00105	Responses to Erwinia amylovora
2	MDP0000148645	AT5G44790	Up	2.09671	0.04495	Responses to Erwinia amylovora
2	MDP0000150382	AT2G43820	Up	1.84634	0.03955	Responses to Erwinia amylovora
2	MDP0000152496	AT2G32060	Up	2.23326	0.0274	Responses to Erwinia amylovora
2	MDP0000154734	AT5G13080	Up	2.57406	0.00665	Responses to Erwinia amylovora
2	MDP0000158576	AT5G14040	Up	2.47353	0.02295	Responses to Erwinia amylovora
2	MDP0000160504	AT1G68040	Up	1.99952	0.0439	Responses to Erwinia amylovora
2	MDP0000166305	AT5G50170	Up	3.41993	0.0027	Responses to Erwinia amylovora
2	MDP0000182082	AT1G10670	Up	1.83377	0.0363	Responses to Erwinia amylovora
2	MDP0000182713	AT3G26430	Up	2.82962	0.04355	Responses to Erwinia amylovora
2	MDP0000188052	AT5G51970	Up	2.05842	0.04855	Responses to Erwinia amylovora
2	MDP0000189326	AT3G06350	Up	2.61091	0.0176	Responses to Erwinia amylovora
2	MDP0000192617	AT3G21175	Up	2.90647	0.02035	Responses to Erwinia amylovora
2	MDP0000193050	AT5G26340	Up	3.27271	0.03265	Responses to Erwinia amylovora
2	MDP0000195614	AT1G24020	Up	1.90571	0.0451	Responses to Erwinia amylovora
2	MDP0000197224	NA	Up	1.69458	0.0491	Responses to Erwinia amylovora
2	MDP0000199152	AT4G16730	Up	2.44767	0.01595	Responses to Erwinia amylovora
2	MDP0000205540	AT3G06650	Up	2.0157	0.02895	Responses to Erwinia amylovora
2	MDP0000205890	AT3G55120	Up	2.6512	0.01335	Responses to Erwinia amylovora
2	MDP0000207192	AT4G14305	Up	2.56913	0.02015	Responses to Erwinia amylovora
2	MDP0000210067	AT2G14095	Up	2.1117	0.02255	Responses to Erwinia amylovora
2	MDP0000216907	AT1G24020	Up	4.14297	0.0012	Responses to Erwinia amylovora
2	MDP0000218810	AT4G10490	Up	3.77529	0.0012	Responses to Erwinia amylovora
2	MDP0000223660	AT2G02760	Up	2.75521	0.00595	Responses to Erwinia amylovora
2	MDP0000227287	AT1G78950	Up	2.26569	0.0307	Responses to Erwinia amylovora
2	MDP0000227657	AT3G56710	Up	4.01073	0.0026	Responses to Erwinia amylovora
2	MDP0000231304	AT2G33150	Up	1.90529	0.02905	Responses to Erwinia amylovora
2	MDP0000232692	AT5G53560	Up	3.1356	0.0018	Responses to Erwinia amylovora
2	MDP0000233440	AT2G31945	Up	2.99863	0.0015	Responses to Erwinia amylovora
2	MDP0000234499	AT5G42260	Up	2.09202	0.02745	Responses to Erwinia amylovora
2	MDP0000241432	AT1G60900	Up	2.84246	0.0055	Responses to Erwinia amylovora
2	MDP0000242922	AT5G25560	Up	1.79316	0.0383	Responses to Erwinia amylovora
2	MDP0000248039	AT5G04590	Up	2.45921	0.0392	Responses to Erwinia amylovora
2	MDP0000251295	AT1G05010	Up	1.99191	0.0283	Responses to Erwinia amylovora
2	MDP0000253406	AT3G50520	Up	2.08265	0.04425	Responses to Erwinia amylovora
2	MDP0000258101	AT2G26510	Up	2.21177	0.02795	Responses to Erwinia amylovora
2	MDP0000260110	AT1G24020	Up	3.48676	0.0285	Responses to Erwinia amylovora
2	MDP0000261679	AT5G26340	Up	3.3206	0.0014	Responses to Erwinia amylovora
2	MDP0000263349	AT1G80840	Up	2.11483	0.04255	Responses to Erwinia amylovora
2	MDP0000269554	AT3G01380	Up	2.21435	0.0207	Responses to Erwinia amylovora
2	MDP0000276431	NA	Up	2.54272	0.01995	Responses to Erwinia amylovora
2	MDP0000279018	AT2G46150	Up	3.50419	0.01485	Responses to Erwinia amylovora
2	MDP0000282711	AT3G13710	Up	2.06703	0.03	Responses to Erwinia amylovora
2	MDP0000285032	AT3G18830	Up	1.99511	0.0349	Responses to Erwinia amylovora
2	MDP0000285243	AT4G19810	Up	2.25084	0.01765	Responses to Erwinia amylovora
2	MDP0000287302	AT4G11650	Up	2.03305	0.04665	Responses to Erwinia amylovora
2	MDP0000287581	AT5G24090	Up	1.9231	0.04355	Responses to Erwinia amylovora
2	MDP0000289011	AT3G09270	Up	2.77184	0.02505	Responses to Erwinia amylovora
2	MDP0000290211	NA	Up	2.91052	0.0432	Responses to Erwinia amylovora
2	MDP0000290254	NA	Up	2.45563	0.0392	Responses to Erwinia amylovora
2	MDP0000293001	AT3G55700	Up	2.64733	0.0206	Responses to Erwinia amylovora
2	MDP0000293143	AT1G24020	Up	5.12657	5e-05	Responses to Erwinia amylovora
2	MDP0000294360	AT1G72310	Up	2.88487	0.0112	Responses to Erwinia amylovora
2	MDP0000295542	AT1G24020	Up	4.57001	0.00105	Responses to Erwinia amylovora
2	MDP0000295543	AT1G24020	Up	5.24278	0.0001	Responses to Erwinia amylovora
2	MDP0000299402	AT5G47770	Up	2.89577	0.04415	Responses to Erwinia amylovora
2	MDP0000301994	NA	Up	2.22144	0.04635	Responses to Erwinia amylovora
2	MDP0000304097	AT3G11780	Up	2.46268	0.0077	Responses to Erwinia amylovora
2	MDP0000307516	AT4G31800	Up	2.3214	0.03245	Responses to Erwinia amylovora
2	MDP0000309382	AT5G13180	Up	2.08569	0.0277	Responses to Erwinia amylovora
2	MDP0000309694	AT4G34640	Up	1.96321	0.04535	Responses to Erwinia amylovora
2	MDP0000311820	AT4G34640	Up	1.79835	0.0471	Responses to Erwinia amylovora
2	MDP0000312316	AT1G10510	Up	2.43728	0.03935	Responses to Erwinia amylovora
2	MDP0000312359	AT2G16060	Up	1.79266	0.04795	Responses to Erwinia amylovora
2	MDP0000312765	AT1G15125	Up	2.55753	0.01425	Responses to Erwinia amylovora
2	MDP0000313985	AT3G10330	Up	1.82689	0.04625	Responses to Erwinia amylovora
2	MDP0000314777	AT3G21550	Up	2.87333	0.00515	Responses to Erwinia amylovora
2	MDP0000319502	AT4G28940	Up	2.53565	0.0261	Responses to Erwinia amylovora
2	MDP0000320707	AT5G65660	Up	2.22024	0.04635	Responses to Erwinia amylovora
2	MDP0000334047	AT1G01720	Up	3.04865	0.0084	Responses to Erwinia amylovora
2	MDP0000334395	AT3G15840	Up	2.20287	0.02415	Responses to Erwinia amylovora
2	MDP0000343308	NA	Up	2.04646	0.04185	Responses to Erwinia amylovora
2	MDP0000353412	NA	Up	2.03093	0.04215	Responses to Erwinia amylovora
2	MDP0000361378	NA	Up	2.23669	0.0246	Responses to Erwinia amylovora
2	MDP0000361947	NA	Up	2.64872	0.00565	Responses to Erwinia amylovora
2	MDP0000367745	NA	Up	2.33919	0.04305	Responses to Erwinia amylovora
2	MDP0000388769	AT2G37040	Up	2.64365	0.0271	Responses to Erwinia amylovora
2	MDP0000390049	AT1G34060	Up	2.32155	0.0128	Responses to Erwinia amylovora
2	MDP0000430546	AT3G54420	Up	1.7818	0.04325	Responses to Erwinia amylovora
2	MDP0000436890	AT1G52800	Up	3.30542	0.03255	Responses to Erwinia amylovora
2	MDP0000440922	AT5G36110	Up	2.66086	0.00265	Responses to Erwinia amylovora
2	MDP0000470916	AT5G20230	Up	2.10956	0.0191	Responses to Erwinia amylovora
2	MDP0000478473	AT5G36110	Up	1.97878	0.03615	Responses to Erwinia amylovora
2	MDP0000500806	AT1G24020	Up	6.14192	0.0003	Responses to Erwinia amylovora
2	MDP0000503940	AT3G11180	Up	2.74995	0.00525	Responses to Erwinia amylovora
2	MDP0000507003	AT2G25060	Up	2.88026	0.00575	Responses to Erwinia amylovora
2	MDP0000509613	AT5G54500	Up	2.95316	0.0041	Responses to Erwinia amylovora
2	MDP0000515106	AT5G51970	Up	3.47346	0.02905	Responses to Erwinia amylovora
2	MDP0000523487	AT3G55120	Up	2.21093	0.028	Responses to Erwinia amylovora
2	MDP0000528658	AT1G56010	Up	2.62385	0.017	Responses to Erwinia amylovora
2	MDP0000533638	AT1G24020	Up	4.09049	0.0001	Responses to Erwinia amylovora
2	MDP0000545122	AT4G15550	Up	2.00821	0.03405	Responses to Erwinia amylovora
2	MDP0000555329	AT5G48540	Up	2.82948	0.04355	Responses to Erwinia amylovora
2	MDP0000603546	AT4G17880	Up	3.68156	0.00835	Responses to Erwinia amylovora
2	MDP0000614645	AT3G25655	Up	1.96515	0.0295	Responses to Erwinia amylovora
2	MDP0000622590	AT2G41690	Up	2.06333	0.03415	Responses to Erwinia amylovora
2	MDP0000635659	AT1G17860	Up	1.83197	0.03475	Responses to Erwinia amylovora
2	MDP0000648218	AT1G23710	Up	1.71482	0.04425	Responses to Erwinia amylovora
2	MDP0000661951	AT4G11820	Up	2.1949	0.0267	Responses to Erwinia amylovora
2	MDP0000689946	AT5G47220	Up	2.10838	0.0179	Responses to Erwinia amylovora
2	MDP0000693594	AT4G37300	Up	1.80593	0.04555	Responses to Erwinia amylovora
2	MDP0000696497	AT5G53110	Up	2.36196	0.0249	Responses to Erwinia amylovora
2	MDP0000702868	AT3G54420	Up	2.16924	0.01815	Responses to Erwinia amylovora
2	MDP0000703851	AT4G37300	Up	2.15058	0.03145	Responses to Erwinia amylovora
2	MDP0000705053	AT1G48320	Up	2.33884	0.02705	Responses to Erwinia amylovora
2	MDP0000708692	AT2G38470	Up	3.27271	0.03265	Responses to Erwinia amylovora
2	MDP0000737474	NA	Up	2.09494	0.04515	Responses to Erwinia amylovora
2	MDP0000750556	AT1G24020	Up	4.02822	0.0029	Responses to Erwinia amylovora
2	MDP0000758237	AT5G01750	Up	2.62358	0.027	Responses to Erwinia amylovora
2	MDP0000761113	AT2G14095	Up	2.72713	0.00705	Responses to Erwinia amylovora
2	MDP0000777260	AT5G59530	Up	1.94922	0.03425	Responses to Erwinia amylovora
2	MDP0000782882	NA	Up	2.32122	0.03325	Responses to Erwinia amylovora
2	MDP0000788170	AT1G78780	Up	3.94536	0.0003	Responses to Erwinia amylovora
2	MDP0000789304	AT5G24090	Up	2.13689	0.03245	Responses to Erwinia amylovora
2	MDP0000794439	AT1G80840	Up	2.10254	0.03645	Responses to Erwinia amylovora
2	MDP0000804928	AT1G29290	Up	2.83619	0.00585	Responses to Erwinia amylovora
2	MDP0000811844	NA	Up	1.92629	0.0354	Responses to Erwinia amylovora
2	MDP0000814399	AT1G24020	Up	4.56326	0.00285	Responses to Erwinia amylovora
2	MDP0000827820	AT1G24020	Up	4.21441	0.00125	Responses to Erwinia amylovora
2	MDP0000830926	AT5G16080	Up	3.04386	0.0053	Responses to Erwinia amylovora
2	MDP0000831518	AT1G24020	Up	4.45285	0.0003	Responses to Erwinia amylovora
2	MDP0000836051	AT2G46150	Up	3.56384	0.0046	Responses to Erwinia amylovora
2	MDP0000836165	AT4G02330	Up	2.77117	0.00505	Responses to Erwinia amylovora
2	MDP0000843913	AT2G36690	Up	2.41137	0.0086	Responses to Erwinia amylovora
2	MDP0000852436	AT4G14305	Up	2.23371	0.0334	Responses to Erwinia amylovora
2	MDP0000864747	AT1G24020	Up	4.94109	0.0001	Responses to Erwinia amylovora
2	MDP0000880247	AT1G30755	Up	2.26823	0.02165	Responses to Erwinia amylovora
2	MDP0000885511	AT3G56710	Up	2.06107	0.02655	Responses to Erwinia amylovora
2	MDP0000886138	AT2G41380	Up	3.25227	0.00315	Responses to Erwinia amylovora
2	MDP0000902434	AT4G05030	Up	2.04425	0.0394	Responses to Erwinia amylovora
2	MDP0000903805	AT1G73050	Up	3.29739	0.01385	Responses to Erwinia amylovora
2	MDP0000910523	AT5G05320	Up	3.05848	0.0171	Responses to Erwinia amylovora
2	MDP0000941000	AT1G47670	Up	2.76267	0.0065	Responses to Erwinia amylovora
2	MDP0000943304	AT1G03220	Up	2.82969	0.04355	Responses to Erwinia amylovora
2	MDP0000063674	AT1G01050	Down	-1.84903	0.0401	Responses to Erwinia amylovora
2	MDP0000122042	AT1G31330	Down	-2.05976	0.04945	Responses to Erwinia amylovora
2	MDP0000124634	AT2G03440	Down	-2.31569	0.01715	Responses to Erwinia amylovora
2	MDP0000124719	AT5G47610	Down	-2.19257	0.0186	Responses to Erwinia amylovora
2	MDP0000125095	AT5G38760	Down	-2.69701	0.00675	Responses to Erwinia amylovora
2	MDP0000125216	AT5G19530	Down	-2.08279	0.0291	Responses to Erwinia amylovora
2	MDP0000126152	AT1G09575	Down	-2.20214	0.0443	Responses to Erwinia amylovora
2	MDP0000136298	AT5G09530	Down	-3.52101	0.0054	Responses to Erwinia amylovora
2	MDP0000137117	AT3G11400	Down	-1.84153	0.0374	Responses to Erwinia amylovora
2	MDP0000143636	AT1G55360	Down	-2.14175	0.0454	Responses to Erwinia amylovora
2	MDP0000155233	AT1G75060	Down	-2.43372	0.03075	Responses to Erwinia amylovora
2	MDP0000155307	AT5G66740	Down	-2.02894	0.0405	Responses to Erwinia amylovora
2	MDP0000155698	AT4G25150	Down	-3.10026	0.0117	Responses to Erwinia amylovora
2	MDP0000158544	AT4G14130	Down	-1.87884	0.03345	Responses to Erwinia amylovora
2	MDP0000158751	AT5G62140	Down	-2.11633	0.0436	Responses to Erwinia amylovora
2	MDP0000160372	AT1G67360	Down	-1.79572	0.0493	Responses to Erwinia amylovora
2	MDP0000164286	AT5G14920	Down	-2.64547	0.0075	Responses to Erwinia amylovora
2	MDP0000167786	AT1G73760	Down	-2.62494	0.01625	Responses to Erwinia amylovora
2	MDP0000174599	AT4G10810	Down	-3.0005	0.03415	Responses to Erwinia amylovora
2	MDP0000178516	AT1G65295	Down	-2.04009	0.02975	Responses to Erwinia amylovora
2	MDP0000184046	AT4G12800	Down	-1.85196	0.03345	Responses to Erwinia amylovora
2	MDP0000185950	AT5G09520	Down	-2.71247	0.02925	Responses to Erwinia amylovora
2	MDP0000187919	AT2G41905	Down	-2.4018	0.0113	Responses to Erwinia amylovora
2	MDP0000193128	AT3G47470	Down	-2.74799	0.01255	Responses to Erwinia amylovora
2	MDP0000196762	AT5G54270	Down	-1.92271	0.0324	Responses to Erwinia amylovora
2	MDP0000206461	AT5G50790	Down	-2.33655	0.0158	Responses to Erwinia amylovora
2	MDP0000212335	AT2G19770	Down	-2.6169	0.0133	Responses to Erwinia amylovora
2	MDP0000213179	AT5G65730	Down	-1.99204	0.0422	Responses to Erwinia amylovora
2	MDP0000217461	AT1G32560	Down	-2.24711	0.0204	Responses to Erwinia amylovora
2	MDP0000222749	AT3G07390	Down	-2.73738	0.04265	Responses to Erwinia amylovora
2	MDP0000227827	AT2G03550	Down	-2.28591	0.0364	Responses to Erwinia amylovora
2	MDP0000228257	AT5G15240	Down	-2.7698	0.0288	Responses to Erwinia amylovora
2	MDP0000228673	AT5G25610	Down	-2.00622	0.0299	Responses to Erwinia amylovora
2	MDP0000230601	AT1G19000	Down	-2.086	0.0279	Responses to Erwinia amylovora
2	MDP0000231051	AT2G46210	Down	-2.37383	0.04545	Responses to Erwinia amylovora
2	MDP0000233921	AT4G10340	Down	-1.90396	0.044	Responses to Erwinia amylovora
2	MDP0000237908	AT3G15353	Down	-3.01161	0.03415	Responses to Erwinia amylovora
2	MDP0000243529	AT2G32670	Down	-2.10638	0.0384	Responses to Erwinia amylovora
2	MDP0000248516	AT5G09530	Down	-3.61332	0.0067	Responses to Erwinia amylovora
2	MDP0000249299	AT3G21190	Down	-2.13209	0.0332	Responses to Erwinia amylovora
2	MDP0000252890	AT5G38410	Down	-2.39353	0.01235	Responses to Erwinia amylovora
2	MDP0000253476	NA	Down	-1.95245	0.0318	Responses to Erwinia amylovora
2	MDP0000259250	AT4G11220	Down	-1.83871	0.0392	Responses to Erwinia amylovora
2	MDP0000260393	AT4G33970	Down	-2.49202	0.0134	Responses to Erwinia amylovora
2	MDP0000261220	AT5G55160	Down	-3.17058	0.0118	Responses to Erwinia amylovora
2	MDP0000263882	AT1G55000	Down	-1.89053	0.04425	Responses to Erwinia amylovora
2	MDP0000269483	AT5G65730	Down	-2.58558	0.0081	Responses to Erwinia amylovora
2	MDP0000272510	AT4G08630	Down	-4.34256	0.002	Responses to Erwinia amylovora
2	MDP0000273224	AT5G53350	Down	-2.44073	0.02215	Responses to Erwinia amylovora
2	MDP0000274141	AT4G05180	Down	-3.33584	0.0125	Responses to Erwinia amylovora
2	MDP0000280711	AT3G27027	Down	-2.05826	0.0261	Responses to Erwinia amylovora
2	MDP0000283282	NA	Down	-3.32277	0.0281	Responses to Erwinia amylovora
2	MDP0000286168	AT5G13490	Down	-2.13791	0.03005	Responses to Erwinia amylovora
2	MDP0000291925	AT5G38760	Down	-2.323	0.02185	Responses to Erwinia amylovora
2	MDP0000292448	AT5G38020	Down	-3.35717	0.0035	Responses to Erwinia amylovora
2	MDP0000294359	AT5G57660	Down	-1.9724	0.0448	Responses to Erwinia amylovora
2	MDP0000296681	AT2G40090	Down	-1.84341	0.0463	Responses to Erwinia amylovora
2	MDP0000296782	AT1G76100	Down	-2.21814	0.0212	Responses to Erwinia amylovora
2	MDP0000299245	AT5G56600	Down	-2.09343	0.0262	Responses to Erwinia amylovora
2	MDP0000305335	AT2G21990	Down	-1.85974	0.04285	Responses to Erwinia amylovora
2	MDP0000311697	NA	Down	-1.84752	0.0322	Responses to Erwinia amylovora
2	MDP0000315498	AT3G12610	Down	-4.04486	0.0311	Responses to Erwinia amylovora
2	MDP0000315511	AT4G31130	Down	-1.95754	0.0379	Responses to Erwinia amylovora
2	MDP0000316785	AT5G61840	Down	-1.99532	0.0247	Responses to Erwinia amylovora
2	MDP0000319048	AT5G05340	Down	-3.63595	0.04485	Responses to Erwinia amylovora
2	MDP0000320872	AT5G45820	Down	-2.38178	0.02435	Responses to Erwinia amylovora
2	MDP0000321244	AT2G39730	Down	-2.45976	0.0222	Responses to Erwinia amylovora
2	MDP0000343634	NA	Down	-3.48859	0.00265	Responses to Erwinia amylovora
2	MDP0000348327	AT1G12663	Down	-2.2871	0.0186	Responses to Erwinia amylovora
2	MDP0000361141	NA	Down	-2.11738	0.0184	Responses to Erwinia amylovora
2	MDP0000361511	AT3G22142	Down	-3.63326	0.00715	Responses to Erwinia amylovora
2	MDP0000361550	NA	Down	-2.28246	0.0116	Responses to Erwinia amylovora
2	MDP0000361876	AT4G03210	Down	-3.57209	0.00325	Responses to Erwinia amylovora
2	MDP0000361944	NA	Down	-2.1822	0.02405	Responses to Erwinia amylovora
2	MDP0000367733	NA	Down	-2.64863	0.00645	Responses to Erwinia amylovora
2	MDP0000392485	AT5G38410	Down	-2.39161	0.01095	Responses to Erwinia amylovora
2	MDP0000417927	AT2G34430	Down	-2.19866	0.0449	Responses to Erwinia amylovora
2	MDP0000417929	AT2G34430	Down	-1.87786	0.04055	Responses to Erwinia amylovora
2	MDP0000427722	AT1G24020	Down	-2.58014	0.0076	Responses to Erwinia amylovora
2	MDP0000454694	AT1G72820	Down	-2.23248	0.01705	Responses to Erwinia amylovora
2	MDP0000462809	AT4G32390	Down	-2.54699	0.0167	Responses to Erwinia amylovora
2	MDP0000481610	AT5G38760	Down	-1.99841	0.03555	Responses to Erwinia amylovora
2	MDP0000524809	AT5G38410	Down	-2.07165	0.04985	Responses to Erwinia amylovora
2	MDP0000545310	AT3G61460	Down	-2.5864	0.03185	Responses to Erwinia amylovora
2	MDP0000547655	AT4G19170	Down	-2.63252	0.02485	Responses to Erwinia amylovora
2	MDP0000593263	AT1G32910	Down	-1.74276	0.04515	Responses to Erwinia amylovora
2	MDP0000641053	AT5G64260	Down	-2.1261	0.0203	Responses to Erwinia amylovora
2	MDP0000656152	AT1G29930	Down	-2.72318	0.034	Responses to Erwinia amylovora
2	MDP0000657053	AT4G14960	Down	-2.21442	0.0136	Responses to Erwinia amylovora
2	MDP0000699497	NA	Down	-2.21398	0.0117	Responses to Erwinia amylovora
2	MDP0000705797	AT4G30430	Down	-2.51149	0.0476	Responses to Erwinia amylovora
2	MDP0000731480	AT5G38410	Down	-1.73758	0.04475	Responses to Erwinia amylovora
2	MDP0000740648	AT1G76100	Down	-2.32793	0.0323	Responses to Erwinia amylovora
2	MDP0000742278	AT4G08685	Down	-3.77092	0.00945	Responses to Erwinia amylovora
2	MDP0000750789	NA	Down	-2.58565	0.01535	Responses to Erwinia amylovora
2	MDP0000757636	AT3G08940	Down	-1.92311	0.03385	Responses to Erwinia amylovora
2	MDP0000771887	AT1G60950	Down	-2.56596	0.00515	Responses to Erwinia amylovora
2	MDP0000775613	AT5G38760	Down	-2.70304	0.02275	Responses to Erwinia amylovora
2	MDP0000807055	AT2G47710	Down	-2.0015	0.03205	Responses to Erwinia amylovora
2	MDP0000807958	AT5G51550	Down	-3.21774	0.01965	Responses to Erwinia amylovora
2	MDP0000813091	AT5G08050	Down	-2.17118	0.04275	Responses to Erwinia amylovora
2	MDP0000865918	NA	Down	-2.09699	0.0306	Responses to Erwinia amylovora
2	MDP0000873376	AT1G72230	Down	-1.90809	0.03795	Responses to Erwinia amylovora
2	MDP0000875642	AT1G29930	Down	-1.88654	0.0275	Responses to Erwinia amylovora
2	MDP0000903267	AT2G37400	Down	-1.78131	0.04695	Responses to Erwinia amylovora
2	MDP0000923628	AT3G57062	Down	-2.11371	0.03655	Responses to Erwinia amylovora
2	MDP0000931239	AT4G05320	Down	-1.75958	0.048	Responses to Erwinia amylovora
2	MDP0000940098	AT3G11910	Down	-2.90728	0.01645	Responses to Erwinia amylovora
3	MDP0000003459	AT5G26751	Up	4.69369	0.01065	Resistance to Valsa mali
3	MDP0000012541	AT4G34131	Up	4.38116	0.01035	Resistance to Valsa mali
3	MDP0000046192	AT1G60730	Up	3.94421	0.01745	Resistance to Valsa mali
3	MDP0000119634	AT4G24380	Up	7.07109	0.03225	Resistance to Valsa mali
3	MDP0000119793	AT1G70410	Up	5.23858	0.00265	Resistance to Valsa mali
3	MDP0000122792	AT1G66980	Up	5.81406	0.028	Resistance to Valsa mali
3	MDP0000123385	AT1G65790	Up	6.59761	0.0318	Resistance to Valsa mali
3	MDP0000123888	AT5G13080	Up	6.59565	0.0379	Resistance to Valsa mali
3	MDP0000123993	AT3G19450	Up	3.61939	0.02955	Resistance to Valsa mali
3	MDP0000124428	AT3G02300	Up	3.6001	0.0495	Resistance to Valsa mali
3	MDP0000124524	AT1G24020	Up	8.21346	0.0489	Resistance to Valsa mali
3	MDP0000125256	AT1G58170	Up	4.00786	0.0311	Resistance to Valsa mali
3	MDP0000125303	AT3G22400	Up	5.94569	0.0226	Resistance to Valsa mali
3	MDP0000125709	AT4G14746	Up	6.99753	0.02275	Resistance to Valsa mali
3	MDP0000126033	AT3G59660	Up	3.82319	0.0356	Resistance to Valsa mali
3	MDP0000126098	AT5G20030	Up	3.93265	0.0308	Resistance to Valsa mali
3	MDP0000126569	AT2G43465	Up	5.79907	0.034	Resistance to Valsa mali
3	MDP0000129000	AT5G54840	Up	3.90251	0.02385	Resistance to Valsa mali
3	MDP0000132583	AT2G36310	Up	3.64062	0.04665	Resistance to Valsa mali
3	MDP0000133801	AT3G53140	Up	3.99646	0.0323	Resistance to Valsa mali
3	MDP0000134377	AT3G12620	Up	5.19541	0.0481	Resistance to Valsa mali
3	MDP0000135204	AT5G02230	Up	5.3631	0.0408	Resistance to Valsa mali
3	MDP0000137826	AT5G59820	Up	5.87896	0.0315	Resistance to Valsa mali
3	MDP0000138677	AT3G28740	Up	7.20153	0.0244	Resistance to Valsa mali
3	MDP0000139075	AT2G37040	Up	3.59056	0.0473	Resistance to Valsa mali
3	MDP0000139912	AT4G14290	Up	3.61134	0.02955	Resistance to Valsa mali
3	MDP0000140806	AT3G45040	Up	4.34086	0.01425	Resistance to Valsa mali
3	MDP0000141786	AT5G55060	Up	3.7487	0.026	Resistance to Valsa mali
3	MDP0000142278	AT4G15200	Up	4.5124	0.0071	Resistance to Valsa mali
3	MDP0000145050	AT2G31180	Up	4.98466	0.01325	Resistance to Valsa mali
3	MDP0000147795	AT1G24020	Up	5.23794	0.0387	Resistance to Valsa mali
3	MDP0000149697	AT5G07990	Up	5.41261	0.0321	Resistance to Valsa mali
3	MDP0000150964	AT1G02170	Up	3.82177	0.03215	Resistance to Valsa mali
3	MDP0000151562	AT1G73480	Up	4.10844	0.016	Resistance to Valsa mali
3	MDP0000152184	AT3G27820	Up	4.25997	0.022	Resistance to Valsa mali
3	MDP0000154734	AT5G13080	Up	5.76353	0.0396	Resistance to Valsa mali
3	MDP0000157711	AT1G25390	Up	4.02934	0.0257	Resistance to Valsa mali
3	MDP0000157734	AT1G32260	Up	5.08494	0.04465	Resistance to Valsa mali
3	MDP0000161275	AT5G01340	Up	3.75814	0.0388	Resistance to Valsa mali
3	MDP0000161881	AT5G15130	Up	5.4063	0.0355	Resistance to Valsa mali
3	MDP0000162186	AT1G36050	Up	4.12791	0.0249	Resistance to Valsa mali
3	MDP0000162456	AT3G19450	Up	4.8397	0.04455	Resistance to Valsa mali
3	MDP0000163098	AT5G23670	Up	3.56824	0.0341	Resistance to Valsa mali
3	MDP0000166259	AT2G38740	Up	7.87176	0.03145	Resistance to Valsa mali
3	MDP0000168972	AT1G68440	Up	6.91719	0.0361	Resistance to Valsa mali
3	MDP0000169047	AT2G23770	Up	4.206	0.01385	Resistance to Valsa mali
3	MDP0000169615	AT1G27100	Up	5.53382	0.0434	Resistance to Valsa mali
3	MDP0000170782	AT5G04930	Up	4.09719	0.01325	Resistance to Valsa mali
3	MDP0000171851	AT2G23620	Up	6.21092	0.0235	Resistance to Valsa mali
3	MDP0000174316	AT4G36945	Up	5.00624	0.00555	Resistance to Valsa mali
3	MDP0000177061	AT5G36880	Up	3.8529	0.03	Resistance to Valsa mali
3	MDP0000179353	AT2G46500	Up	3.56064	0.0455	Resistance to Valsa mali
3	MDP0000180326	AT1G64660	Up	5.09016	0.00555	Resistance to Valsa mali
3	MDP0000182546	AT4G13510	Up	4.11998	0.0189	Resistance to Valsa mali
3	MDP0000182592	AT3G22840	Up	4.28225	0.04505	Resistance to Valsa mali
3	MDP0000182713	AT3G26430	Up	4.22564	0.0137	Resistance to Valsa mali
3	MDP0000186156	AT4G27290	Up	4.59106	0.0199	Resistance to Valsa mali
3	MDP0000186542	AT2G40270	Up	4.6464	0.0107	Resistance to Valsa mali
3	MDP0000187103	AT5G67080	Up	3.95577	0.0249	Resistance to Valsa mali
3	MDP0000188388	AT3G57330	Up	5.91779	0.03285	Resistance to Valsa mali
3	MDP0000188994	AT5G05320	Up	4.82328	0.0065	Resistance to Valsa mali
3	MDP0000189486	AT1G07160	Up	5.1237	0.04995	Resistance to Valsa mali
3	MDP0000192322	AT3G09220	Up	6.80995	0.02665	Resistance to Valsa mali
3	MDP0000194823	AT4G34150	Up	5.75436	0.0483	Resistance to Valsa mali
3	MDP0000195614	AT1G24020	Up	6.11534	0.0249	Resistance to Valsa mali
3	MDP0000197160	AT4G14580	Up	4.1097	0.0207	Resistance to Valsa mali
3	MDP0000197695	AT2G38670	Up	3.75791	0.03325	Resistance to Valsa mali
3	MDP0000198183	AT5G60860	Up	5.51332	0.0336	Resistance to Valsa mali
3	MDP0000199273	AT1G70710	Up	4.73722	0.0076	Resistance to Valsa mali
3	MDP0000199661	AT5G22850	Up	4.68402	0.00685	Resistance to Valsa mali
3	MDP0000202435	AT5G03040	Up	5.26942	0.04025	Resistance to Valsa mali
3	MDP0000204536	AT2G30070	Up	4.08376	0.01065	Resistance to Valsa mali
3	MDP0000205890	AT3G55120	Up	3.6494	0.04625	Resistance to Valsa mali
3	MDP0000205969	AT5G51460	Up	5.44235	0.0424	Resistance to Valsa mali
3	MDP0000207192	AT4G14305	Up	3.94942	0.0303	Resistance to Valsa mali
3	MDP0000208028	AT1G11410	Up	5.3108	0.0387	Resistance to Valsa mali
3	MDP0000211987	AT1G54100	Up	4.05742	0.0265	Resistance to Valsa mali
3	MDP0000213526	AT5G05220	Up	6.61623	0.04025	Resistance to Valsa mali
3	MDP0000213638	AT1G22360	Up	5.16336	0.03665	Resistance to Valsa mali
3	MDP0000216705	AT2G20780	Up	3.75866	0.0285	Resistance to Valsa mali
3	MDP0000217310	AT2G30040	Up	6.17778	0.0351	Resistance to Valsa mali
3	MDP0000218271	AT1G78700	Up	3.78327	0.03605	Resistance to Valsa mali
3	MDP0000220167	AT4G39080	Up	3.95414	0.02745	Resistance to Valsa mali
3	MDP0000220844	AT5G66320	Up	3.85148	0.0333	Resistance to Valsa mali
3	MDP0000220893	AT5G24810	Up	5.15315	0.00325	Resistance to Valsa mali
3	MDP0000221075	AT1G70170	Up	6.27887	0.0203	Resistance to Valsa mali
3	MDP0000224053	AT4G11800	Up	4.29174	0.03375	Resistance to Valsa mali
3	MDP0000225382	AT2G17500	Up	5.03914	0.0489	Resistance to Valsa mali
3	MDP0000225450	AT1G76690	Up	7.08878	0.0225	Resistance to Valsa mali
3	MDP0000229726	AT4G21390	Up	3.32117	0.04845	Resistance to Valsa mali
3	MDP0000230524	AT1G79670	Up	5.74892	0.0268	Resistance to Valsa mali
3	MDP0000231076	AT4G13180	Up	4.35621	0.01975	Resistance to Valsa mali
3	MDP0000238581	AT4G37680	Up	3.31622	0.0482	Resistance to Valsa mali
3	MDP0000239530	AT4G29210	Up	5.55604	0.0498	Resistance to Valsa mali
3	MDP0000239947	AT3G11180	Up	4.10068	0.0257	Resistance to Valsa mali
3	MDP0000240073	AT4G29210	Up	6.32285	0.03445	Resistance to Valsa mali
3	MDP0000240930	AT4G19890	Up	5.74318	0.02445	Resistance to Valsa mali
3	MDP0000246775	AT1G75800	Up	12.1516	0.01675	Resistance to Valsa mali
3	MDP0000247912	AT3G02020	Up	3.88219	0.02695	Resistance to Valsa mali
3	MDP0000248673	AT4G15417	Up	3.59926	0.0326	Resistance to Valsa mali
3	MDP0000248777	AT5G26030	Up	4.79298	0.045	Resistance to Valsa mali
3	MDP0000249564	AT1G44350	Up	4.02457	0.02665	Resistance to Valsa mali
3	MDP0000250866	AT1G23550	Up	5.85667	0.04545	Resistance to Valsa mali
3	MDP0000250887	AT1G17500	Up	3.84592	0.0203	Resistance to Valsa mali
3	MDP0000251219	AT1G67570	Up	3.86654	0.0271	Resistance to Valsa mali
3	MDP0000251583	AT1G71697	Up	5.52376	0.04505	Resistance to Valsa mali
3	MDP0000251585	AT5G51460	Up	5.56456	0.02505	Resistance to Valsa mali
3	MDP0000252089	AT2G02960	Up	3.72887	0.0291	Resistance to Valsa mali
3	MDP0000252726	AT3G23560	Up	3.53064	0.03395	Resistance to Valsa mali
3	MDP0000252824	AT2G35980	Up	5.31936	0.0324	Resistance to Valsa mali
3	MDP0000253406	AT3G50520	Up	6.88026	0.02255	Resistance to Valsa mali
3	MDP0000254182	AT5G09430	Up	4.57438	0.0131	Resistance to Valsa mali
3	MDP0000254554	AT5G21940	Up	4.37528	0.01205	Resistance to Valsa mali
3	MDP0000256624	AT1G19270	Up	3.79579	0.03225	Resistance to Valsa mali
3	MDP0000256650	AT2G38060	Up	3.77421	0.0226	Resistance to Valsa mali
3	MDP0000258417	AT3G19184	Up	5.18255	0.03915	Resistance to Valsa mali
3	MDP0000258933	AT3G16090	Up	5.93804	0.0252	Resistance to Valsa mali
3	MDP0000261625	AT5G13700	Up	3.71078	0.04505	Resistance to Valsa mali
3	MDP0000261679	AT5G26340	Up	6.51901	0.0006	Resistance to Valsa mali
3	MDP0000261992	AT5G06740	Up	5.56881	0.0334	Resistance to Valsa mali
3	MDP0000263349	AT1G80840	Up	7.0977	0.0227	Resistance to Valsa mali
3	MDP0000263844	AT1G09070	Up	3.78599	0.02535	Resistance to Valsa mali
3	MDP0000265269	NA	Up	5.54559	0.03765	Resistance to Valsa mali
3	MDP0000265408	AT2G20010	Up	3.92978	0.02265	Resistance to Valsa mali
3	MDP0000270728	AT5G01960	Up	3.41044	0.04745	Resistance to Valsa mali
3	MDP0000272351	AT3G55700	Up	5.79488	0.03095	Resistance to Valsa mali
3	MDP0000275026	AT5G56450	Up	5.79983	0.03435	Resistance to Valsa mali
3	MDP0000275092	AT2G38740	Up	4.70979	0.0175	Resistance to Valsa mali
3	MDP0000275302	AT3G53140	Up	3.55664	0.04115	Resistance to Valsa mali
3	MDP0000275507	AT3G45310	Up	3.88878	0.02085	Resistance to Valsa mali
3	MDP0000278295	AT2G22500	Up	4.5206	0.0399	Resistance to Valsa mali
3	MDP0000278523	AT1G11410	Up	5.05243	0.04815	Resistance to Valsa mali
3	MDP0000281114	AT4G09830	Up	4.51609	0.0072	Resistance to Valsa mali
3	MDP0000281451	AT3G12120	Up	3.62123	0.03585	Resistance to Valsa mali
3	MDP0000283096	AT1G06470	Up	3.98745	0.03075	Resistance to Valsa mali
3	MDP0000284325	AT2G19130	Up	4.84254	0.04275	Resistance to Valsa mali
3	MDP0000287459	AT1G60690	Up	8.29077	0.002	Resistance to Valsa mali
3	MDP0000288329	AT2G17270	Up	5.07612	0.0177	Resistance to Valsa mali
3	MDP0000290323	AT3G25100	Up	5.08443	0.00345	Resistance to Valsa mali
3	MDP0000290380	AT3G30390	Up	3.68923	0.0334	Resistance to Valsa mali
3	MDP0000291249	AT3G60810	Up	6.18956	0.0476	Resistance to Valsa mali
3	MDP0000292444	AT3G02470	Up	3.31467	0.0452	Resistance to Valsa mali
3	MDP0000293399	AT4G23180	Up	3.97794	0.02475	Resistance to Valsa mali
3	MDP0000294444	AT4G17030	Up	5.38582	0.04145	Resistance to Valsa mali
3	MDP0000294940	AT5G60900	Up	6.10384	0.02125	Resistance to Valsa mali
3	MDP0000295540	AT1G24020	Up	6.36383	0.01955	Resistance to Valsa mali
3	MDP0000296911	AT1G76070	Up	5.56836	0.0281	Resistance to Valsa mali
3	MDP0000299311	AT1G24020	Up	6.28649	0.01945	Resistance to Valsa mali
3	MDP0000301010	AT4G28540	Up	4.40908	0.0082	Resistance to Valsa mali
3	MDP0000302731	AT1G22170	Up	5.75382	0.03645	Resistance to Valsa mali
3	MDP0000303735	AT3G17510	Up	4.97644	0.00535	Resistance to Valsa mali
3	MDP0000304794	AT5G14060	Up	4.16266	0.0173	Resistance to Valsa mali
3	MDP0000306990	AT3G13080	Up	3.69858	0.03765	Resistance to Valsa mali
3	MDP0000310614	AT2G46320	Up	5.35186	0.0346	Resistance to Valsa mali
3	MDP0000311720	AT5G60360	Up	3.57762	0.02955	Resistance to Valsa mali
3	MDP0000314872	AT3G17510	Up	5.31711	0.04515	Resistance to Valsa mali
3	MDP0000319225	AT1G27730	Up	7.66653	0.04755	Resistance to Valsa mali
3	MDP0000319426	AT3G10260	Up	3.7154	0.02665	Resistance to Valsa mali
3	MDP0000320017	AT4G25810	Up	4.1679	0.0264	Resistance to Valsa mali
3	MDP0000321690	AT1G52800	Up	10.3184	0.0484	Resistance to Valsa mali
3	MDP0000322563	AT3G48270	Up	3.55214	0.04085	Resistance to Valsa mali
3	MDP0000323779	AT1G69490	Up	3.6693	0.0331	Resistance to Valsa mali
3	MDP0000339918	AT3G15580	Up	6.16856	0.038	Resistance to Valsa mali
3	MDP0000361922	NA	Up	5.39071	0.03935	Resistance to Valsa mali
3	MDP0000377115	AT3G51680	Up	3.75454	0.03225	Resistance to Valsa mali
3	MDP0000390049	AT1G34060	Up	7.6589	0.00465	Resistance to Valsa mali
3	MDP0000396630	AT2G30150	Up	3.79	0.03245	Resistance to Valsa mali
3	MDP0000400084	AT2G23450	Up	5.53118	0.0402	Resistance to Valsa mali
3	MDP0000404331	AT1G73010	Up	5.51989	0.03775	Resistance to Valsa mali
3	MDP0000419841	AT5G37490	Up	7.46104	0.0283	Resistance to Valsa mali
3	MDP0000423544	AT1G55020	Up	7.89137	0.00235	Resistance to Valsa mali
3	MDP0000425030	AT5G24090	Up	4.56593	0.0074	Resistance to Valsa mali
3	MDP0000440005	AT3G44190	Up	4.04123	0.02645	Resistance to Valsa mali
3	MDP0000442260	AT2G38790	Up	8.37082	0.0489	Resistance to Valsa mali
3	MDP0000444229	AT1G22360	Up	5.46398	0.0372	Resistance to Valsa mali
3	MDP0000452572	AT3G53990	Up	5.17417	0.0497	Resistance to Valsa mali
3	MDP0000453190	AT5G63450	Up	5.70715	0.03785	Resistance to Valsa mali
3	MDP0000454229	AT5G13430	Up	3.7208	0.0394	Resistance to Valsa mali
3	MDP0000456916	AT5G53870	Up	5.18969	0.00625	Resistance to Valsa mali
3	MDP0000471520	AT1G32740	Up	4.15206	0.01715	Resistance to Valsa mali
3	MDP0000490180	AT1G73730	Up	3.51368	0.0412	Resistance to Valsa mali
3	MDP0000492906	AT1G18390	Up	5.83948	0.04485	Resistance to Valsa mali
3	MDP0000500661	AT1G26360	Up	3.8177	0.02515	Resistance to Valsa mali
3	MDP0000507001	AT5G20230	Up	6.49679	0.0403	Resistance to Valsa mali
3	MDP0000520035	AT1G55020	Up	3.62615	0.0347	Resistance to Valsa mali
3	MDP0000520097	AT4G01870	Up	5.8648	0.0238	Resistance to Valsa mali
3	MDP0000539101	NA	Up	6.35926	0.0269	Resistance to Valsa mali
3	MDP0000543169	AT5G54650	Up	5.20211	0.04395	Resistance to Valsa mali
3	MDP0000564069	AT1G68390	Up	5.31546	0.04395	Resistance to Valsa mali
3	MDP0000566117	AT4G20030	Up	3.94225	0.02065	Resistance to Valsa mali
3	MDP0000578396	AT4G36990	Up	3.35117	0.0405	Resistance to Valsa mali
3	MDP0000581514	AT5G05190	Up	5.40573	0.00345	Resistance to Valsa mali
3	MDP0000593502	AT1G07880	Up	3.52693	0.04085	Resistance to Valsa mali
3	MDP0000613561	AT3G19615	Up	5.08961	0.04375	Resistance to Valsa mali
3	MDP0000649783	AT4G25433	Up	7.79598	0.04475	Resistance to Valsa mali
3	MDP0000659853	NA	Up	3.38501	0.04285	Resistance to Valsa mali
3	MDP0000661416	AT2G36320	Up	3.55171	0.0497	Resistance to Valsa mali
3	MDP0000661864	AT3G04530	Up	5.09458	0.0463	Resistance to Valsa mali
3	MDP0000663501	AT3G02740	Up	4.28389	0.00955	Resistance to Valsa mali
3	MDP0000666771	AT5G19440	Up	4.41321	0.011	Resistance to Valsa mali
3	MDP0000680345	AT5G64250	Up	5.25197	0.03755	Resistance to Valsa mali
3	MDP0000682953	AT3G55120	Up	4.20826	0.0107	Resistance to Valsa mali
3	MDP0000696497	AT5G53110	Up	5.72659	0.04245	Resistance to Valsa mali
3	MDP0000719836	AT4G15093	Up	6.49882	0.0433	Resistance to Valsa mali
3	MDP0000725999	AT1G68440	Up	6.35385	0.0208	Resistance to Valsa mali
3	MDP0000733033	AT1G23740	Up	3.78762	0.03665	Resistance to Valsa mali
3	MDP0000737001	AT3G19000	Up	5.42969	0.03445	Resistance to Valsa mali
3	MDP0000747205	AT3G51000	Up	3.82294	0.02235	Resistance to Valsa mali
3	MDP0000749622	AT4G05320	Up	3.60404	0.04465	Resistance to Valsa mali
3	MDP0000754160	AT5G24318	Up	5.52279	0.03295	Resistance to Valsa mali
3	MDP0000755364	AT5G24655	Up	7.17537	0.02905	Resistance to Valsa mali
3	MDP0000766844	AT1G60730	Up	5.40417	0.04305	Resistance to Valsa mali
3	MDP0000769741	AT2G43020	Up	3.38787	0.0486	Resistance to Valsa mali
3	MDP0000773268	AT3G26690	Up	6.42021	0.02045	Resistance to Valsa mali
3	MDP0000777336	AT5G66320	Up	5.77208	0.0281	Resistance to Valsa mali
3	MDP0000785886	AT5G49480	Up	7.91859	0.0401	Resistance to Valsa mali
3	MDP0000798802	AT4G12010	Up	4.85407	0.0462	Resistance to Valsa mali
3	MDP0000805422	AT4G17500	Up	4.06852	0.01785	Resistance to Valsa mali
3	MDP0000809880	AT5G23160	Up	3.66931	0.04685	Resistance to Valsa mali
3	MDP0000815354	AT5G55560	Up	4.45246	0.01425	Resistance to Valsa mali
3	MDP0000816730	AT2G43080	Up	5.32379	0.0316	Resistance to Valsa mali
3	MDP0000826636	AT5G02230	Up	7.58639	0.03625	Resistance to Valsa mali
3	MDP0000831518	AT1G24020	Up	4.51158	0.01235	Resistance to Valsa mali
3	MDP0000831519	AT1G24020	Up	6.00786	0.0397	Resistance to Valsa mali
3	MDP0000836051	AT2G46150	Up	6.3203	0.0187	Resistance to Valsa mali
3	MDP0000857661	AT2G16460	Up	5.07393	0.0453	Resistance to Valsa mali
3	MDP0000857857	AT1G51590	Up	3.51846	0.0414	Resistance to Valsa mali
3	MDP0000862169	AT3G50980	Up	4.75808	0.01465	Resistance to Valsa mali
3	MDP0000867150	AT2G01290	Up	5.31046	0.04475	Resistance to Valsa mali
3	MDP0000873893	AT2G14960	Up	5.98088	0.02685	Resistance to Valsa mali
3	MDP0000881763	AT5G43060	Up	5.71973	0.0259	Resistance to Valsa mali
3	MDP0000881805	AT1G06870	Up	4.46791	0.006	Resistance to Valsa mali
3	MDP0000881842	AT2G26300	Up	3.86307	0.01825	Resistance to Valsa mali
3	MDP0000888042	AT5G24090	Up	6.26014	0.01965	Resistance to Valsa mali
3	MDP0000891965	AT1G49390	Up	4.2985	0.01995	Resistance to Valsa mali
3	MDP0000910895	AT5G11970	Up	5.74374	0.0425	Resistance to Valsa mali
3	MDP0000911144	AT4G24380	Up	5.42998	0.0305	Resistance to Valsa mali
3	MDP0000913661	AT3G04300	Up	5.12809	0.04825	Resistance to Valsa mali
3	MDP0000914171	AT1G32690	Up	6.09808	0.0215	Resistance to Valsa mali
3	MDP0000918923	NA	Up	3.82214	0.034	Resistance to Valsa mali
3	MDP0000928674	AT4G27600	Up	4.08046	0.03015	Resistance to Valsa mali
3	MDP0000932845	AT1G68040	Up	7.26761	0.02895	Resistance to Valsa mali
3	MDP0000937986	AT5G52300	Up	3.76699	0.03565	Resistance to Valsa mali
3	MDP0000940872	AT1G70160	Up	3.80991	0.0382	Resistance to Valsa mali
3	MDP0000941515	AT1G79510	Up	4.25083	0.01505	Resistance to Valsa mali
3	MDP0000942273	AT4G31420	Up	4.19712	0.0227	Resistance to Valsa mali
3	MDP0000945764	AT2G24550	Up	3.85418	0.03785	Resistance to Valsa mali
3	MDP0000101302	AT1G09970	Down	-4.10966	0.02435	Resistance to Valsa mali
3	MDP0000128924	AT1G25560	Down	-4.20588	0.01305	Resistance to Valsa mali
3	MDP0000188194	AT3G22550	Down	-4.19844	0.01725	Resistance to Valsa mali
3	MDP0000219282	AT3G16520	Down	-3.85825	0.03375	Resistance to Valsa mali
3	MDP0000244211	AT4G24120	Down	-5.23878	0.0381	Resistance to Valsa mali
3	MDP0000287755	AT1G09970	Down	-5.16441	0.03955	Resistance to Valsa mali
3	MDP0000295794	AT3G21240	Down	-6.61769	0.01945	Resistance to Valsa mali
3	MDP0000296673	AT3G07310	Down	-5.1875	0.04165	Resistance to Valsa mali
3	MDP0000361338	AT1G06680	Down	-3.58822	0.04135	Resistance to Valsa mali
3	MDP0000417582	AT4G10540	Down	-3.79868	0.02675	Resistance to Valsa mali
3	MDP0000481557	AT1G13440	Down	-3.83857	0.02675	Resistance to Valsa mali
3	MDP0000547021	AT3G12750	Down	-3.71157	0.03695	Resistance to Valsa mali
3	MDP0000696624	AT2G44310	Down	-6.45297	0.0229	Resistance to Valsa mali
3	MDP0000736852	AT4G40060	Down	-4.10094	0.0243	Resistance to Valsa mali
3	MDP0000755280	AT1G15125	Down	-6.21041	0.02165	Resistance to Valsa mali
3	MDP0000770103	AT5G05340	Down	-6.83831	0.0423	Resistance to Valsa mali
3	MDP0000810488	AT1G80130	Down	-5.3183	0.04285	Resistance to Valsa mali
3	MDP0000836708	AT2G40890	Down	-5.04683	0.04875	Resistance to Valsa mali
3	MDP0000920189	AT3G23150	Down	-4.01407	0.0271	Resistance to Valsa mali
3	MDP0000923670	AT1G55020	Down	-4.00151	0.027	Resistance to Valsa mali
3	MDP0000939633	AT1G25560	Down	-3.59876	0.03605	Resistance to Valsa mali
3	MDP0000951745	AT2G47590	Down	-3.27773	0.0439	Resistance to Valsa mali
4	MDP0000021376	AT1G12780	Up	4.71164	0.0014	Response to Alternaria alternata
4	MDP0000113336	AT1G17020	Up	2.73403	0.03035	Response to Alternaria alternata
4	MDP0000118810	AT4G18170	Up	2.87465	0.02485	Response to Alternaria alternata
4	MDP0000119630	AT3G47340	Up	5.90971	0.0035	Response to Alternaria alternata
4	MDP0000120408	AT5G38280	Up	2.61815	0.03155	Response to Alternaria alternata
4	MDP0000124233	AT2G38970	Up	3.04326	0.0234	Response to Alternaria alternata
4	MDP0000124868	AT3G57450	Up	3.63182	0.0499	Response to Alternaria alternata
4	MDP0000124971	AT5G53970	Up	3.69155	0.00935	Response to Alternaria alternata
4	MDP0000126158	AT2G21620	Up	3.0802	0.01895	Response to Alternaria alternata
4	MDP0000127501	AT1G12780	Up	4.8515	0.01555	Response to Alternaria alternata
4	MDP0000127773	AT5G05690	Up	4.26703	0.01925	Response to Alternaria alternata
4	MDP0000128538	AT1G14700	Up	4.37325	0.002	Response to Alternaria alternata
4	MDP0000129445	AT5G37490	Up	3.28106	0.0105	Response to Alternaria alternata
4	MDP0000130030	AT4G37320	Up	3.09755	0.0138	Response to Alternaria alternata
4	MDP0000130108	AT3G07130	Up	3.68012	0.01755	Response to Alternaria alternata
4	MDP0000130701	AT4G33150	Up	4.47433	0.00355	Response to Alternaria alternata
4	MDP0000131550	AT5G49700	Up	2.35766	0.04645	Response to Alternaria alternata
4	MDP0000131646	AT5G64300	Up	3.2888	0.0225	Response to Alternaria alternata
4	MDP0000134027	AT2G02800	Up	2.59009	0.03495	Response to Alternaria alternata
4	MDP0000134621	AT5G40010	Up	2.79496	0.02805	Response to Alternaria alternata
4	MDP0000135149	AT5G02020	Up	3.74022	0.03395	Response to Alternaria alternata
4	MDP0000135540	AT5G06710	Up	2.7542	0.04625	Response to Alternaria alternata
4	MDP0000136803	AT3G50810	Up	2.50303	0.0459	Response to Alternaria alternata
4	MDP0000137211	AT1G73050	Up	4.22027	0.0373	Response to Alternaria alternata
4	MDP0000137498	AT5G56550	Up	4.00912	0.0052	Response to Alternaria alternata
4	MDP0000137705	AT1G78440	Up	3.74722	0.0112	Response to Alternaria alternata
4	MDP0000138296	AT5G40460	Up	3.76578	0.0432	Response to Alternaria alternata
4	MDP0000139485	AT1G32170	Up	2.47741	0.04285	Response to Alternaria alternata
4	MDP0000139808	AT5G03330	Up	2.48868	0.0335	Response to Alternaria alternata
4	MDP0000141458	AT1G53885	Up	3.59603	0.00985	Response to Alternaria alternata
4	MDP0000141961	AT3G18830	Up	2.58602	0.0434	Response to Alternaria alternata
4	MDP0000145050	AT2G31180	Up	3.27659	0.01235	Response to Alternaria alternata
4	MDP0000146033	AT2G20210	Up	3.51007	0.0082	Response to Alternaria alternata
4	MDP0000146709	AT4G39640	Up	3.20303	0.01355	Response to Alternaria alternata
4	MDP0000147201	AT2G27500	Up	3.03313	0.01655	Response to Alternaria alternata
4	MDP0000148399	AT5G03380	Up	3.38849	0.0118	Response to Alternaria alternata
4	MDP0000150382	AT2G43820	Up	4.89666	0.00255	Response to Alternaria alternata
4	MDP0000151562	AT1G73480	Up	3.23958	0.0138	Response to Alternaria alternata
4	MDP0000153539	AT1G16130	Up	2.4916	0.046	Response to Alternaria alternata
4	MDP0000158129	AT4G32480	Up	4.83907	0.021	Response to Alternaria alternata
4	MDP0000158428	AT4G23740	Up	2.55321	0.0337	Response to Alternaria alternata
4	MDP0000159246	AT1G69440	Up	2.96655	0.03195	Response to Alternaria alternata
4	MDP0000160559	AT4G31940	Up	4.22639	0.03705	Response to Alternaria alternata
4	MDP0000162579	AT4G21120	Up	2.69314	0.04475	Response to Alternaria alternata
4	MDP0000162755	AT5G05320	Up	3.29887	0.00815	Response to Alternaria alternata
4	MDP0000163032	AT5G01750	Up	3.18726	0.0159	Response to Alternaria alternata
4	MDP0000165209	AT5G02070	Up	2.68813	0.0241	Response to Alternaria alternata
4	MDP0000165364	AT4G17030	Up	6.74144	0.0271	Response to Alternaria alternata
4	MDP0000166116	AT5G16370	Up	2.78741	0.0378	Response to Alternaria alternata
4	MDP0000166704	AT4G15093	Up	4.51328	0.00175	Response to Alternaria alternata
4	MDP0000169750	AT1G77580	Up	3.92759	0.00455	Response to Alternaria alternata
4	MDP0000169759	AT1G66910	Up	3.04692	0.01805	Response to Alternaria alternata
4	MDP0000171530	AT1G22770	Up	4.44635	0.03135	Response to Alternaria alternata
4	MDP0000172356	AT1G16630	Up	3.02514	0.0186	Response to Alternaria alternata
4	MDP0000172744	AT4G37790	Up	3.94748	0.04255	Response to Alternaria alternata
4	MDP0000172803	AT1G09970	Up	3.70357	0.01725	Response to Alternaria alternata
4	MDP0000173036	AT2G39200	Up	2.44136	0.04545	Response to Alternaria alternata
4	MDP0000173095	AT5G21940	Up	3.06074	0.01815	Response to Alternaria alternata
4	MDP0000175821	AT2G32150	Up	5.18078	0.0278	Response to Alternaria alternata
4	MDP0000178196	AT5G27420	Up	3.93559	0.0129	Response to Alternaria alternata
4	MDP0000178197	AT4G40080	Up	3.00512	0.02155	Response to Alternaria alternata
4	MDP0000179654	AT1G28480	Up	4.19932	0.03825	Response to Alternaria alternata
4	MDP0000180420	NA	Up	3.6605	0.0064	Response to Alternaria alternata
4	MDP0000180683	AT3G04070	Up	3.29043	0.027	Response to Alternaria alternata
4	MDP0000180797	AT1G05000	Up	3.34666	0.04955	Response to Alternaria alternata
4	MDP0000180890	AT5G53970	Up	3.70345	0.03475	Response to Alternaria alternata
4	MDP0000185088	AT2G36290	Up	2.56974	0.0434	Response to Alternaria alternata
4	MDP0000185304	AT5G04720	Up	2.63035	0.0352	Response to Alternaria alternata
4	MDP0000187103	AT5G67080	Up	2.80847	0.02245	Response to Alternaria alternata
4	MDP0000187155	AT2G43820	Up	2.79515	0.02805	Response to Alternaria alternata
4	MDP0000187261	AT5G53300	Up	3.08874	0.0176	Response to Alternaria alternata
4	MDP0000187900	AT2G32190	Up	4.06429	0.0092	Response to Alternaria alternata
4	MDP0000188613	AT1G47980	Up	4.69766	0.02965	Response to Alternaria alternata
4	MDP0000190504	AT4G27950	Up	2.53485	0.03845	Response to Alternaria alternata
4	MDP0000191667	AT4G13430	Up	3.08035	0.033	Response to Alternaria alternata
4	MDP0000191848	AT3G45290	Up	2.51347	0.04235	Response to Alternaria alternata
4	MDP0000192511	AT5G24090	Up	7.23491	0.0052	Response to Alternaria alternata
4	MDP0000193206	AT3G22160	Up	2.59896	0.0321	Response to Alternaria alternata
4	MDP0000194023	AT1G07615	Up	2.42007	0.03925	Response to Alternaria alternata
4	MDP0000194902	AT4G03510	Up	3.28939	0.0109	Response to Alternaria alternata
4	MDP0000195614	AT1G24020	Up	3.1996	0.0116	Response to Alternaria alternata
4	MDP0000197200	AT4G27740	Up	5.37285	0.0022	Response to Alternaria alternata
4	MDP0000197297	AT1G07650	Up	3.15166	0.01305	Response to Alternaria alternata
4	MDP0000199909	AT5G65940	Up	2.41518	0.0456	Response to Alternaria alternata
4	MDP0000200254	AT3G08510	Up	3.30148	0.01285	Response to Alternaria alternata
4	MDP0000202831	AT3G20770	Up	3.38542	0.0419	Response to Alternaria alternata
4	MDP0000205216	AT4G03510	Up	2.64018	0.0293	Response to Alternaria alternata
4	MDP0000205287	AT4G27740	Up	4.694	0.007	Response to Alternaria alternata
4	MDP0000205433	AT4G16130	Up	2.61381	0.04805	Response to Alternaria alternata
4	MDP0000206973	AT5G20480	Up	3.71407	0.0052	Response to Alternaria alternata
4	MDP0000207369	AT4G10770	Up	4.03322	0.0411	Response to Alternaria alternata
4	MDP0000208617	AT1G61740	Up	2.66659	0.0359	Response to Alternaria alternata
4	MDP0000208899	AT5G13930	Up	4.97837	0.0032	Response to Alternaria alternata
4	MDP0000208958	AT5G37670	Up	3.03359	0.01395	Response to Alternaria alternata
4	MDP0000209432	AT2G14960	Up	2.67053	0.0303	Response to Alternaria alternata
4	MDP0000209662	AT1G47980	Up	4.37715	0.00255	Response to Alternaria alternata
4	MDP0000211459	AT1G19850	Up	3.93206	0.01115	Response to Alternaria alternata
4	MDP0000212150	AT2G35010	Up	2.52256	0.0397	Response to Alternaria alternata
4	MDP0000213002	AT5G15390	Up	2.59743	0.03655	Response to Alternaria alternata
4	MDP0000216667	AT4G39720	Up	3.79807	0.04505	Response to Alternaria alternata
4	MDP0000217734	AT4G15020	Up	2.78862	0.0209	Response to Alternaria alternata
4	MDP0000218097	AT5G09220	Up	2.90371	0.0206	Response to Alternaria alternata
4	MDP0000218699	AT1G75800	Up	5.44135	0.0486	Response to Alternaria alternata
4	MDP0000220844	AT5G66320	Up	2.59009	0.03245	Response to Alternaria alternata
4	MDP0000221213	AT4G27250	Up	3.96607	0.0414	Response to Alternaria alternata
4	MDP0000221214	AT2G38000	Up	2.70782	0.03045	Response to Alternaria alternata
4	MDP0000222186	AT5G36930	Up	2.40882	0.04805	Response to Alternaria alternata
4	MDP0000222305	AT5G06710	Up	3.35413	0.00985	Response to Alternaria alternata
4	MDP0000222576	AT5G02020	Up	3.42826	0.02395	Response to Alternaria alternata
4	MDP0000222620	AT1G53830	Up	3.39342	0.00925	Response to Alternaria alternata
4	MDP0000223224	AT4G32480	Up	4.61222	0.03345	Response to Alternaria alternata
4	MDP0000223309	AT1G13700	Up	2.57223	0.02955	Response to Alternaria alternata
4	MDP0000225793	AT1G28190	Up	3.44482	0.01535	Response to Alternaria alternata
4	MDP0000227654	AT1G61480	Up	3.07172	0.0388	Response to Alternaria alternata
4	MDP0000228426	AT4G27290	Up	3.11609	0.0353	Response to Alternaria alternata
4	MDP0000228456	AT2G15760	Up	2.68724	0.0454	Response to Alternaria alternata
4	MDP0000229093	AT4G10490	Up	2.33618	0.0467	Response to Alternaria alternata
4	MDP0000231674	AT1G72770	Up	3.80115	0.01485	Response to Alternaria alternata
4	MDP0000231711	AT3G25590	Up	3.35821	0.0122	Response to Alternaria alternata
4	MDP0000232522	AT5G42930	Up	3.64254	0.0083	Response to Alternaria alternata
4	MDP0000232956	AT2G36310	Up	3.70745	0.01145	Response to Alternaria alternata
4	MDP0000233154	AT5G20250	Up	4.22991	0.00435	Response to Alternaria alternata
4	MDP0000233440	AT2G31945	Up	4.59257	0.0242	Response to Alternaria alternata
4	MDP0000234499	AT5G42260	Up	3.58641	0.00625	Response to Alternaria alternata
4	MDP0000235028	AT5G61890	Up	4.07558	0.0038	Response to Alternaria alternata
4	MDP0000235313	AT3G23240	Up	2.54231	0.03945	Response to Alternaria alternata
4	MDP0000237761	AT3G61460	Up	2.71868	0.02745	Response to Alternaria alternata
4	MDP0000237908	AT3G15353	Up	2.54014	0.04805	Response to Alternaria alternata
4	MDP0000239301	AT2G43820	Up	3.25119	0.0123	Response to Alternaria alternata
4	MDP0000240599	AT4G25390	Up	2.51888	0.03535	Response to Alternaria alternata
4	MDP0000242707	AT1G73850	Up	4.55462	0.0366	Response to Alternaria alternata
4	MDP0000242979	AT2G33710	Up	4.47886	0.04	Response to Alternaria alternata
4	MDP0000243237	AT5G17820	Up	2.59012	0.03875	Response to Alternaria alternata
4	MDP0000244067	NA	Up	4.43177	0.00425	Response to Alternaria alternata
4	MDP0000244304	AT5G40460	Up	4.10381	0.01045	Response to Alternaria alternata
4	MDP0000245282	AT5G55130	Up	2.38507	0.04105	Response to Alternaria alternata
4	MDP0000246775	AT1G75800	Up	5.88513	0.001	Response to Alternaria alternata
4	MDP0000247369	AT5G05240	Up	2.81258	0.02565	Response to Alternaria alternata
4	MDP0000248043	AT1G28280	Up	3.97904	0.03265	Response to Alternaria alternata
4	MDP0000250081	AT4G18950	Up	2.68614	0.02725	Response to Alternaria alternata
4	MDP0000250658	AT5G56550	Up	2.50734	0.0353	Response to Alternaria alternata
4	MDP0000251139	AT2G27430	Up	3.25394	0.02195	Response to Alternaria alternata
4	MDP0000251783	AT1G73050	Up	2.38274	0.0459	Response to Alternaria alternata
4	MDP0000254260	AT5G52640	Up	3.0795	0.011	Response to Alternaria alternata
4	MDP0000255408	AT5G40480	Up	2.71522	0.03415	Response to Alternaria alternata
4	MDP0000255472	AT1G53050	Up	2.66675	0.0408	Response to Alternaria alternata
4	MDP0000257010	AT5G06300	Up	4.94575	0.03705	Response to Alternaria alternata
4	MDP0000259586	AT3G08510	Up	3.05131	0.0229	Response to Alternaria alternata
4	MDP0000259862	AT3G14460	Up	3.04919	0.0399	Response to Alternaria alternata
4	MDP0000260339	AT2G21660	Up	3.12713	0.0223	Response to Alternaria alternata
4	MDP0000261625	AT5G13700	Up	3.78071	0.00755	Response to Alternaria alternata
4	MDP0000261679	AT5G26340	Up	5.57318	0.0084	Response to Alternaria alternata
4	MDP0000261992	AT5G06740	Up	2.41702	0.0411	Response to Alternaria alternata
4	MDP0000262032	AT4G27410	Up	3.68378	0.0491	Response to Alternaria alternata
4	MDP0000262639	AT3G11050	Up	3.4246	0.0101	Response to Alternaria alternata
4	MDP0000263844	AT1G09070	Up	3.33584	0.00815	Response to Alternaria alternata
4	MDP0000264347	AT1G07530	Up	3.19772	0.0095	Response to Alternaria alternata
4	MDP0000265269	NA	Up	3.20326	0.0136	Response to Alternaria alternata
4	MDP0000265644	AT1G52800	Up	4.31765	0.0368	Response to Alternaria alternata
4	MDP0000265874	AT1G20440	Up	2.4598	0.0495	Response to Alternaria alternata
4	MDP0000269094	AT5G27220	Up	2.38545	0.0394	Response to Alternaria alternata
4	MDP0000269193	AT1G07570	Up	3.17969	0.03005	Response to Alternaria alternata
4	MDP0000269604	AT1G71697	Up	2.63254	0.0279	Response to Alternaria alternata
4	MDP0000270582	AT1G14780	Up	2.68315	0.02675	Response to Alternaria alternata
4	MDP0000273608	AT5G06710	Up	3.19901	0.0144	Response to Alternaria alternata
4	MDP0000275615	AT1G15110	Up	2.47567	0.04965	Response to Alternaria alternata
4	MDP0000276730	AT3G09270	Up	3.32143	0.0094	Response to Alternaria alternata
4	MDP0000280265	AT5G24090	Up	5.81713	0.01115	Response to Alternaria alternata
4	MDP0000284922	AT3G55730	Up	2.83648	0.0258	Response to Alternaria alternata
4	MDP0000285243	AT4G19810	Up	3.84128	0.0111	Response to Alternaria alternata
4	MDP0000286646	AT3G04350	Up	2.73374	0.0354	Response to Alternaria alternata
4	MDP0000287208	AT5G65160	Up	4.96513	0.0048	Response to Alternaria alternata
4	MDP0000287919	AT5G13930	Up	4.57345	0.0387	Response to Alternaria alternata
4	MDP0000288768	AT5G40450	Up	4.1066	0.039	Response to Alternaria alternata
4	MDP0000288886	AT1G22360	Up	5.4095	0.0232	Response to Alternaria alternata
4	MDP0000289008	AT3G61960	Up	2.68314	0.0366	Response to Alternaria alternata
4	MDP0000289836	AT5G60910	Up	2.64814	0.0248	Response to Alternaria alternata
4	MDP0000292277	AT1G58420	Up	4.92086	0.00175	Response to Alternaria alternata
4	MDP0000292810	AT3G14460	Up	2.89487	0.0452	Response to Alternaria alternata
4	MDP0000293001	AT3G55700	Up	2.39953	0.0492	Response to Alternaria alternata
4	MDP0000293002	AT2G40000	Up	4.02762	0.0035	Response to Alternaria alternata
4	MDP0000293143	AT1G24020	Up	3.03719	0.016	Response to Alternaria alternata
4	MDP0000294360	AT1G72310	Up	2.79468	0.02565	Response to Alternaria alternata
4	MDP0000295812	AT4G24240	Up	2.37405	0.0483	Response to Alternaria alternata
4	MDP0000296584	AT2G16050	Up	2.72497	0.026	Response to Alternaria alternata
4	MDP0000296700	AT1G11330	Up	3.16554	0.01695	Response to Alternaria alternata
4	MDP0000299209	AT5G19120	Up	4.1112	0.0047	Response to Alternaria alternata
4	MDP0000300146	AT1G20560	Up	4.90063	0.00475	Response to Alternaria alternata
4	MDP0000300351	NA	Up	2.51875	0.0477	Response to Alternaria alternata
4	MDP0000301368	AT1G50420	Up	2.6246	0.03105	Response to Alternaria alternata
4	MDP0000302021	AT1G64640	Up	3.98934	0.0043	Response to Alternaria alternata
4	MDP0000303430	AT5G52640	Up	2.45159	0.04375	Response to Alternaria alternata
4	MDP0000305017	AT2G42620	Up	3.22636	0.00905	Response to Alternaria alternata
4	MDP0000305384	AT1G03400	Up	3.74774	0.0476	Response to Alternaria alternata
4	MDP0000309068	AT5G61820	Up	5.30507	0.04865	Response to Alternaria alternata
4	MDP0000309314	AT2G46620	Up	2.34696	0.0499	Response to Alternaria alternata
4	MDP0000309382	AT5G13180	Up	4.21843	0.0063	Response to Alternaria alternata
4	MDP0000309676	AT5G25930	Up	5.10857	0.00105	Response to Alternaria alternata
4	MDP0000310376	AT1G58030	Up	3.99087	0.0042	Response to Alternaria alternata
4	MDP0000310899	AT1G72510	Up	2.40048	0.0471	Response to Alternaria alternata
4	MDP0000311522	AT2G46680	Up	4.22694	0.00295	Response to Alternaria alternata
4	MDP0000312765	AT1G15125	Up	5.42019	0.0242	Response to Alternaria alternata
4	MDP0000313454	AT1G24020	Up	4.18246	0.02345	Response to Alternaria alternata
4	MDP0000314729	AT5G49690	Up	2.67965	0.0414	Response to Alternaria alternata
4	MDP0000314967	AT5G46020	Up	2.44803	0.03785	Response to Alternaria alternata
4	MDP0000316126	AT3G49780	Up	2.62294	0.03185	Response to Alternaria alternata
4	MDP0000320149	AT4G29810	Up	2.53243	0.0414	Response to Alternaria alternata
4	MDP0000322201	AT2G30090	Up	2.67374	0.02905	Response to Alternaria alternata
4	MDP0000323263	NA	Up	2.53868	0.03495	Response to Alternaria alternata
4	MDP0000323779	AT1G69490	Up	3.13696	0.01295	Response to Alternaria alternata
4	MDP0000327058	AT2G42590	Up	2.90709	0.02235	Response to Alternaria alternata
4	MDP0000334150	AT3G01860	Up	2.8934	0.04095	Response to Alternaria alternata
4	MDP0000337873	AT4G08300	Up	3.22147	0.01165	Response to Alternaria alternata
4	MDP0000338411	AT1G52565	Up	3.34617	0.0065	Response to Alternaria alternata
4	MDP0000349378	NA	Up	2.6971	0.0308	Response to Alternaria alternata
4	MDP0000356657	AT1G18390	Up	2.6036	0.0297	Response to Alternaria alternata
4	MDP0000361511	AT3G22142	Up	2.84239	0.03555	Response to Alternaria alternata
4	MDP0000362288	NA	Up	4.00269	0.0446	Response to Alternaria alternata
4	MDP0000364750	AT1G69490	Up	3.24084	0.01685	Response to Alternaria alternata
4	MDP0000371737	AT5G48930	Up	4.60616	0.00525	Response to Alternaria alternata
4	MDP0000372629	AT1G29640	Up	4.85797	0.0229	Response to Alternaria alternata
4	MDP0000377836	AT2G15760	Up	2.76367	0.04655	Response to Alternaria alternata
4	MDP0000391122	AT3G26040	Up	2.38233	0.04465	Response to Alternaria alternata
4	MDP0000391355	AT2G35930	Up	4.0876	0.0356	Response to Alternaria alternata
4	MDP0000397215	AT4G37870	Up	3.33396	0.00705	Response to Alternaria alternata
4	MDP0000404409	AT3G04070	Up	4.89792	0.02225	Response to Alternaria alternata
4	MDP0000412799	AT1G53540	Up	2.503	0.0482	Response to Alternaria alternata
4	MDP0000414607	AT5G24090	Up	6.65824	0.00195	Response to Alternaria alternata
4	MDP0000416548	AT4G26140	Up	3.9301	0.02705	Response to Alternaria alternata
4	MDP0000425030	AT5G24090	Up	4.10936	0.0079	Response to Alternaria alternata
4	MDP0000425942	AT5G11970	Up	3.11841	0.0161	Response to Alternaria alternata
4	MDP0000437033	AT4G26080	Up	3.26163	0.0097	Response to Alternaria alternata
4	MDP0000450991	AT1G55020	Up	3.28683	0.0094	Response to Alternaria alternata
4	MDP0000452572	AT3G53990	Up	5.40961	0.0232	Response to Alternaria alternata
4	MDP0000454027	AT1G44350	Up	2.62597	0.0322	Response to Alternaria alternata
4	MDP0000466825	AT2G42620	Up	3.90717	0.01315	Response to Alternaria alternata
4	MDP0000469568	AT1G54070	Up	3.40085	0.01135	Response to Alternaria alternata
4	MDP0000470984	AT3G53630	Up	3.05483	0.03575	Response to Alternaria alternata
4	MDP0000471879	AT2G38870	Up	6.1988	0.01455	Response to Alternaria alternata
4	MDP0000472943	AT4G34950	Up	4.06738	0.00235	Response to Alternaria alternata
4	MDP0000481448	AT1G69490	Up	5.1259	0.0019	Response to Alternaria alternata
4	MDP0000490200	AT1G62770	Up	3.52273	0.0089	Response to Alternaria alternata
4	MDP0000503940	AT3G11180	Up	6.61018	0.04885	Response to Alternaria alternata
4	MDP0000508371	AT3G54700	Up	4.46383	0.0036	Response to Alternaria alternata
4	MDP0000509613	AT5G54500	Up	3.59322	0.00685	Response to Alternaria alternata
4	MDP0000526036	AT1G66920	Up	2.83516	0.02785	Response to Alternaria alternata
4	MDP0000527802	AT4G36990	Up	3.10415	0.0132	Response to Alternaria alternata
4	MDP0000528658	AT1G56010	Up	3.87968	0.00275	Response to Alternaria alternata
4	MDP0000551876	AT1G75540	Up	3.62786	0.0195	Response to Alternaria alternata
4	MDP0000552328	AT1G75800	Up	5.03489	0.00325	Response to Alternaria alternata
4	MDP0000552625	AT5G54160	Up	5.25105	0.00195	Response to Alternaria alternata
4	MDP0000554525	AT2G38400	Up	3.41465	0.006	Response to Alternaria alternata
4	MDP0000559039	AT4G29780	Up	2.45952	0.0373	Response to Alternaria alternata
4	MDP0000562620	AT4G21270	Up	3.42395	0.023	Response to Alternaria alternata
4	MDP0000565690	AT1G72450	Up	3.12876	0.0331	Response to Alternaria alternata
4	MDP0000570102	AT1G17020	Up	4.83758	0.0288	Response to Alternaria alternata
4	MDP0000573835	AT2G03890	Up	2.74378	0.0498	Response to Alternaria alternata
4	MDP0000574166	AT1G02660	Up	3.08753	0.0261	Response to Alternaria alternata
4	MDP0000576922	AT2G36690	Up	3.63314	0.00585	Response to Alternaria alternata
4	MDP0000584042	AT1G55230	Up	3.78212	0.0063	Response to Alternaria alternata
4	MDP0000610354	AT4G26090	Up	2.54857	0.03955	Response to Alternaria alternata
4	MDP0000619608	AT1G17860	Up	8.27144	0.0299	Response to Alternaria alternata
4	MDP0000619638	AT3G07350	Up	3.19783	0.01605	Response to Alternaria alternata
4	MDP0000620549	AT3G11690	Up	2.52303	0.0388	Response to Alternaria alternata
4	MDP0000620797	AT1G56020	Up	4.46823	0.0331	Response to Alternaria alternata
4	MDP0000621569	AT5G05600	Up	2.70291	0.02335	Response to Alternaria alternata
4	MDP0000622154	AT4G08850	Up	2.47946	0.0471	Response to Alternaria alternata
4	MDP0000622590	AT2G41690	Up	2.81261	0.02615	Response to Alternaria alternata
4	MDP0000625181	AT3G54450	Up	3.42397	0.00745	Response to Alternaria alternata
4	MDP0000637694	AT1G48320	Up	2.59587	0.0444	Response to Alternaria alternata
4	MDP0000641583	AT5G13930	Up	3.83417	0.0042	Response to Alternaria alternata
4	MDP0000648218	AT1G23710	Up	3.00365	0.0426	Response to Alternaria alternata
4	MDP0000650358	AT2G38290	Up	3.03866	0.0167	Response to Alternaria alternata
4	MDP0000655939	AT3G54420	Up	2.83282	0.0223	Response to Alternaria alternata
4	MDP0000659260	AT1G68320	Up	5.00712	0.00285	Response to Alternaria alternata
4	MDP0000684928	AT1G65890	Up	4.60179	0.00465	Response to Alternaria alternata
4	MDP0000686790	AT3G53810	Up	2.999	0.0173	Response to Alternaria alternata
4	MDP0000688645	AT4G27450	Up	3.69358	0.0439	Response to Alternaria alternata
4	MDP0000697638	AT2G39705	Up	2.82249	0.0481	Response to Alternaria alternata
4	MDP0000702868	AT3G54420	Up	2.85149	0.03185	Response to Alternaria alternata
4	MDP0000703817	AT1G25550	Up	3.01313	0.04	Response to Alternaria alternata
4	MDP0000705053	AT1G48320	Up	3.90196	0.0047	Response to Alternaria alternata
4	MDP0000711891	NA	Up	5.19837	0.04895	Response to Alternaria alternata
4	MDP0000725469	AT3G62950	Up	3.61919	0.00625	Response to Alternaria alternata
4	MDP0000728054	AT2G30530	Up	2.42015	0.0465	Response to Alternaria alternata
4	MDP0000728753	AT5G06860	Up	5.20948	0.00125	Response to Alternaria alternata
4	MDP0000729533	AT3G26040	Up	2.62337	0.0395	Response to Alternaria alternata
4	MDP0000732635	AT1G28190	Up	5.07248	0.03675	Response to Alternaria alternata
4	MDP0000755567	AT4G02380	Up	3.68635	0.03685	Response to Alternaria alternata
4	MDP0000758119	AT3G48280	Up	3.65811	0.0485	Response to Alternaria alternata
4	MDP0000758237	AT5G01750	Up	3.5501	0.0483	Response to Alternaria alternata
4	MDP0000761113	AT2G14095	Up	2.97849	0.03035	Response to Alternaria alternata
4	MDP0000764903	AT1G51760	Up	3.0486	0.0163	Response to Alternaria alternata
4	MDP0000767063	AT1G35210	Up	2.7469	0.0289	Response to Alternaria alternata
4	MDP0000767257	AT1G30755	Up	2.60412	0.02715	Response to Alternaria alternata
4	MDP0000769764	AT3G21780	Up	2.66061	0.0314	Response to Alternaria alternata
4	MDP0000770377	AT2G39720	Up	2.75417	0.0351	Response to Alternaria alternata
4	MDP0000773268	AT3G26690	Up	3.83088	0.0145	Response to Alternaria alternata
4	MDP0000778352	AT3G09830	Up	2.53505	0.0333	Response to Alternaria alternata
4	MDP0000778861	AT3G13130	Up	2.45035	0.045	Response to Alternaria alternata
4	MDP0000782085	AT3G04720	Up	5.23951	0.0044	Response to Alternaria alternata
4	MDP0000782323	AT3G07650	Up	2.63039	0.0321	Response to Alternaria alternata
4	MDP0000786165	AT2G46690	Up	2.69399	0.03085	Response to Alternaria alternata
4	MDP0000786706	AT4G37870	Up	3.58439	0.04965	Response to Alternaria alternata
4	MDP0000788345	AT5G27420	Up	2.81607	0.0356	Response to Alternaria alternata
4	MDP0000790026	AT5G13210	Up	3.91761	0.0328	Response to Alternaria alternata
4	MDP0000790376	AT1G77380	Up	2.65608	0.02505	Response to Alternaria alternata
4	MDP0000792088	AT5G13080	Up	5.09025	0.0033	Response to Alternaria alternata
4	MDP0000793247	AT2G43820	Up	2.9945	0.0194	Response to Alternaria alternata
4	MDP0000799020	AT1G23870	Up	3.19705	0.01365	Response to Alternaria alternata
4	MDP0000799306	AT1G78780	Up	3.11429	0.0133	Response to Alternaria alternata
4	MDP0000803096	AT5G59050	Up	5.27272	0.0041	Response to Alternaria alternata
4	MDP0000804427	AT5G36970	Up	3.30764	0.02475	Response to Alternaria alternata
4	MDP0000805422	AT4G17500	Up	3.02559	0.0421	Response to Alternaria alternata
4	MDP0000806502	AT1G06570	Up	5.18751	0.0007	Response to Alternaria alternata
4	MDP0000808076	AT5G20230	Up	2.70546	0.041	Response to Alternaria alternata
4	MDP0000815065	AT2G46790	Up	4.84842	0.0291	Response to Alternaria alternata
4	MDP0000826966	AT3G52710	Up	3.18168	0.01085	Response to Alternaria alternata
4	MDP0000829416	AT5G58800	Up	3.19826	0.014	Response to Alternaria alternata
4	MDP0000830926	AT5G16080	Up	2.5422	0.0489	Response to Alternaria alternata
4	MDP0000834156	AT1G23800	Up	2.55897	0.0451	Response to Alternaria alternata
4	MDP0000836165	AT4G02330	Up	8.11015	0.0284	Response to Alternaria alternata
4	MDP0000841526	AT2G34930	Up	2.56144	0.03315	Response to Alternaria alternata
4	MDP0000848358	AT1G68300	Up	3.39523	0.015	Response to Alternaria alternata
4	MDP0000848959	AT1G80160	Up	4.11386	0.0053	Response to Alternaria alternata
4	MDP0000849544	AT1G02520	Up	2.38366	0.04185	Response to Alternaria alternata
4	MDP0000857268	AT3G52105	Up	2.81432	0.02765	Response to Alternaria alternata
4	MDP0000857446	AT1G58440	Up	3.72967	0.0041	Response to Alternaria alternata
4	MDP0000857666	AT3G57520	Up	2.79904	0.0278	Response to Alternaria alternata
4	MDP0000864747	AT1G24020	Up	3.15422	0.02895	Response to Alternaria alternata
4	MDP0000867915	AT5G07270	Up	2.75537	0.021	Response to Alternaria alternata
4	MDP0000868045	AT3G50980	Up	9.24177	0.04905	Response to Alternaria alternata
4	MDP0000869624	AT4G10960	Up	3.32067	0.0128	Response to Alternaria alternata
4	MDP0000875111	AT2G25625	Up	3.68362	0.0462	Response to Alternaria alternata
4	MDP0000875406	AT3G51430	Up	2.61035	0.0298	Response to Alternaria alternata
4	MDP0000878181	AT1G32928	Up	2.3494	0.0436	Response to Alternaria alternata
4	MDP0000881842	AT2G26300	Up	2.48062	0.04105	Response to Alternaria alternata
4	MDP0000885990	AT2G32190	Up	2.45981	0.0435	Response to Alternaria alternata
4	MDP0000886138	AT2G41380	Up	3.13027	0.0226	Response to Alternaria alternata
4	MDP0000889787	AT2G40000	Up	3.19363	0.0258	Response to Alternaria alternata
4	MDP0000891538	AT3G55240	Up	4.02854	0.00785	Response to Alternaria alternata
4	MDP0000893848	AT2G38540	Up	2.64765	0.03985	Response to Alternaria alternata
4	MDP0000895341	AT2G44130	Up	2.76274	0.01905	Response to Alternaria alternata
4	MDP0000897373	AT3G08720	Up	2.90116	0.03565	Response to Alternaria alternata
4	MDP0000897416	NA	Up	3.96359	0.004	Response to Alternaria alternata
4	MDP0000907712	AT1G59650	Up	3.12834	0.01175	Response to Alternaria alternata
4	MDP0000909262	AT1G02610	Up	3.49814	0.00615	Response to Alternaria alternata
4	MDP0000910523	AT5G05320	Up	4.24759	0.0084	Response to Alternaria alternata
4	MDP0000917325	AT4G18360	Up	3.80352	0.00395	Response to Alternaria alternata
4	MDP0000918923	NA	Up	4.73973	0.04945	Response to Alternaria alternata
4	MDP0000922558	AT2G44130	Up	2.7491	0.0302	Response to Alternaria alternata
4	MDP0000928620	AT3G18710	Up	3.04466	0.0357	Response to Alternaria alternata
4	MDP0000935996	AT2G38470	Up	2.79046	0.02765	Response to Alternaria alternata
4	MDP0000939502	AT2G44130	Up	2.7324	0.0266	Response to Alternaria alternata
4	MDP0000940313	AT5G24090	Up	3.76256	0.00495	Response to Alternaria alternata
4	MDP0000940828	AT5G03230	Up	4.2884	0.00185	Response to Alternaria alternata
4	MDP0000942873	AT3G54700	Up	4.07436	0.01	Response to Alternaria alternata
4	MDP0000945834	AT5G37490	Up	3.12037	0.01255	Response to Alternaria alternata
4	MDP0000022950	AT2G39570	Down	-3.30473	0.00915	Response to Alternaria alternata
4	MDP0000037251	AT4G39330	Down	-5.4145	0.0456	Response to Alternaria alternata
4	MDP0000043189	AT3G27870	Down	-2.64212	0.0268	Response to Alternaria alternata
4	MDP0000046978	AT3G50530	Down	-2.57669	0.0284	Response to Alternaria alternata
4	MDP0000087056	AT5G48370	Down	-2.88143	0.02215	Response to Alternaria alternata
4	MDP0000092987	AT5G43750	Down	-2.47121	0.0483	Response to Alternaria alternata
4	MDP0000094058	AT3G21090	Down	-3.99762	0.0035	Response to Alternaria alternata
4	MDP0000094767	AT5G60920	Down	-4.31501	0.00235	Response to Alternaria alternata
4	MDP0000095336	AT1G47710	Down	-3.36948	0.0111	Response to Alternaria alternata
4	MDP0000119035	AT2G23910	Down	-3.95534	0.00355	Response to Alternaria alternata
4	MDP0000119402	AT4G35250	Down	-3.95269	0.04735	Response to Alternaria alternata
4	MDP0000119748	AT4G09020	Down	-3.48651	0.0066	Response to Alternaria alternata
4	MDP0000120076	NA	Down	-6.10112	0.046	Response to Alternaria alternata
4	MDP0000120176	AT5G23960	Down	-4.01216	0.00275	Response to Alternaria alternata
4	MDP0000120885	AT2G12400	Down	-5.4563	0.00075	Response to Alternaria alternata
4	MDP0000121380	AT3G61870	Down	-5.12665	0.0338	Response to Alternaria alternata
4	MDP0000122042	AT1G31330	Down	-2.66302	0.04055	Response to Alternaria alternata
4	MDP0000122540	AT2G42570	Down	-3.22884	0.01285	Response to Alternaria alternata
4	MDP0000123604	AT1G32080	Down	-4.70527	0.0008	Response to Alternaria alternata
4	MDP0000124661	AT4G21960	Down	-4.41804	0.0066	Response to Alternaria alternata
4	MDP0000125216	AT5G19530	Down	-5.27507	0.01435	Response to Alternaria alternata
4	MDP0000125288	AT5G21105	Down	-4.83438	0.0022	Response to Alternaria alternata
4	MDP0000125842	NA	Down	-3.35651	0.0083	Response to Alternaria alternata
4	MDP0000126245	AT3G45970	Down	-3.56336	0.04975	Response to Alternaria alternata
4	MDP0000127313	AT3G23700	Down	-3.52835	0.01915	Response to Alternaria alternata
4	MDP0000127560	AT1G36370	Down	-3.61966	0.0071	Response to Alternaria alternata
4	MDP0000131100	AT1G49320	Down	-2.30604	0.0481	Response to Alternaria alternata
4	MDP0000132348	AT5G03880	Down	-2.9343	0.01875	Response to Alternaria alternata
4	MDP0000132360	AT2G40100	Down	-4.80697	0.0075	Response to Alternaria alternata
4	MDP0000132424	AT4G05180	Down	-3.40988	0.02235	Response to Alternaria alternata
4	MDP0000133146	AT1G22360	Down	-2.52522	0.0492	Response to Alternaria alternata
4	MDP0000133633	AT4G28025	Down	-2.4936	0.03425	Response to Alternaria alternata
4	MDP0000134273	AT2G26250	Down	-4.67614	0.00335	Response to Alternaria alternata
4	MDP0000134603	AT2G30300	Down	-4.13299	0.02955	Response to Alternaria alternata
4	MDP0000134685	AT4G37930	Down	-3.32031	0.0197	Response to Alternaria alternata
4	MDP0000134791	AT5G05270	Down	-2.66105	0.02805	Response to Alternaria alternata
4	MDP0000135041	AT5G64290	Down	-2.37993	0.0448	Response to Alternaria alternata
4	MDP0000135220	AT1G61520	Down	-3.47871	0.0142	Response to Alternaria alternata
4	MDP0000136517	AT4G02630	Down	-2.79606	0.0248	Response to Alternaria alternata
4	MDP0000136844	AT1G13790	Down	-2.49745	0.04695	Response to Alternaria alternata
4	MDP0000136937	AT5G02070	Down	-4.15056	0.0083	Response to Alternaria alternata
4	MDP0000137305	AT3G54810	Down	-2.66727	0.0323	Response to Alternaria alternata
4	MDP0000137420	AT4G14910	Down	-2.77062	0.04945	Response to Alternaria alternata
4	MDP0000138073	AT3G55800	Down	-2.92768	0.03745	Response to Alternaria alternata
4	MDP0000138500	AT2G40610	Down	-3.19165	0.034	Response to Alternaria alternata
4	MDP0000138646	AT1G45616	Down	-3.46943	0.01945	Response to Alternaria alternata
4	MDP0000138668	AT4G13010	Down	-3.64379	0.00385	Response to Alternaria alternata
4	MDP0000138686	AT5G49740	Down	-3.59697	0.00765	Response to Alternaria alternata
4	MDP0000138730	AT3G54050	Down	-4.52128	0.0277	Response to Alternaria alternata
4	MDP0000138851	AT1G48910	Down	-5.41482	0.0019	Response to Alternaria alternata
4	MDP0000139181	AT3G01500	Down	-7.80411	0.043	Response to Alternaria alternata
4	MDP0000139525	AT5G44680	Down	-2.49375	0.04395	Response to Alternaria alternata
4	MDP0000140520	AT5G16400	Down	-3.66311	0.01425	Response to Alternaria alternata
4	MDP0000140680	AT5G64040	Down	-5.77628	0.03415	Response to Alternaria alternata
4	MDP0000140746	AT1G73060	Down	-3.18378	0.0143	Response to Alternaria alternata
4	MDP0000141481	AT1G47380	Down	-4.13762	0.0444	Response to Alternaria alternata
4	MDP0000142597	AT1G80380	Down	-2.97427	0.0363	Response to Alternaria alternata
4	MDP0000142765	AT3G19000	Down	-2.44495	0.04975	Response to Alternaria alternata
4	MDP0000142939	AT3G07620	Down	-3.9267	0.039	Response to Alternaria alternata
4	MDP0000143053	AT3G21420	Down	-4.58031	0.00415	Response to Alternaria alternata
4	MDP0000143680	AT5G50150	Down	-6.12874	0.02695	Response to Alternaria alternata
4	MDP0000144320	AT2G26330	Down	-3.25234	0.00945	Response to Alternaria alternata
4	MDP0000144555	AT5G08280	Down	-3.05045	0.02795	Response to Alternaria alternata
4	MDP0000145100	AT1G48520	Down	-2.71747	0.02955	Response to Alternaria alternata
4	MDP0000145252	AT1G18730	Down	-3.81079	0.01485	Response to Alternaria alternata
4	MDP0000145506	AT1G75350	Down	-2.26938	0.0484	Response to Alternaria alternata
4	MDP0000145847	AT1G50900	Down	-3.31002	0.01255	Response to Alternaria alternata
4	MDP0000148159	AT5G53130	Down	-2.61697	0.0305	Response to Alternaria alternata
4	MDP0000148186	AT1G32060	Down	-4.04784	0.03995	Response to Alternaria alternata
4	MDP0000149371	AT1G56500	Down	-2.79556	0.03235	Response to Alternaria alternata
4	MDP0000149535	AT3G47600	Down	-2.35286	0.04975	Response to Alternaria alternata
4	MDP0000149834	AT3G25530	Down	-2.40808	0.048	Response to Alternaria alternata
4	MDP0000149922	AT2G23670	Down	-2.80082	0.027	Response to Alternaria alternata
4	MDP0000150637	AT1G55670	Down	-2.38984	0.0424	Response to Alternaria alternata
4	MDP0000150877	AT1G34430	Down	-3.70684	0.04875	Response to Alternaria alternata
4	MDP0000150931	AT1G17840	Down	-3.20941	0.0231	Response to Alternaria alternata
4	MDP0000151003	AT3G48280	Down	-2.97328	0.02245	Response to Alternaria alternata
4	MDP0000151267	AT2G44920	Down	-3.00499	0.0114	Response to Alternaria alternata
4	MDP0000151322	AT2G28630	Down	-3.53405	0.00895	Response to Alternaria alternata
4	MDP0000151417	AT3G25570	Down	-3.12673	0.0198	Response to Alternaria alternata
4	MDP0000151434	AT5G49740	Down	-3.24057	0.01015	Response to Alternaria alternata
4	MDP0000152304	AT3G48420	Down	-5.99885	0.0008	Response to Alternaria alternata
4	MDP0000152497	AT2G24270	Down	-2.58279	0.03315	Response to Alternaria alternata
4	MDP0000152733	AT3G10130	Down	-2.36081	0.0456	Response to Alternaria alternata
4	MDP0000153068	AT5G12470	Down	-3.09092	0.01685	Response to Alternaria alternata
4	MDP0000154068	AT2G42220	Down	-2.82186	0.0215	Response to Alternaria alternata
4	MDP0000155060	AT5G22390	Down	-4.25221	0.0485	Response to Alternaria alternata
4	MDP0000155698	AT4G25150	Down	-3.31629	0.0105	Response to Alternaria alternata
4	MDP0000155797	AT1G28140	Down	-2.69028	0.0443	Response to Alternaria alternata
4	MDP0000156548	AT1G69160	Down	-3.00829	0.02445	Response to Alternaria alternata
4	MDP0000156578	AT1G10657	Down	-2.62835	0.0278	Response to Alternaria alternata
4	MDP0000156606	AT4G27430	Down	-2.82716	0.0208	Response to Alternaria alternata
4	MDP0000156830	AT5G06390	Down	-3.51848	0.0089	Response to Alternaria alternata
4	MDP0000157174	AT4G39970	Down	-3.36516	0.007	Response to Alternaria alternata
4	MDP0000157737	AT3G12110	Down	-3.07586	0.01375	Response to Alternaria alternata
4	MDP0000157816	AT3G21150	Down	-4.12664	0.044	Response to Alternaria alternata
4	MDP0000157828	AT1G08500	Down	-2.60345	0.03255	Response to Alternaria alternata
4	MDP0000158245	AT1G17650	Down	-2.90767	0.0482	Response to Alternaria alternata
4	MDP0000158551	AT1G53440	Down	-3.24403	0.0083	Response to Alternaria alternata
4	MDP0000159058	AT2G20300	Down	-2.46093	0.0376	Response to Alternaria alternata
4	MDP0000160227	AT5G18660	Down	-2.83297	0.04325	Response to Alternaria alternata
4	MDP0000162976	AT4G19420	Down	-3.94538	0.0089	Response to Alternaria alternata
4	MDP0000163222	AT5G48460	Down	-4.43288	0.0047	Response to Alternaria alternata
4	MDP0000163669	AT4G02530	Down	-3.25219	0.0133	Response to Alternaria alternata
4	MDP0000164131	AT1G24020	Down	-3.54327	0.01285	Response to Alternaria alternata
4	MDP0000164384	AT2G47910	Down	-2.57699	0.03765	Response to Alternaria alternata
4	MDP0000164922	AT5G15900	Down	-3.10073	0.0324	Response to Alternaria alternata
4	MDP0000164974	AT1G74970	Down	-2.90274	0.0194	Response to Alternaria alternata
4	MDP0000165172	AT4G35250	Down	-3.28397	0.01535	Response to Alternaria alternata
4	MDP0000165351	AT5G48300	Down	-4.35595	0.04335	Response to Alternaria alternata
4	MDP0000166029	AT4G34090	Down	-2.61239	0.02565	Response to Alternaria alternata
4	MDP0000166574	AT5G44680	Down	-3.43197	0.0188	Response to Alternaria alternata
4	MDP0000166773	AT2G44920	Down	-3.76872	0.00575	Response to Alternaria alternata
4	MDP0000168167	AT5G15450	Down	-3.75043	0.01385	Response to Alternaria alternata
4	MDP0000168900	AT4G01150	Down	-3.23357	0.01725	Response to Alternaria alternata
4	MDP0000169057	AT4G17600	Down	-3.12295	0.02995	Response to Alternaria alternata
4	MDP0000169133	AT4G29060	Down	-3.29494	0.01095	Response to Alternaria alternata
4	MDP0000171277	AT1G54500	Down	-2.37635	0.04055	Response to Alternaria alternata
4	MDP0000171707	AT5G26670	Down	-5.00119	0.03925	Response to Alternaria alternata
4	MDP0000172627	AT5G48940	Down	-3.86468	0.0157	Response to Alternaria alternata
4	MDP0000173207	AT4G04850	Down	-3.7114	0.0106	Response to Alternaria alternata
4	MDP0000173780	AT5G12900	Down	-3.0502	0.0141	Response to Alternaria alternata
4	MDP0000173837	AT4G00370	Down	-3.05568	0.03455	Response to Alternaria alternata
4	MDP0000174168	AT3G45140	Down	-3.07517	0.0305	Response to Alternaria alternata
4	MDP0000174414	AT5G67090	Down	-2.37363	0.044	Response to Alternaria alternata
4	MDP0000174843	AT1G56190	Down	-4.05883	0.0372	Response to Alternaria alternata
4	MDP0000175480	AT3G23090	Down	-4.11474	0.03625	Response to Alternaria alternata
4	MDP0000175481	AT3G15570	Down	-5.57724	0.0179	Response to Alternaria alternata
4	MDP0000176217	AT1G67280	Down	-3.72616	0.0083	Response to Alternaria alternata
4	MDP0000177377	AT1G29050	Down	-4.38082	0.03635	Response to Alternaria alternata
4	MDP0000177786	AT5G03650	Down	-3.15359	0.0147	Response to Alternaria alternata
4	MDP0000179040	AT1G64980	Down	-2.73141	0.028	Response to Alternaria alternata
4	MDP0000179388	AT3G29635	Down	-3.17387	0.0139	Response to Alternaria alternata
4	MDP0000179529	AT4G13010	Down	-2.77621	0.0323	Response to Alternaria alternata
4	MDP0000179767	AT1G29050	Down	-3.31777	0.01615	Response to Alternaria alternata
4	MDP0000181053	AT1G02500	Down	-3.39312	0.0059	Response to Alternaria alternata
4	MDP0000181608	AT4G13710	Down	-4.7124	0.0043	Response to Alternaria alternata
4	MDP0000182015	AT4G04350	Down	-3.30553	0.01205	Response to Alternaria alternata
4	MDP0000182019	AT3G63490	Down	-3.18069	0.02805	Response to Alternaria alternata
4	MDP0000182852	AT4G12060	Down	-2.346	0.0438	Response to Alternaria alternata
4	MDP0000183294	AT2G36910	Down	-2.78456	0.0297	Response to Alternaria alternata
4	MDP0000183470	AT5G54250	Down	-2.70819	0.0263	Response to Alternaria alternata
4	MDP0000183910	AT1G17710	Down	-2.93436	0.03995	Response to Alternaria alternata
4	MDP0000184046	AT4G12800	Down	-4.05261	0.0212	Response to Alternaria alternata
4	MDP0000184487	AT5G06390	Down	-3.63618	0.01935	Response to Alternaria alternata
4	MDP0000184567	AT3G01550	Down	-5.1862	0.0029	Response to Alternaria alternata
4	MDP0000184622	AT1G77580	Down	-2.59696	0.03425	Response to Alternaria alternata
4	MDP0000185220	AT1G75100	Down	-2.68778	0.0329	Response to Alternaria alternata
4	MDP0000186455	AT3G06550	Down	-2.67753	0.02585	Response to Alternaria alternata
4	MDP0000186461	AT1G77120	Down	-2.55525	0.0358	Response to Alternaria alternata
4	MDP0000186860	AT3G09600	Down	-2.64075	0.02565	Response to Alternaria alternata
4	MDP0000187687	AT3G06510	Down	-2.51428	0.04465	Response to Alternaria alternata
4	MDP0000189786	AT3G12780	Down	-2.70482	0.0331	Response to Alternaria alternata
4	MDP0000191698	AT2G14880	Down	-3.18913	0.00985	Response to Alternaria alternata
4	MDP0000192235	AT4G21960	Down	-3.13945	0.0166	Response to Alternaria alternata
4	MDP0000193128	AT3G47470	Down	-3.55946	0.0168	Response to Alternaria alternata
4	MDP0000193438	AT1G17840	Down	-2.98617	0.04045	Response to Alternaria alternata
4	MDP0000193729	AT3G63140	Down	-5.04886	0.0128	Response to Alternaria alternata
4	MDP0000194053	AT3G07360	Down	-2.54178	0.0479	Response to Alternaria alternata
4	MDP0000194252	AT2G35370	Down	-2.52081	0.04865	Response to Alternaria alternata
4	MDP0000194474	AT1G22460	Down	-3.5771	0.0077	Response to Alternaria alternata
4	MDP0000194508	AT3G25500	Down	-2.53559	0.0432	Response to Alternaria alternata
4	MDP0000195904	AT1G69040	Down	-3.28473	0.0304	Response to Alternaria alternata
4	MDP0000196174	AT5G22430	Down	-3.13696	0.01835	Response to Alternaria alternata
4	MDP0000196387	AT3G56910	Down	-2.46328	0.0337	Response to Alternaria alternata
4	MDP0000196555	AT4G09650	Down	-3.91686	0.0076	Response to Alternaria alternata
4	MDP0000198416	AT5G54630	Down	-2.89903	0.0197	Response to Alternaria alternata
4	MDP0000199669	AT2G41190	Down	-4.16984	0.0109	Response to Alternaria alternata
4	MDP0000200335	AT1G17840	Down	-3.72512	0.0123	Response to Alternaria alternata
4	MDP0000200737	AT1G05010	Down	-2.74526	0.0279	Response to Alternaria alternata
4	MDP0000200780	AT2G35660	Down	-3.1792	0.0117	Response to Alternaria alternata
4	MDP0000200810	AT5G06290	Down	-2.74412	0.02855	Response to Alternaria alternata
4	MDP0000200867	AT4G19420	Down	-4.01044	0.01235	Response to Alternaria alternata
4	MDP0000201281	AT2G04160	Down	-2.52781	0.0326	Response to Alternaria alternata
4	MDP0000201966	AT1G28110	Down	-3.34706	0.01145	Response to Alternaria alternata
4	MDP0000202131	AT3G15095	Down	-4.53525	0.0064	Response to Alternaria alternata
4	MDP0000202465	AT2G28470	Down	-2.58676	0.03195	Response to Alternaria alternata
4	MDP0000203627	AT2G39470	Down	-3.63522	0.0068	Response to Alternaria alternata
4	MDP0000204069	AT4G13550	Down	-2.50931	0.03725	Response to Alternaria alternata
4	MDP0000204804	AT1G76110	Down	-2.6023	0.0316	Response to Alternaria alternata
4	MDP0000205279	AT4G27700	Down	-3.70368	0.04175	Response to Alternaria alternata
4	MDP0000205570	AT5G43750	Down	-3.16396	0.0198	Response to Alternaria alternata
4	MDP0000205651	AT4G04610	Down	-4.60204	0.007	Response to Alternaria alternata
4	MDP0000207324	AT4G24090	Down	-2.39618	0.04375	Response to Alternaria alternata
4	MDP0000208098	AT3G21420	Down	-4.90553	0.00555	Response to Alternaria alternata
4	MDP0000208161	AT1G68560	Down	-2.47772	0.04935	Response to Alternaria alternata
4	MDP0000209089	AT3G15110	Down	-3.96142	0.0332	Response to Alternaria alternata
4	MDP0000209620	AT5G47820	Down	-2.77632	0.02575	Response to Alternaria alternata
4	MDP0000210295	AT4G28660	Down	-5.70558	0.02975	Response to Alternaria alternata
4	MDP0000210616	AT2G46820	Down	-5.3548	0.00045	Response to Alternaria alternata
4	MDP0000210785	AT3G47620	Down	-2.64032	0.0316	Response to Alternaria alternata
4	MDP0000211726	AT3G25570	Down	-3.0458	0.01505	Response to Alternaria alternata
4	MDP0000212372	AT1G76130	Down	-3.35791	0.01075	Response to Alternaria alternata
4	MDP0000212614	AT3G01680	Down	-2.56781	0.04195	Response to Alternaria alternata
4	MDP0000212649	AT5G64940	Down	-2.43528	0.03805	Response to Alternaria alternata
4	MDP0000213223	AT5G17710	Down	-3.0098	0.0101	Response to Alternaria alternata
4	MDP0000213302	AT2G42750	Down	-3.4875	0.0194	Response to Alternaria alternata
4	MDP0000213335	AT4G01310	Down	-3.00455	0.02255	Response to Alternaria alternata
4	MDP0000213770	AT2G40460	Down	-4.45071	0.00575	Response to Alternaria alternata
4	MDP0000215774	AT3G22142	Down	-4.45467	0.0447	Response to Alternaria alternata
4	MDP0000215948	AT1G78630	Down	-2.85485	0.01635	Response to Alternaria alternata
4	MDP0000217142	AT1G76450	Down	-4.39047	0.0033	Response to Alternaria alternata
4	MDP0000217362	AT2G06520	Down	-3.97475	0.00345	Response to Alternaria alternata
4	MDP0000217844	AT3G18080	Down	-6.91064	0.0268	Response to Alternaria alternata
4	MDP0000218467	AT5G50740	Down	-3.70173	0.01465	Response to Alternaria alternata
4	MDP0000221052	AT2G34930	Down	-3.26232	0.0295	Response to Alternaria alternata
4	MDP0000221145	AT4G24930	Down	-4.51324	0.04715	Response to Alternaria alternata
4	MDP0000221523	AT3G49140	Down	-3.57422	0.0119	Response to Alternaria alternata
4	MDP0000222020	AT5G23860	Down	-3.36091	0.0079	Response to Alternaria alternata
4	MDP0000222520	NA	Down	-3.87749	0.0051	Response to Alternaria alternata
4	MDP0000222941	AT3G54890	Down	-4.63609	0.00355	Response to Alternaria alternata
4	MDP0000223243	AT4G33070	Down	-3.1188	0.011	Response to Alternaria alternata
4	MDP0000223367	AT3G25290	Down	-2.40913	0.0429	Response to Alternaria alternata
4	MDP0000223447	AT4G01050	Down	-2.777	0.03885	Response to Alternaria alternata
4	MDP0000225190	NA	Down	-2.65292	0.04215	Response to Alternaria alternata
4	MDP0000225509	AT5G56040	Down	-3.13827	0.012	Response to Alternaria alternata
4	MDP0000225539	AT4G25700	Down	-3.88656	0.0074	Response to Alternaria alternata
4	MDP0000225983	AT5G62710	Down	-3.98922	0.04745	Response to Alternaria alternata
4	MDP0000227827	AT2G03550	Down	-2.67768	0.02765	Response to Alternaria alternata
4	MDP0000228047	AT3G62040	Down	-5.45979	0.0456	Response to Alternaria alternata
4	MDP0000228473	AT1G07030	Down	-3.36115	0.0116	Response to Alternaria alternata
4	MDP0000230263	AT3G13620	Down	-5.38736	0.00455	Response to Alternaria alternata
4	MDP0000230879	AT5G15900	Down	-3.19784	0.0143	Response to Alternaria alternata
4	MDP0000231050	AT3G61580	Down	-4.60087	0.00475	Response to Alternaria alternata
4	MDP0000231266	AT5G55280	Down	-2.85173	0.0229	Response to Alternaria alternata
4	MDP0000231565	AT4G22990	Down	-3.90826	0.00455	Response to Alternaria alternata
4	MDP0000233177	AT1G10550	Down	-4.98915	0.0031	Response to Alternaria alternata
4	MDP0000233396	AT2G38170	Down	-3.67159	0.0131	Response to Alternaria alternata
4	MDP0000233588	AT5G44680	Down	-2.50129	0.04765	Response to Alternaria alternata
4	MDP0000233778	AT5G52970	Down	-2.83953	0.0442	Response to Alternaria alternata
4	MDP0000233921	AT4G10340	Down	-3.55762	0.04215	Response to Alternaria alternata
4	MDP0000233934	AT5G36170	Down	-3.45158	0.01285	Response to Alternaria alternata
4	MDP0000234942	AT3G01500	Down	-8.96144	0.0206	Response to Alternaria alternata
4	MDP0000235175	AT2G34430	Down	-2.83896	0.0224	Response to Alternaria alternata
4	MDP0000235280	AT2G26250	Down	-3.26356	0.02235	Response to Alternaria alternata
4	MDP0000235421	NA	Down	-3.10354	0.03095	Response to Alternaria alternata
4	MDP0000236557	AT2G33450	Down	-3.09958	0.0335	Response to Alternaria alternata
4	MDP0000237124	AT5G17230	Down	-4.30105	0.0093	Response to Alternaria alternata
4	MDP0000237989	AT5G07620	Down	-2.65769	0.03395	Response to Alternaria alternata
4	MDP0000238515	AT1G32990	Down	-3.05265	0.0364	Response to Alternaria alternata
4	MDP0000239946	AT4G39230	Down	-3.98502	0.03775	Response to Alternaria alternata
4	MDP0000240315	AT3G15850	Down	-4.01153	0.0028	Response to Alternaria alternata
4	MDP0000240375	AT4G38180	Down	-3.22418	0.01365	Response to Alternaria alternata
4	MDP0000241622	AT4G18740	Down	-2.5886	0.0356	Response to Alternaria alternata
4	MDP0000242152	AT5G21920	Down	-3.19393	0.02925	Response to Alternaria alternata
4	MDP0000242500	AT1G07090	Down	-3.15257	0.0126	Response to Alternaria alternata
4	MDP0000242697	AT4G29250	Down	-4.21164	0.009	Response to Alternaria alternata
4	MDP0000243380	AT1G15290	Down	-3.99839	0.01545	Response to Alternaria alternata
4	MDP0000244150	AT1G44920	Down	-2.62046	0.0277	Response to Alternaria alternata
4	MDP0000244530	AT5G12470	Down	-3.83727	0.00655	Response to Alternaria alternata
4	MDP0000244589	AT1G04770	Down	-3.10274	0.0136	Response to Alternaria alternata
4	MDP0000244957	AT3G10420	Down	-2.81403	0.0472	Response to Alternaria alternata
4	MDP0000245028	AT4G02630	Down	-3.6948	0.0426	Response to Alternaria alternata
4	MDP0000245037	AT5G67090	Down	-3.4747	0.0057	Response to Alternaria alternata
4	MDP0000245173	AT2G38290	Down	-2.84374	0.04425	Response to Alternaria alternata
4	MDP0000245346	AT5G36700	Down	-4.1488	0.00555	Response to Alternaria alternata
4	MDP0000246192	AT1G20810	Down	-3.20443	0.0326	Response to Alternaria alternata
4	MDP0000246295	AT1G20970	Down	-3.0425	0.0333	Response to Alternaria alternata
4	MDP0000247496	AT1G32900	Down	-3.07631	0.0171	Response to Alternaria alternata
4	MDP0000247659	AT3G26060	Down	-3.92765	0.04825	Response to Alternaria alternata
4	MDP0000248712	AT2G46910	Down	-2.75762	0.02325	Response to Alternaria alternata
4	MDP0000248806	AT3G26070	Down	-2.76769	0.04155	Response to Alternaria alternata
4	MDP0000248920	AT3G50820	Down	-2.7054	0.0351	Response to Alternaria alternata
4	MDP0000249772	AT5G44600	Down	-3.79284	0.0054	Response to Alternaria alternata
4	MDP0000250093	AT3G19320	Down	-4.15581	0.0143	Response to Alternaria alternata
4	MDP0000250153	AT3G52500	Down	-4.66992	0.0048	Response to Alternaria alternata
4	MDP0000250284	AT4G14880	Down	-2.77861	0.01855	Response to Alternaria alternata
4	MDP0000250722	AT3G01510	Down	-2.57067	0.0437	Response to Alternaria alternata
4	MDP0000250804	AT1G65450	Down	-4.64529	0.0293	Response to Alternaria alternata
4	MDP0000251269	AT4G17740	Down	-4.26936	0.00415	Response to Alternaria alternata
4	MDP0000251575	AT1G77090	Down	-2.44789	0.0471	Response to Alternaria alternata
4	MDP0000251787	AT5G58000	Down	-3.83129	0.04595	Response to Alternaria alternata
4	MDP0000251957	AT1G52510	Down	-4.50662	0.0048	Response to Alternaria alternata
4	MDP0000252680	AT3G57400	Down	-3.06593	0.01805	Response to Alternaria alternata
4	MDP0000253705	AT3G53130	Down	-2.49106	0.0328	Response to Alternaria alternata
4	MDP0000254467	AT5G54250	Down	-4.02491	0.00965	Response to Alternaria alternata
4	MDP0000255282	AT4G39710	Down	-4.77469	0.02295	Response to Alternaria alternata
4	MDP0000256891	AT4G38040	Down	-4.21158	0.04325	Response to Alternaria alternata
4	MDP0000258129	AT5G11300	Down	-2.61292	0.03115	Response to Alternaria alternata
4	MDP0000258717	AT2G28190	Down	-2.67224	0.0252	Response to Alternaria alternata
4	MDP0000258793	AT4G21870	Down	-4.09464	0.0295	Response to Alternaria alternata
4	MDP0000259527	AT3G14470	Down	-2.73011	0.02685	Response to Alternaria alternata
4	MDP0000260367	AT1G31800	Down	-2.9325	0.01775	Response to Alternaria alternata
4	MDP0000260408	AT3G06880	Down	-3.24042	0.01095	Response to Alternaria alternata
4	MDP0000260512	AT3G21240	Down	-3.08239	0.01465	Response to Alternaria alternata
4	MDP0000261201	AT1G74470	Down	-4.11401	0.00865	Response to Alternaria alternata
4	MDP0000262153	AT5G06900	Down	-2.66733	0.0416	Response to Alternaria alternata
4	MDP0000262192	AT5G54270	Down	-5.91231	0.03415	Response to Alternaria alternata
4	MDP0000262905	AT5G53500	Down	-2.53698	0.0384	Response to Alternaria alternata
4	MDP0000263180	AT3G16150	Down	-3.51334	0.005	Response to Alternaria alternata
4	MDP0000264173	AT1G20030	Down	-2.70969	0.02105	Response to Alternaria alternata
4	MDP0000264307	AT5G56510	Down	-4.28105	0.00495	Response to Alternaria alternata
4	MDP0000264920	AT2G45680	Down	-3.33635	0.04985	Response to Alternaria alternata
4	MDP0000265189	AT4G15450	Down	-2.40428	0.0477	Response to Alternaria alternata
4	MDP0000265684	AT3G14420	Down	-3.20853	0.03845	Response to Alternaria alternata
4	MDP0000265942	AT2G45180	Down	-7.31469	0.00345	Response to Alternaria alternata
4	MDP0000266004	AT5G22580	Down	-4.37047	0.02925	Response to Alternaria alternata
4	MDP0000266398	AT4G12420	Down	-3.39526	0.0123	Response to Alternaria alternata
4	MDP0000266980	AT1G31420	Down	-3.07884	0.0365	Response to Alternaria alternata
4	MDP0000267169	AT3G55800	Down	-3.12184	0.01375	Response to Alternaria alternata
4	MDP0000267323	AT5G63530	Down	-4.85334	0.0056	Response to Alternaria alternata
4	MDP0000268323	AT5G36700	Down	-3.18876	0.0215	Response to Alternaria alternata
4	MDP0000268505	AT1G29980	Down	-4.55953	0.00535	Response to Alternaria alternata
4	MDP0000269467	AT3G61220	Down	-2.38239	0.0468	Response to Alternaria alternata
4	MDP0000269483	AT5G65730	Down	-3.10216	0.01035	Response to Alternaria alternata
4	MDP0000269497	AT3G51820	Down	-2.92454	0.0363	Response to Alternaria alternata
4	MDP0000269859	AT1G61520	Down	-3.80323	0.01295	Response to Alternaria alternata
4	MDP0000270440	AT3G14240	Down	-3.91116	0.00405	Response to Alternaria alternata
4	MDP0000272115	AT5G50160	Down	-2.45867	0.04665	Response to Alternaria alternata
4	MDP0000272177	AT4G00230	Down	-4.05917	0.0063	Response to Alternaria alternata
4	MDP0000273014	AT3G54050	Down	-4.73406	0.0217	Response to Alternaria alternata
4	MDP0000274030	AT2G25870	Down	-2.58487	0.03795	Response to Alternaria alternata
4	MDP0000274290	AT3G51630	Down	-3.05966	0.0201	Response to Alternaria alternata
4	MDP0000275150	AT2G36190	Down	-3.47469	0.0114	Response to Alternaria alternata
4	MDP0000276878	AT3G23530	Down	-4.83264	0.0041	Response to Alternaria alternata
4	MDP0000277016	AT1G74690	Down	-3.76048	0.0048	Response to Alternaria alternata
4	MDP0000277049	AT2G22780	Down	-3.50415	0.0403	Response to Alternaria alternata
4	MDP0000277694	AT5G07020	Down	-2.99151	0.01245	Response to Alternaria alternata
4	MDP0000278885	NA	Down	-4.15909	0.00405	Response to Alternaria alternata
4	MDP0000278894	AT1G50020	Down	-2.92061	0.03185	Response to Alternaria alternata
4	MDP0000278907	AT1G56130	Down	-2.30031	0.0492	Response to Alternaria alternata
4	MDP0000279154	AT1G48350	Down	-4.39792	0.03215	Response to Alternaria alternata
4	MDP0000279221	AT4G21060	Down	-2.50865	0.0441	Response to Alternaria alternata
4	MDP0000279371	AT1G78230	Down	-2.55447	0.033	Response to Alternaria alternata
4	MDP0000279433	AT1G17050	Down	-3.01821	0.0137	Response to Alternaria alternata
4	MDP0000279462	AT1G09930	Down	-2.39466	0.0498	Response to Alternaria alternata
4	MDP0000279502	AT2G15020	Down	-5.38487	0.00155	Response to Alternaria alternata
4	MDP0000279928	AT4G37200	Down	-2.52121	0.0333	Response to Alternaria alternata
4	MDP0000280093	AT5G13630	Down	-4.45003	0.025	Response to Alternaria alternata
4	MDP0000280246	AT3G16250	Down	-2.90852	0.01555	Response to Alternaria alternata
4	MDP0000280403	AT4G27430	Down	-2.75756	0.02335	Response to Alternaria alternata
4	MDP0000280908	AT1G48480	Down	-4.08239	0.005	Response to Alternaria alternata
4	MDP0000281874	AT2G20740	Down	-4.16975	0.01065	Response to Alternaria alternata
4	MDP0000282006	NA	Down	-2.62293	0.03465	Response to Alternaria alternata
4	MDP0000282305	AT4G12730	Down	-2.78954	0.0227	Response to Alternaria alternata
4	MDP0000283949	AT2G47890	Down	-2.66732	0.0305	Response to Alternaria alternata
4	MDP0000284537	AT4G20430	Down	-2.80263	0.02165	Response to Alternaria alternata
4	MDP0000284538	AT5G44520	Down	-3.52062	0.0065	Response to Alternaria alternata
4	MDP0000285074	AT5G59320	Down	-4.4527	0.0264	Response to Alternaria alternata
4	MDP0000286130	AT4G34160	Down	-2.80221	0.0316	Response to Alternaria alternata
4	MDP0000286528	AT4G25960	Down	-3.48718	0.0135	Response to Alternaria alternata
4	MDP0000286554	AT3G06430	Down	-2.74231	0.02675	Response to Alternaria alternata
4	MDP0000286595	AT5G55220	Down	-4.44226	0.0049	Response to Alternaria alternata
4	MDP0000287275	AT2G43030	Down	-3.00332	0.0436	Response to Alternaria alternata
4	MDP0000287416	AT4G33070	Down	-3.53165	0.0466	Response to Alternaria alternata
4	MDP0000287992	AT1G01060	Down	-5.0815	0.01475	Response to Alternaria alternata
4	MDP0000288684	AT4G10120	Down	-2.89101	0.02755	Response to Alternaria alternata
4	MDP0000289649	AT1G52220	Down	-2.74732	0.04375	Response to Alternaria alternata
4	MDP0000290263	AT1G09530	Down	-2.4609	0.0454	Response to Alternaria alternata
4	MDP0000291218	AT3G47470	Down	-4.28323	0.0099	Response to Alternaria alternata
4	MDP0000291805	AT3G01480	Down	-3.34735	0.02	Response to Alternaria alternata
4	MDP0000292031	AT4G11650	Down	-4.4248	0.0038	Response to Alternaria alternata
4	MDP0000292084	AT1G04530	Down	-4.28344	0.0075	Response to Alternaria alternata
4	MDP0000292132	AT3G18670	Down	-2.89516	0.0452	Response to Alternaria alternata
4	MDP0000292176	AT1G08450	Down	-2.33476	0.0456	Response to Alternaria alternata
4	MDP0000292325	AT3G01440	Down	-3.67925	0.0489	Response to Alternaria alternata
4	MDP0000292448	AT5G38020	Down	-5.15913	0.0035	Response to Alternaria alternata
4	MDP0000293051	AT1G29930	Down	-2.43592	0.0484	Response to Alternaria alternata
4	MDP0000293164	AT3G04790	Down	-3.42239	0.01915	Response to Alternaria alternata
4	MDP0000293182	AT5G05580	Down	-4.33575	0.0015	Response to Alternaria alternata
4	MDP0000293367	AT2G35450	Down	-2.66724	0.0316	Response to Alternaria alternata
4	MDP0000293856	AT1G47900	Down	-3.13078	0.01335	Response to Alternaria alternata
4	MDP0000293886	AT5G17670	Down	-4.43985	0.03195	Response to Alternaria alternata
4	MDP0000294097	AT1G23360	Down	-2.80212	0.0316	Response to Alternaria alternata
4	MDP0000294583	AT5G19220	Down	-2.94678	0.01765	Response to Alternaria alternata
4	MDP0000295443	AT5G15050	Down	-2.66727	0.0263	Response to Alternaria alternata
4	MDP0000295522	AT5G20590	Down	-2.55369	0.03955	Response to Alternaria alternata
4	MDP0000296691	AT5G28840	Down	-2.83052	0.0473	Response to Alternaria alternata
4	MDP0000296695	AT3G50530	Down	-3.00125	0.0135	Response to Alternaria alternata
4	MDP0000297569	AT3G18070	Down	-7.54606	0.00185	Response to Alternaria alternata
4	MDP0000298053	AT1G25570	Down	-2.51532	0.0461	Response to Alternaria alternata
4	MDP0000299388	AT2G39750	Down	-2.95239	0.019	Response to Alternaria alternata
4	MDP0000299779	AT1G07320	Down	-3.96409	0.0117	Response to Alternaria alternata
4	MDP0000299794	AT1G30380	Down	-3.71953	0.03125	Response to Alternaria alternata
4	MDP0000300043	AT1G22410	Down	-3.01198	0.01865	Response to Alternaria alternata
4	MDP0000300321	AT3G45140	Down	-5.28805	0.00035	Response to Alternaria alternata
4	MDP0000300386	AT4G27870	Down	-3.50385	0.04415	Response to Alternaria alternata
4	MDP0000301119	AT4G24120	Down	-2.72393	0.02815	Response to Alternaria alternata
4	MDP0000302198	AT4G27720	Down	-2.87753	0.0148	Response to Alternaria alternata
4	MDP0000303340	AT1G72640	Down	-3.89477	0.00435	Response to Alternaria alternata
4	MDP0000303744	AT5G43020	Down	-2.87546	0.0206	Response to Alternaria alternata
4	MDP0000303817	AT4G01850	Down	-2.39868	0.0401	Response to Alternaria alternata
4	MDP0000304669	AT5G14060	Down	-3.27225	0.0236	Response to Alternaria alternata
4	MDP0000305778	AT1G31812	Down	-3.0381	0.01845	Response to Alternaria alternata
4	MDP0000305994	AT1G67510	Down	-2.85178	0.02285	Response to Alternaria alternata
4	MDP0000306353	AT3G05170	Down	-4.29335	0.00735	Response to Alternaria alternata
4	MDP0000308191	AT1G62250	Down	-2.923	0.0472	Response to Alternaria alternata
4	MDP0000308419	AT3G51630	Down	-3.02144	0.02395	Response to Alternaria alternata
4	MDP0000308582	AT3G18890	Down	-5.6204	0.00875	Response to Alternaria alternata
4	MDP0000308717	NA	Down	-3.34549	0.0222	Response to Alternaria alternata
4	MDP0000309425	AT2G34430	Down	-3.98913	0.0357	Response to Alternaria alternata
4	MDP0000309723	AT1G66430	Down	-2.49117	0.0352	Response to Alternaria alternata
4	MDP0000310854	AT5G59190	Down	-4.92903	0.0035	Response to Alternaria alternata
4	MDP0000311618	AT3G51895	Down	-4.75481	0.004	Response to Alternaria alternata
4	MDP0000311912	AT1G14830	Down	-2.75167	0.02415	Response to Alternaria alternata
4	MDP0000312022	AT3G48460	Down	-3.85051	0.0489	Response to Alternaria alternata
4	MDP0000312211	AT3G63190	Down	-3.85677	0.0125	Response to Alternaria alternata
4	MDP0000312397	AT1G55020	Down	-3.28753	0.013	Response to Alternaria alternata
4	MDP0000313863	AT4G19420	Down	-3.29176	0.0152	Response to Alternaria alternata
4	MDP0000314632	AT1G70760	Down	-3.51672	0.01695	Response to Alternaria alternata
4	MDP0000314910	AT3G48200	Down	-4.08135	0.00315	Response to Alternaria alternata
4	MDP0000315645	AT3G12490	Down	-5.38023	0.0389	Response to Alternaria alternata
4	MDP0000317444	AT4G13010	Down	-3.97105	0.0059	Response to Alternaria alternata
4	MDP0000317763	AT5G46800	Down	-5.45597	0.0243	Response to Alternaria alternata
4	MDP0000318717	AT5G22860	Down	-4.52289	0.047	Response to Alternaria alternata
4	MDP0000319422	AT5G06990	Down	-4.50215	0.00195	Response to Alternaria alternata
4	MDP0000319787	AT3G10940	Down	-2.40962	0.04335	Response to Alternaria alternata
4	MDP0000319969	AT4G03280	Down	-2.96398	0.02925	Response to Alternaria alternata
4	MDP0000320119	AT3G01810	Down	-2.66738	0.03485	Response to Alternaria alternata
4	MDP0000321137	AT3G44890	Down	-3.88348	0.00895	Response to Alternaria alternata
4	MDP0000321244	AT2G39730	Down	-4.68685	0.0335	Response to Alternaria alternata
4	MDP0000321326	AT2G05790	Down	-4.45618	0.0024	Response to Alternaria alternata
4	MDP0000321660	AT5G18660	Down	-2.38239	0.0486	Response to Alternaria alternata
4	MDP0000322329	AT5G16530	Down	-2.63563	0.02685	Response to Alternaria alternata
4	MDP0000324604	NA	Down	-3.66693	0.0497	Response to Alternaria alternata
4	MDP0000325346	AT2G46820	Down	-5.2466	0.0134	Response to Alternaria alternata
4	MDP0000325356	AT5G54190	Down	-4.1389	0.00725	Response to Alternaria alternata
4	MDP0000325411	AT1G56190	Down	-3.35288	0.01035	Response to Alternaria alternata
4	MDP0000327390	AT5G17170	Down	-2.79632	0.03725	Response to Alternaria alternata
4	MDP0000327886	AT5G47190	Down	-2.83276	0.0456	Response to Alternaria alternata
4	MDP0000329239	AT4G15920	Down	-3.25214	0.0143	Response to Alternaria alternata
4	MDP0000329986	AT3G07880	Down	-3.62358	0.0408	Response to Alternaria alternata
4	MDP0000332506	AT5G27560	Down	-3.47823	0.02345	Response to Alternaria alternata
4	MDP0000332596	AT4G37930	Down	-3.48153	0.0196	Response to Alternaria alternata
4	MDP0000336662	AT4G22830	Down	-2.7684	0.02435	Response to Alternaria alternata
4	MDP0000337136	AT3G05170	Down	-3.92336	0.0396	Response to Alternaria alternata
4	MDP0000337585	AT1G19150	Down	-2.73554	0.0436	Response to Alternaria alternata
4	MDP0000340652	AT5G66530	Down	-2.98627	0.0342	Response to Alternaria alternata
4	MDP0000348768	AT5G03170	Down	-3.15569	0.0159	Response to Alternaria alternata
4	MDP0000349685	AT4G02630	Down	-2.71569	0.0238	Response to Alternaria alternata
4	MDP0000352930	ATCG01130	Down	-3.64448	0.0144	Response to Alternaria alternata
4	MDP0000358759	ATCG01130	Down	-3.66223	0.00445	Response to Alternaria alternata
4	MDP0000360716	AT4G08685	Down	-2.63314	0.02845	Response to Alternaria alternata
4	MDP0000360808	AT3G08940	Down	-3.6022	0.0072	Response to Alternaria alternata
4	MDP0000361242	ATCG00790	Down	-2.78275	0.0229	Response to Alternaria alternata
4	MDP0000361550	NA	Down	-2.66293	0.03145	Response to Alternaria alternata
4	MDP0000361622	NA	Down	-4.43164	0.0042	Response to Alternaria alternata
4	MDP0000361876	AT4G03210	Down	-4.20013	0.00555	Response to Alternaria alternata
4	MDP0000362033	AT1G12900	Down	-3.60323	0.03905	Response to Alternaria alternata
4	MDP0000362929	AT1G42970	Down	-3.27705	0.02945	Response to Alternaria alternata
4	MDP0000371499	AT1G75280	Down	-4.26632	0.00285	Response to Alternaria alternata
4	MDP0000375181	AT5G24760	Down	-2.45289	0.04635	Response to Alternaria alternata
4	MDP0000375867	AT4G02530	Down	-2.6265	0.0364	Response to Alternaria alternata
4	MDP0000377084	AT1G12240	Down	-2.91757	0.02125	Response to Alternaria alternata
4	MDP0000377152	AT1G49380	Down	-3.10078	0.0113	Response to Alternaria alternata
4	MDP0000389795	AT3G48280	Down	-4.08446	0.00405	Response to Alternaria alternata
4	MDP0000396750	AT5G25510	Down	-2.85398	0.02185	Response to Alternaria alternata
4	MDP0000397306	AT5G20630	Down	-7.77617	0.0021	Response to Alternaria alternata
4	MDP0000406399	AT3G21360	Down	-2.79849	0.0219	Response to Alternaria alternata
[truncated: 3,220 more rows]

## Sheet: Table S2-B
Table S2-B: List of significantly regulated genes reported in the 6 articles dealing with transcriptomic studies in Malus related to Leaf Development, Tree Architecture, Fruitlet Abscission and Root Growth. Gene ID, correspondent Arabidopsis ortholog (TAIR ID), up/down regulation, fold change and objective of the studies were indicated.
Article No	Gene ID	TAIR_ID	Up/Down	log2(Fold change)	Objective
6-3	MDP0000010661	AT1G44770	Up	2.58	Leaf Development
6-3	MDP0000013380	AT3G63110	Up	149	Leaf Development
6-3	MDP0000018128	AT1G34760	Up	4.4	Leaf Development
6-3	MDP0000018462	AT2G45990	Up	5.43	Leaf Development
6-3	MDP0000045577	AT1G77120	Up	13	Leaf Development
6-3	MDP0000058337	AT3G21790	Up	45.9	Leaf Development
6-3	MDP0000060753	AT5G62165	Up	1.98	Leaf Development
6-3	MDP0000065895	AT2G30860	Up	3	Leaf Development
6-3	MDP0000077460	AT5G19440	Up	4.52	Leaf Development
6-3	MDP0000084203	AT4G32940	Up	2.86	Leaf Development
6-3	MDP0000085223	AT3G51895	Up	2.24	Leaf Development
6-3	MDP0000093999	AT1G79360	Up	2.33	Leaf Development
6-3	MDP0000094058	AT3G21090	Up	1.95	Leaf Development
6-3	MDP0000095637	AT1G32900	Up	3.28	Leaf Development
6-3	MDP0000096349	AT2G47730	Up	4.77	Leaf Development
6-3	MDP0000118897	AT5G16540	Up	4	Leaf Development
6-3	MDP0000119035	AT2G23910	Up	2.94	Leaf Development
6-3	MDP0000119148	AT5G23190	Up	15.6	Leaf Development
6-3	MDP0000119431	AT5G24460	Up	2.28	Leaf Development
6-3	MDP0000119630	AT3G47340	Up	1.80E+308	Leaf Development
6-3	MDP0000119794	AT1G10600	Up	4.32	Leaf Development
6-3	MDP0000120058	AT4G22220	Up	5.87	Leaf Development
6-3	MDP0000120164	AT5G53160	Up	1.74	Leaf Development
6-3	MDP0000120290	AT5G27470	Up	1.91	Leaf Development
6-3	MDP0000120367	AT5G06490	Up	20.4	Leaf Development
6-3	MDP0000120368	AT5G06490	Up	26.7	Leaf Development
6-3	MDP0000120560	AT1G75900	Up	8.92	Leaf Development
6-3	MDP0000120881	AT1G61110	Up	1.80E+308	Leaf Development
6-3	MDP0000121258	AT5G10030	Up	1.80E+308	Leaf Development
6-3	MDP0000121380	AT3G61870	Up	1.8	Leaf Development
6-3	MDP0000122095	AT4G14342	Up	2.07	Leaf Development
6-3	MDP0000122340	AT5G51570	Up	3.16	Leaf Development
6-3	MDP0000122432	AT3G10420	Up	1.80E+308	Leaf Development
6-3	MDP0000122562	AT5G53850	Up	3.11	Leaf Development
6-3	MDP0000122571	AT1G62710	Up	8.19	Leaf Development
6-3	MDP0000122981	AT5G24300	Up	2.35	Leaf Development
6-3	MDP0000122993	AT1G78380	Up	6.02	Leaf Development
6-3	MDP0000123102	AT1G53580	Up	3.35	Leaf Development
6-3	MDP0000123354	AT3G46970	Up	2.65	Leaf Development
6-3	MDP0000123555	AT2G35900	Up	17.5	Leaf Development
6-3	MDP0000124013	AT4G13250	Up	2.79	Leaf Development
6-3	MDP0000124016	AT5G19540	Up	3.81	Leaf Development
6-3	MDP0000124047	AT1G55510	Up	4.3	Leaf Development
6-3	MDP0000124053	AT1G69580	Up	3.21	Leaf Development
6-3	MDP0000124063	AT2G27830	Up	1.96	Leaf Development
6-3	MDP0000124555	AT5G14750	Up	8.41	Leaf Development
6-3	MDP0000124584	AT1G22340	Up	5.9	Leaf Development
6-3	MDP0000124585	AT1G22380	Up	5.83	Leaf Development
6-3	MDP0000124634	AT2G03440	Up	2.09	Leaf Development
6-3	MDP0000124997	AT1G04590	Up	3.86	Leaf Development
6-3	MDP0000125216	AT5G19530	Up	1.76	Leaf Development
6-3	MDP0000125576	AT2G46220	Up	5.24	Leaf Development
6-3	MDP0000125950	AT1G52590	Up	1.77	Leaf Development
6-3	MDP0000126098	AT5G20030	Up	1.82	Leaf Development
6-3	MDP0000126316	AT1G60690	Up	2.96	Leaf Development
6-3	MDP0000126450	AT5G39210	Up	3.03	Leaf Development
6-3	MDP0000126558	AT3G26420	Up	1.53	Leaf Development
6-3	MDP0000126789	AT1G07230	Up	2.55	Leaf Development
6-3	MDP0000126946	AT4G02280	Up	1.22	Leaf Development
6-3	MDP0000127542	AT4G26140	Up	6.89	Leaf Development
6-3	MDP0000127844	AT4G37470	Up	2.09	Leaf Development
6-3	MDP0000127976	AT2G47260	Up	3.65	Leaf Development
6-3	MDP0000128214	AT2G35940	Up	3.72	Leaf Development
6-3	MDP0000128517	AT3G12490	Up	2.05	Leaf Development
6-3	MDP0000128695	AT1G06620	Up	4.85	Leaf Development
6-3	MDP0000128721	AT3G61220	Up	2.35	Leaf Development
6-3	MDP0000128787	AT2G20260	Up	1.34	Leaf Development
6-3	MDP0000128791	AT2G20260	Up	1.29	Leaf Development
6-3	MDP0000129000	AT5G54840	Up	5.84	Leaf Development
6-3	MDP0000129126	AT5G52060	Up	1.83	Leaf Development
6-3	MDP0000129144	AT3G57520	Up	4.83	Leaf Development
6-3	MDP0000129664	AT2G33150	Up	2.15	Leaf Development
6-3	MDP0000129728	AT1G69523	Up	2.29	Leaf Development
6-3	MDP0000129786	AT4G02850	Up	1.80E+308	Leaf Development
6-3	MDP0000129868	AT3G24800	Up	3.03	Leaf Development
6-3	MDP0000130023	AT1G15270	Up	2.56	Leaf Development
6-3	MDP0000130219	AT5G04830	Up	2.55	Leaf Development
6-3	MDP0000130296	AT4G15530	Up	25.7	Leaf Development
6-3	MDP0000130369	AT4G16310	Up	2.57	Leaf Development
6-3	MDP0000130405	AT1G18170	Up	4.88	Leaf Development
6-3	MDP0000130884	AT5G25770	Up	2.59	Leaf Development
6-3	MDP0000131022	AT4G32140	Up	5.67	Leaf Development
6-3	MDP0000131537	AT1G64770	Up	1.9	Leaf Development
6-3	MDP0000131808	AT1G75500	Up	66.5	Leaf Development
6-3	MDP0000131814	AT5G63710	Up	52.7	Leaf Development
6-3	MDP0000131917	AT3G17000	Up	1.89	Leaf Development
6-3	MDP0000131949	AT1G08290	Up	3.34	Leaf Development
6-3	MDP0000131980	AT1G68520	Up	17.4	Leaf Development
6-3	MDP0000132207	AT1G47670	Up	9.31	Leaf Development
6-3	MDP0000132209	AT1G47670	Up	9.14	Leaf Development
6-3	MDP0000132236	AT2G31350	Up	2.02	Leaf Development
6-3	MDP0000132360	AT2G40100	Up	3.8	Leaf Development
6-3	MDP0000132362	AT2G03420	Up	2.89	Leaf Development
6-3	MDP0000132436	AT1G51400	Up	3.15	Leaf Development
6-3	MDP0000132477	AT4G37930	Up	3.97	Leaf Development
6-3	MDP0000132530	AT1G14930	Up	5.64	Leaf Development
6-3	MDP0000132610	AT1G18730	Up	8.05	Leaf Development
6-3	MDP0000132692	AT4G32480	Up	11.2	Leaf Development
6-3	MDP0000132736	AT2G34860	Up	2.72	Leaf Development
6-3	MDP0000133483	AT3G25400	Up	13	Leaf Development
6-3	MDP0000133621	AT1G08230	Up	3.2	Leaf Development
6-3	MDP0000133633	AT4G28025	Up	1.83	Leaf Development
6-3	MDP0000133811	AT4G31940	Up	8.49	Leaf Development
6-3	MDP0000133920	NA	Up	3.52	Leaf Development
6-3	MDP0000134273	AT2G26250	Up	2.13	Leaf Development
6-3	MDP0000134805	NA	Up	1.43	Leaf Development
6-3	MDP0000135149	AT5G02020	Up	4.38	Leaf Development
6-3	MDP0000135220	AT1G61520	Up	1.93	Leaf Development
6-3	MDP0000135568	AT5G51040	Up	4.31	Leaf Development
6-3	MDP0000135665	AT4G21190	Up	4.53	Leaf Development
6-3	MDP0000135679	AT4G32140	Up	2.58	Leaf Development
6-3	MDP0000135890	AT3G16190	Up	2.16	Leaf Development
6-3	MDP0000136296	AT1G03070	Up	1.78	Leaf Development
6-3	MDP0000136536	AT5G61670	Up	11.3	Leaf Development
6-3	MDP0000136545	AT3G20270	Up	4.96	Leaf Development
6-3	MDP0000136806	AT5G35410	Up	2.51	Leaf Development
6-3	MDP0000137031	AT1G59840	Up	3.11	Leaf Development
6-3	MDP0000137043	AT3G18140	Up	1.91	Leaf Development
6-3	MDP0000137234	AT5G61410	Up	2.8	Leaf Development
6-3	MDP0000137271	AT5G64040	Up	5.1	Leaf Development
6-3	MDP0000137325	AT5G46760	Up	5.86	Leaf Development
6-3	MDP0000137341	AT1G52080	Up	2.95	Leaf Development
6-3	MDP0000137556	AT1G20823	Up	1.97	Leaf Development
6-3	MDP0000137561	AT4G36920	Up	2.24	Leaf Development
6-3	MDP0000138073	AT3G55800	Up	2.81	Leaf Development
6-3	MDP0000138182	AT5G59250	Up	2.89	Leaf Development
6-3	MDP0000138291	AT1G64040	Up	1.78	Leaf Development
6-3	MDP0000138476	AT4G27250	Up	2.62	Leaf Development
6-3	MDP0000138668	AT4G13010	Up	1.4	Leaf Development
6-3	MDP0000138686	AT5G49740	Up	2.89	Leaf Development
6-3	MDP0000138730	AT3G54050	Up	2.9	Leaf Development
6-3	MDP0000138851	AT1G48910	Up	2.16	Leaf Development
6-3	MDP0000139060	AT4G13020	Up	2.36	Leaf Development
6-3	MDP0000139362	AT1G10830	Up	1.57	Leaf Development
6-3	MDP0000139485	AT1G32170	Up	17.8	Leaf Development
6-3	MDP0000139493	AT5G35630	Up	2.21	Leaf Development
6-3	MDP0000139843	AT5G19875	Up	1.87	Leaf Development
6-3	MDP0000139910	AT1G61800	Up	3.85	Leaf Development
6-3	MDP0000139929	AT1G20925	Up	4.1	Leaf Development
6-3	MDP0000140078	NA	Up	7.65	Leaf Development
6-3	MDP0000140204	AT4G27390	Up	5.63	Leaf Development
6-3	MDP0000140242	AT4G21210	Up	4.52	Leaf Development
6-3	MDP0000140282	AT5G19540	Up	5.13	Leaf Development
6-3	MDP0000140483	AT5G49360	Up	24.2	Leaf Development
6-3	MDP0000140484	AT3G02380	Up	2.84	Leaf Development
6-3	MDP0000140980	AT3G48000	Up	2.03	Leaf Development
6-3	MDP0000141181	AT5G10860	Up	2.4	Leaf Development
6-3	MDP0000141458	AT1G53885	Up	51.1	Leaf Development
6-3	MDP0000141653	AT3G12490	Up	2.42	Leaf Development
6-3	MDP0000141762	AT3G47590	Up	10.2	Leaf Development
6-3	MDP0000141893	AT1G31340	Up	1.49	Leaf Development
6-3	MDP0000141961	AT3G18830	Up	10.8	Leaf Development
6-3	MDP0000141986	AT1G58340	Up	1.80E+308	Leaf Development
6-3	MDP0000142019	AT4G12830	Up	2.92	Leaf Development
6-3	MDP0000142582	AT5G50570	Up	1.75	Leaf Development
6-3	MDP0000142824	AT3G62550	Up	26.1	Leaf Development
6-3	MDP0000142939	AT3G07620	Up	2.95	Leaf Development
6-3	MDP0000143173	AT5G41410	Up	4.67	Leaf Development
6-3	MDP0000143364	AT5G26110	Up	1.53	Leaf Development
6-3	MDP0000143368	AT1G03090	Up	6.13	Leaf Development
6-3	MDP0000143586	AT4G13200	Up	2.41	Leaf Development
6-3	MDP0000143682	AT4G11150	Up	2.35	Leaf Development
6-3	MDP0000143958	AT5G19140	Up	3.57	Leaf Development
6-3	MDP0000144086	AT2G38330	Up	6.46	Leaf Development
6-3	MDP0000144167	NA	Up	38.2	Leaf Development
6-3	MDP0000144597	AT5G62165	Up	2.28	Leaf Development
6-3	MDP0000144618	AT4G30240	Up	2.25	Leaf Development
6-3	MDP0000144687	AT5G46110	Up	1.52	Leaf Development
6-3	MDP0000145009	AT4G28880	Up	3.83	Leaf Development
6-3	MDP0000145032	AT3G12490	Up	1.86	Leaf Development
6-3	MDP0000145252	AT1G18730	Up	12	Leaf Development
6-3	MDP0000145314	AT4G39710	Up	7.4	Leaf Development
6-3	MDP0000145420	AT5G20140	Up	2.24	Leaf Development
6-3	MDP0000145486	AT5G20190	Up	7.77	Leaf Development
6-3	MDP0000145529	AT2G29650	Up	2.73	Leaf Development
6-3	MDP0000145600	AT5G47310	Up	1.9	Leaf Development
6-3	MDP0000145663	AT3G10230	Up	1.56	Leaf Development
6-3	MDP0000145668	AT1G23090	Up	18	Leaf Development
6-3	MDP0000146787	AT1G24620	Up	4.47	Leaf Development
6-3	MDP0000146856	AT1G19400	Up	8.46	Leaf Development
6-3	MDP0000146870	AT5G54290	Up	3.19	Leaf Development
6-3	MDP0000146894	AT1G74110	Up	16.7	Leaf Development
6-3	MDP0000146940	AT1G49630	Up	1.93	Leaf Development
6-3	MDP0000146962	AT5G54290	Up	7.12	Leaf Development
6-3	MDP0000146975	AT1G29880	Up	2.5	Leaf Development
6-3	MDP0000147201	AT2G27500	Up	11	Leaf Development
6-3	MDP0000147493	AT4G27390	Up	9.6	Leaf Development
6-3	MDP0000147814	AT3G14690	Up	4.63	Leaf Development
6-3	MDP0000148067	AT3G07700	Up	4.34	Leaf Development
6-3	MDP0000148485	AT5G38900	Up	2.52	Leaf Development
6-3	MDP0000148564	AT1G77760	Up	5.46	Leaf Development
6-3	MDP0000148803	AT2G39420	Up	4.15	Leaf Development
6-3	MDP0000148807	AT1G78240	Up	2.53	Leaf Development
6-3	MDP0000148873	AT4G27450	Up	3.73	Leaf Development
6-3	MDP0000148925	NA	Up	5.37	Leaf Development
6-3	MDP0000148984	AT1G49820	Up	2.2	Leaf Development
6-3	MDP0000149327	AT1G05260	Up	31.1	Leaf Development
6-3	MDP0000149371	AT1G56500	Up	3.52	Leaf Development
6-3	MDP0000149416	AT4G22890	Up	6.47	Leaf Development
6-3	MDP0000149551	AT1G10630	Up	1.39	Leaf Development
6-3	MDP0000149604	AT5G24910	Up	14.3	Leaf Development
6-3	MDP0000149834	AT3G25530	Up	2.05	Leaf Development
6-3	MDP0000149912	AT2G30100	Up	3.01	Leaf Development
6-3	MDP0000150032	AT4G13220	Up	3.28	Leaf Development
6-3	MDP0000150729	AT1G61520	Up	2.03	Leaf Development
6-3	MDP0000150931	AT1G17840	Up	2.54	Leaf Development
6-3	MDP0000151003	AT3G48280	Up	257	Leaf Development
6-3	MDP0000151239	AT1G52870	Up	17.7	Leaf Development
6-3	MDP0000151434	AT5G49740	Up	25.8	Leaf Development
6-3	MDP0000151521	AT1G28110	Up	2.29	Leaf Development
6-3	MDP0000151595	AT2G47360	Up	9.18	Leaf Development
6-3	MDP0000151762	AT2G46660	Up	122	Leaf Development
6-3	MDP0000151849	AT4G38970	Up	2.75	Leaf Development
6-3	MDP0000151935	AT4G28880	Up	2.14	Leaf Development
6-3	MDP0000152199	AT2G21520	Up	2.65	Leaf Development
6-3	MDP0000152242	AT3G55440	Up	2.07	Leaf Development
6-3	MDP0000152330	AT1G67000	Up	10.9	Leaf Development
6-3	MDP0000152497	AT2G24270	Up	2.42	Leaf Development
6-3	MDP0000152673	AT2G46800	Up	1.55	Leaf Development
6-3	MDP0000152733	AT3G10130	Up	5.24	Leaf Development
6-3	MDP0000153000	AT1G29950	Up	1.49	Leaf Development
6-3	MDP0000153123	AT3G09390	Up	6.93	Leaf Development
6-3	MDP0000153229	AT4G25040	Up	4.48	Leaf Development
6-3	MDP0000153378	AT4G31310	Up	2.51	Leaf Development
6-3	MDP0000153556	AT4G16190	Up	2.54	Leaf Development
6-3	MDP0000154068	AT2G42220	Up	1.51	Leaf Development
6-3	MDP0000154322	AT1G53120	Up	1.7	Leaf Development
6-3	MDP0000154362	AT1G77210	Up	2.44	Leaf Development
6-3	MDP0000154584	AT4G36860	Up	6.02	Leaf Development
6-3	MDP0000154653	AT4G26190	Up	2.74	Leaf Development
6-3	MDP0000154720	AT3G24200	Up	1.36	Leaf Development
6-3	MDP0000155154	AT3G14050	Up	4.89	Leaf Development
6-3	MDP0000155194	AT3G56630	Up	2.39	Leaf Development
6-3	MDP0000155204	AT5G42760	Up	1.59	Leaf Development
6-3	MDP0000155433	AT5G60970	Up	2.4	Leaf Development
6-3	MDP0000155448	AT3G62930	Up	128	Leaf Development
6-3	MDP0000155540	AT2G27970	Up	2.79	Leaf Development
6-3	MDP0000155667	AT5G62020	Up	5.86	Leaf Development
6-3	MDP0000155675	AT2G24820	Up	1.72	Leaf Development
6-3	MDP0000155747	AT1G18490	Up	4.38	Leaf Development
6-3	MDP0000155797	AT1G28140	Up	1.4	Leaf Development
6-3	MDP0000156002	AT4G26860	Up	2.54	Leaf Development
6-3	MDP0000156049	AT3G17800	Up	3.11	Leaf Development
6-3	MDP0000156202	AT5G58360	Up	11	Leaf Development
6-3	MDP0000156411	AT5G41120	Up	28.1	Leaf Development
6-3	MDP0000156439	AT3G52720	Up	4.21	Leaf Development
6-3	MDP0000156516	AT5G45160	Up	5.12	Leaf Development
6-3	MDP0000156544	AT4G12300	Up	2.07	Leaf Development
6-3	MDP0000156578	AT1G10657	Up	2.69	Leaf Development
6-3	MDP0000157089	AT3G05600	Up	1.80E+308	Leaf Development
6-3	MDP0000157756	AT3G18380	Up	2.98	Leaf Development
6-3	MDP0000157943	AT1G30700	Up	24.3	Leaf Development
6-3	MDP0000158085	AT1G21410	Up	4.54	Leaf Development
6-3	MDP0000158387	AT4G25130	Up	13.1	Leaf Development
6-3	MDP0000158422	AT3G59140	Up	3.29	Leaf Development
6-3	MDP0000158751	AT5G62140	Up	1.6	Leaf Development
6-3	MDP0000158886	AT1G07050	Up	13.6	Leaf Development
6-3	MDP0000159600	AT3G52740	Up	3.24	Leaf Development
6-3	MDP0000159602	AT3G51420	Up	10.8	Leaf Development
6-3	MDP0000160072	AT3G50700	Up	4.07	Leaf Development
6-3	MDP0000160372	AT1G67360	Up	2.96	Leaf Development
6-3	MDP0000160416	AT3G48280	Up	125	Leaf Development
6-3	MDP0000160444	AT2G45510	Up	2.11	Leaf Development
6-3	MDP0000160665	AT5G49570	Up	1.54	Leaf Development
6-3	MDP0000160803	AT2G24060	Up	1.99	Leaf Development
6-3	MDP0000161121	AT3G51000	Up	2.45	Leaf Development
6-3	MDP0000161217	AT4G25670	Up	2.7	Leaf Development
6-3	MDP0000161463	AT3G10720	Up	273	Leaf Development
6-3	MDP0000161677	AT5G06690	Up	3.51	Leaf Development
6-3	MDP0000161853	AT3G48280	Up	161	Leaf Development
6-3	MDP0000161947	AT5G16760	Up	9.32	Leaf Development
6-3	MDP0000161987	AT3G04460	Up	1.79	Leaf Development
6-3	MDP0000162679	AT5G52900	Up	2.49	Leaf Development
6-3	MDP0000163186	AT4G10100	Up	2.44	Leaf Development
6-3	MDP0000163222	AT5G48460	Up	2.48	Leaf Development
6-3	MDP0000163228	AT3G59010	Up	1.80E+308	Leaf Development
6-3	MDP0000163249	AT4G02920	Up	11.4	Leaf Development
6-3	MDP0000163412	AT1G29750	Up	2.25	Leaf Development
6-3	MDP0000163690	AT2G23620	Up	3.08	Leaf Development
6-3	MDP0000163838	AT3G48320	Up	21.4	Leaf Development
6-3	MDP0000164046	AT3G16640	Up	1.31	Leaf Development
6-3	MDP0000164131	AT1G24020	Up	40.3	Leaf Development
6-3	MDP0000164293	AT3G48690	Up	2.78	Leaf Development
6-3	MDP0000164473	AT2G45790	Up	1.93	Leaf Development
6-3	MDP0000164529	AT3G63520	Up	2.36	Leaf Development
6-3	MDP0000164828	AT4G03410	Up	2.9	Leaf Development
6-3	MDP0000165386	AT5G28750	Up	2.82	Leaf Development
6-3	MDP0000165446	AT3G24570	Up	2.34	Leaf Development
6-3	MDP0000165731	AT3G10970	Up	5.73	Leaf Development
6-3	MDP0000166089	AT3G51030	Up	1.97	Leaf Development
6-3	MDP0000166116	AT5G16370	Up	16.3	Leaf Development
6-3	MDP0000166235	AT3G07760	Up	1.93	Leaf Development
6-3	MDP0000166259	AT2G38740	Up	4.5	Leaf Development
6-3	MDP0000166304	AT5G63135	Up	2.89	Leaf Development
6-3	MDP0000166306	AT3G47650	Up	1.37	Leaf Development
6-3	MDP0000166477	AT4G00370	Up	2.37	Leaf Development
6-3	MDP0000166591	AT2G21180	Up	1.78	Leaf Development
6-3	MDP0000166687	AT5G65430	Up	1.29	Leaf Development
6-3	MDP0000166730	AT2G47710	Up	8.52	Leaf Development
6-3	MDP0000166732	AT2G47710	Up	6.74	Leaf Development
6-3	MDP0000167288	AT5G11070	Up	5.69	Leaf Development
6-3	MDP0000167655	AT4G08230	Up	1.42	Leaf Development
6-3	MDP0000167747	AT1G11340	Up	3.63	Leaf Development
6-3	MDP0000168289	AT4G20070	Up	3.12	Leaf Development
6-3	MDP0000168886	AT2G45980	Up	1.64	Leaf Development
6-3	MDP0000169311	AT3G45140	Up	4.6	Leaf Development
6-3	MDP0000170091	AT5G56180	Up	3.46	Leaf Development
6-3	MDP0000171197	AT3G01750	Up	2.61	Leaf Development
6-3	MDP0000171268	AT1G54520	Up	2.72	Leaf Development
6-3	MDP0000171619	AT3G51430	Up	7.49	Leaf Development
6-3	MDP0000171639	AT2G20890	Up	2.26	Leaf Development
6-3	MDP0000171737	AT1G79270	Up	4.62	Leaf Development
6-3	MDP0000172014	AT4G32940	Up	3.96	Leaf Development
6-3	MDP0000172234	AT5G20700	Up	3.11	Leaf Development
6-3	MDP0000172852	AT1G68010	Up	5.34	Leaf Development
6-3	MDP0000172895	AT3G13227	Up	14.8	Leaf Development
6-3	MDP0000173271	AT4G03420	Up	3.67	Leaf Development
6-3	MDP0000173611	AT1G65730	Up	10.4	Leaf Development
6-3	MDP0000173837	AT4G00370	Up	2.87	Leaf Development
6-3	MDP0000174182	AT3G01440	Up	4.32	Leaf Development
6-3	MDP0000174273	AT4G19100	Up	2.35	Leaf Development
6-3	MDP0000174368	AT1G80230	Up	1.81	Leaf Development
6-3	MDP0000174606	AT5G53486	Up	5.68	Leaf Development
6-3	MDP0000174607	AT4G27800	Up	3.86	Leaf Development
6-3	MDP0000174843	AT1G56190	Up	1.64	Leaf Development
6-3	MDP0000175066	AT4G25130	Up	2.14	Leaf Development
6-3	MDP0000175067	AT2G44740	Up	3.85	Leaf Development
6-3	MDP0000175196	AT3G46010	Up	5.78	Leaf Development
6-3	MDP0000175443	AT1G65820	Up	2.65	Leaf Development
6-3	MDP0000176227	AT4G16770	Up	5.11	Leaf Development
6-3	MDP0000176370	AT4G31530	Up	5.96	Leaf Development
6-3	MDP0000176374	AT3G06350	Up	8.91	Leaf Development
6-3	MDP0000176749	AT4G02590	Up	1.52	Leaf Development
6-3	MDP0000176775	AT5G49610	Up	6.69	Leaf Development
6-3	MDP0000177623	AT5G17230	Up	1.42	Leaf Development
6-3	MDP0000177788	AT2G30600	Up	6.18	Leaf Development
6-3	MDP0000177829	AT4G35750	Up	2.86	Leaf Development
6-3	MDP0000177842	AT2G03620	Up	3.57	Leaf Development
6-3	MDP0000178268	AT3G45140	Up	6.51	Leaf Development
6-3	MDP0000178270	AT1G62780	Up	2.7	Leaf Development
6-3	MDP0000178440	NA	Up	3.67	Leaf Development
6-3	MDP0000178612	AT5G37980	Up	32	Leaf Development
6-3	MDP0000178729	AT4G34890	Up	3.01	Leaf Development
6-3	MDP0000178814	AT5G09300	Up	2.81	Leaf Development
6-3	MDP0000178906	AT5G60540	Up	4.1	Leaf Development
6-3	MDP0000179031	AT1G56580	Up	2.84	Leaf Development
6-3	MDP0000179185	AT3G22260	Up	2.73	Leaf Development
6-3	MDP0000179236	AT5G48545	Up	2.9	Leaf Development
6-3	MDP0000179649	AT5G12080	Up	5.13	Leaf Development
6-3	MDP0000179765	AT3G49340	Up	10.3	Leaf Development
6-3	MDP0000179767	AT1G29050	Up	6.27	Leaf Development
6-3	MDP0000179768	AT1G29040	Up	2.16	Leaf Development
6-3	MDP0000179960	AT5G07020	Up	2.16	Leaf Development
6-3	MDP0000180080	AT4G22220	Up	5.26	Leaf Development
6-3	MDP0000180378	NA	Up	38.9	Leaf Development
6-3	MDP0000180449	AT1G27000	Up	2.27	Leaf Development
6-3	MDP0000180845	AT3G55290	Up	3.46	Leaf Development
6-3	MDP0000181272	AT2G30860	Up	2.83	Leaf Development
6-3	MDP0000181297	AT2G22475	Up	55.4	Leaf Development
6-3	MDP0000181372	AT5G38510	Up	3.35	Leaf Development
6-3	MDP0000181488	AT3G57540	Up	8.78	Leaf Development
6-3	MDP0000181746	AT5G50010	Up	2.34	Leaf Development
6-3	MDP0000181884	AT1G07870	Up	2.46	Leaf Development
6-3	MDP0000182090	AT1G33170	Up	4.12	Leaf Development
6-3	MDP0000182248	AT3G49290	Up	6.86	Leaf Development
6-3	MDP0000182419	AT4G31390	Up	2.93	Leaf Development
6-3	MDP0000182420	NA	Up	3.89	Leaf Development
6-3	MDP0000182468	AT3G51420	Up	13.9	Leaf Development
6-3	MDP0000182482	AT2G17972	Up	2.34	Leaf Development
6-3	MDP0000182514	AT2G37900	Up	3.12	Leaf Development
6-3	MDP0000183178	AT5G54660	Up	8.42	Leaf Development
6-3	MDP0000183640	AT3G61460	Up	3.71	Leaf Development
6-3	MDP0000183910	AT1G17710	Up	30	Leaf Development
6-3	MDP0000184081	AT5G27290	Up	4.51	Leaf Development
6-3	MDP0000184167	AT1G80770	Up	2.84	Leaf Development
6-3	MDP0000184228	AT3G29090	Up	3.03	Leaf Development
6-3	MDP0000184309	AT2G32530	Up	3.84	Leaf Development
6-3	MDP0000184463	AT4G05530	Up	4.46	Leaf Development
6-3	MDP0000184567	AT3G01550	Up	5.46	Leaf Development
6-3	MDP0000184760	AT2G38640	Up	3.75	Leaf Development
6-3	MDP0000185239	AT2G16900	Up	3.87	Leaf Development
6-3	MDP0000185570	AT1G78780	Up	25.5	Leaf Development
6-3	MDP0000185769	AT4G39090	Up	2.45	Leaf Development
6-3	MDP0000186396	NA	Up	96.1	Leaf Development
6-3	MDP0000186513	AT5G14180	Up	1.80E+308	Leaf Development
6-3	MDP0000186626	AT5G17570	Up	1.42	Leaf Development
6-3	MDP0000186752	AT5G05710	Up	1.81	Leaf Development
6-3	MDP0000186861	AT3G53470	Up	2.61	Leaf Development
6-3	MDP0000186977	AT1G01490	Up	3.14	Leaf Development
6-3	MDP0000187381	AT4G22120	Up	2.32	Leaf Development
6-3	MDP0000187687	AT3G06510	Up	2.25	Leaf Development
6-3	MDP0000187969	AT2G15680	Up	2.74	Leaf Development
6-3	MDP0000188194	AT3G22550	Up	3.33	Leaf Development
6-3	MDP0000188253	AT5G16660	Up	1.94	Leaf Development
6-3	MDP0000188304	AT4G38220	Up	49.6	Leaf Development
6-3	MDP0000188386	AT5G02020	Up	3.98	Leaf Development
6-3	MDP0000188581	AT5G22300	Up	2.87	Leaf Development
6-3	MDP0000188669	AT5G27380	Up	2.68	Leaf Development
6-3	MDP0000189331	NA	Up	11.8	Leaf Development
6-3	MDP0000189389	AT5G01600	Up	6.54	Leaf Development
6-3	MDP0000189871	AT1G18720	Up	6.04	Leaf Development
6-3	MDP0000190006	AT1G23090	Up	2.13	Leaf Development
6-3	MDP0000190843	AT2G48070	Up	2.51	Leaf Development
6-3	MDP0000191016	AT2G25620	Up	3.26	Leaf Development
6-3	MDP0000191048	AT5G12890	Up	15.9	Leaf Development
6-3	MDP0000191097	AT5G23810	Up	3.58	Leaf Development
6-3	MDP0000191110	AT1G24310	Up	13	Leaf Development
6-3	MDP0000191282	AT4G01995	Up	7.18	Leaf Development
6-3	MDP0000191616	AT5G61510	Up	8.22	Leaf Development
6-3	MDP0000191939	AT4G36040	Up	7.13	Leaf Development
6-3	MDP0000192000	AT1G55340	Up	2.69	Leaf Development
6-3	MDP0000192099	AT5G41700	Up	2.43	Leaf Development
6-3	MDP0000192492	AT4G35770	Up	28.9	Leaf Development
6-3	MDP0000192960	AT1G68830	Up	10.1	Leaf Development
6-3	MDP0000193126	AT1G49970	Up	2.79	Leaf Development
6-3	MDP0000193128	AT3G47470	Up	2.19	Leaf Development
6-3	MDP0000193502	AT3G51860	Up	2.49	Leaf Development
6-3	MDP0000193700	AT2G46370	Up	2.1	Leaf Development
6-3	MDP0000193733	AT4G02790	Up	2.25	Leaf Development
6-3	MDP0000193906	AT1G64850	Up	2.82	Leaf Development
6-3	MDP0000194107	AT2G28900	Up	2.87	Leaf Development
6-3	MDP0000194460	AT4G03280	Up	4.49	Leaf Development
6-3	MDP0000194622	AT3G10230	Up	1.41	Leaf Development
6-3	MDP0000194772	AT5G28840	Up	3.21	Leaf Development
6-3	MDP0000194814	AT3G56630	Up	4.91	Leaf Development
6-3	MDP0000195837	AT3G11910	Up	3.38	Leaf Development
6-3	MDP0000195878	AT2G30570	Up	2.63	Leaf Development
6-3	MDP0000196401	AT2G01275	Up	3.83	Leaf Development
6-3	MDP0000196802	AT3G54820	Up	2.79	Leaf Development
6-3	MDP0000196961	AT5G18670	Up	2.68	Leaf Development
6-3	MDP0000197166	AT1G26920	Up	2.11	Leaf Development
6-3	MDP0000197415	AT4G08920	Up	1.58	Leaf Development
6-3	MDP0000197580	AT5G53490	Up	1.23	Leaf Development
6-3	MDP0000197958	NA	Up	16.8	Leaf Development
6-3	MDP0000197971	AT5G10470	Up	1.45	Leaf Development
6-3	MDP0000198078	AT5G66190	Up	4.4	Leaf Development
6-3	MDP0000198439	AT5G64330	Up	2.29	Leaf Development
6-3	MDP0000198495	AT5G44080	Up	3.48	Leaf Development
6-3	MDP0000199066	AT5G34940	Up	2.9	Leaf Development
6-3	MDP0000199155	AT3G52740	Up	3.4	Leaf Development
6-3	MDP0000199268	AT5G61820	Up	3.08	Leaf Development
6-3	MDP0000199386	AT5G18670	Up	4	Leaf Development
6-3	MDP0000199451	AT5G40670	Up	2.97	Leaf Development
6-3	MDP0000199671	AT4G14040	Up	3.36	Leaf Development
6-3	MDP0000199846	AT3G48280	Up	3.95	Leaf Development
6-3	MDP0000200355	AT4G34530	Up	4.8	Leaf Development
6-3	MDP0000200569	AT1G76080	Up	5.64	Leaf Development
6-3	MDP0000201061	AT4G24730	Up	6.52	Leaf Development
6-3	MDP0000201070	AT2G16990	Up	4.33	Leaf Development
6-3	MDP0000201315	AT5G64350	Up	1.59	Leaf Development
6-3	MDP0000201559	AT4G20260	Up	5.89	Leaf Development
6-3	MDP0000201872	AT1G13950	Up	1.92	Leaf Development
6-3	MDP0000202087	AT5G16970	Up	10.4	Leaf Development
6-3	MDP0000202141	AT1G17020	Up	21.4	Leaf Development
6-3	MDP0000202145	AT5G22390	Up	6.77	Leaf Development
6-3	MDP0000202279	AT2G30170	Up	3.92	Leaf Development
6-3	MDP0000202292	AT2G34830	Up	3.94	Leaf Development
6-3	MDP0000203016	AT2G30150	Up	3.65	Leaf Development
6-3	MDP0000203289	AT1G01820	Up	2.29	Leaf Development
6-3	MDP0000203318	AT5G06260	Up	2.53	Leaf Development
6-3	MDP0000203322	AT2G04700	Up	3.68	Leaf Development
6-3	MDP0000203627	AT2G39470	Up	3.02	Leaf Development
6-3	MDP0000203756	AT3G12490	Up	11.4	Leaf Development
6-3	MDP0000203812	AT2G39770	Up	2.8	Leaf Development
6-3	MDP0000204132	AT3G54360	Up	2.88	Leaf Development
6-3	MDP0000204385	AT4G15802	Up	2.23	Leaf Development
6-3	MDP0000204554	AT5G65940	Up	2.86	Leaf Development
6-3	MDP0000205279	AT4G27700	Up	4.87	Leaf Development
6-3	MDP0000205491	AT2G22570	Up	5.17	Leaf Development
6-3	MDP0000205515	AT1G06650	Up	10.8	Leaf Development
6-3	MDP0000205570	AT5G43750	Up	2.24	Leaf Development
6-3	MDP0000205699	AT1G08980	Up	4.8	Leaf Development
6-3	MDP0000205980	AT3G46020	Up	2.52	Leaf Development
6-3	MDP0000206093	AT4G04330	Up	38	Leaf Development
6-3	MDP0000206144	AT2G36090	Up	1.80E+308	Leaf Development
6-3	MDP0000206154	AT1G31200	Up	6.59	Leaf Development
6-3	MDP0000206752	AT3G01470	Up	4.41	Leaf Development
6-3	MDP0000206902	AT4G23880	Up	3.95	Leaf Development
6-3	MDP0000207028	AT4G24730	Up	19	Leaf Development
6-3	MDP0000207048	AT3G48100	Up	2.17	Leaf Development
6-3	MDP0000207103	AT5G10170	Up	6.51	Leaf Development
6-3	MDP0000207359	AT1G73110	Up	3.33	Leaf Development
6-3	MDP0000207557	AT4G27700	Up	2.02	Leaf Development
6-3	MDP0000208016	AT1G21065	Up	1.87	Leaf Development
6-3	MDP0000208098	AT3G21420	Up	2.34	Leaf Development
6-3	MDP0000208105	AT1G14720	Up	3.72	Leaf Development
6-3	MDP0000208345	AT1G04240	Up	3.73	Leaf Development
6-3	MDP0000208621	AT4G05180	Up	2.47	Leaf Development
6-3	MDP0000208730	AT3G45290	Up	8.9	Leaf Development
6-3	MDP0000208850	AT4G23890	Up	1.59	Leaf Development
6-3	MDP0000208958	AT5G37670	Up	10.3	Leaf Development
6-3	MDP0000209143	AT1G60470	Up	94.1	Leaf Development
6-3	MDP0000209368	AT4G37560	Up	29.5	Leaf Development
6-3	MDP0000209471	AT2G38090	Up	2.59	Leaf Development
6-3	MDP0000209900	AT2G46690	Up	19.9	Leaf Development
6-3	MDP0000210133	AT4G18810	Up	3.05	Leaf Development
6-3	MDP0000210295	AT4G28660	Up	1.57	Leaf Development
6-3	MDP0000211180	AT1G59960	Up	3.09	Leaf Development
6-3	MDP0000211258	AT2G38800	Up	3.97	Leaf Development
6-3	MDP0000211549	AT3G47590	Up	12.1	Leaf Development
6-3	MDP0000211617	AT3G03080	Up	5.71	Leaf Development
6-3	MDP0000212044	AT1G66330	Up	3.65	Leaf Development
6-3	MDP0000212216	AT2G40475	Up	2.85	Leaf Development
6-3	MDP0000212313	AT5G49660	Up	4.03	Leaf Development
6-3	MDP0000212372	AT1G76130	Up	8.89	Leaf Development
6-3	MDP0000212605	AT4G27290	Up	2.85	Leaf Development
6-3	MDP0000212760	AT1G79990	Up	35.1	Leaf Development
6-3	MDP0000213302	AT2G42750	Up	24.7	Leaf Development
6-3	MDP0000213588	AT3G56310	Up	2.22	Leaf Development
6-3	MDP0000213737	AT2G17390	Up	1.71	Leaf Development
6-3	MDP0000213812	AT3G01060	Up	1.74	Leaf Development
6-3	MDP0000213864	AT4G14550	Up	3.25	Leaf Development
6-3	MDP0000214122	AT5G10860	Up	6.33	Leaf Development
6-3	MDP0000214577	AT2G36840	Up	1.88	Leaf Development
6-3	MDP0000214579	AT2G39210	Up	2.1	Leaf Development
6-3	MDP0000214625	AT1G49390	Up	3.91	Leaf Development
6-3	MDP0000214906	AT1G80770	Up	1.97	Leaf Development
6-3	MDP0000214959	AT5G61510	Up	7.1	Leaf Development
6-3	MDP0000215154	AT5G27470	Up	2.05	Leaf Development
6-3	MDP0000215167	AT2G47710	Up	12.2	Leaf Development
6-3	MDP0000215478	AT1G15380	Up	5.29	Leaf Development
6-3	MDP0000215758	AT2G15680	Up	35.5	Leaf Development
6-3	MDP0000215990	AT1G27510	Up	3.33	Leaf Development
6-3	MDP0000216907	AT1G24020	Up	22.7	Leaf Development
6-3	MDP0000216918	AT2G46410	Up	4.14	Leaf Development
6-3	MDP0000217265	AT1G49950	Up	2.45	Leaf Development
6-3	MDP0000217451	AT3G61220	Up	8.19	Leaf Development
6-3	MDP0000217678	AT2G24060	Up	2.21	Leaf Development
6-3	MDP0000217829	AT1G32460	Up	2.55	Leaf Development
6-3	MDP0000218244	AT3G14690	Up	12.3	Leaf Development
6-3	MDP0000218404	AT3G45310	Up	7.38	Leaf Development
6-3	MDP0000218935	AT3G26740	Up	32.6	Leaf Development
6-3	MDP0000219364	AT3G25690	Up	49	Leaf Development
6-3	MDP0000219992	AT1G11755	Up	10.6	Leaf Development
6-3	MDP0000220009	AT5G22090	Up	4.24	Leaf Development
6-3	MDP0000220797	AT2G39840	Up	1.85	Leaf Development
6-3	MDP0000221409	AT2G21370	Up	2.27	Leaf Development
6-3	MDP0000221435	AT4G31940	Up	5.25	Leaf Development
6-3	MDP0000221451	AT2G26510	Up	1.96	Leaf Development
6-3	MDP0000222188	AT3G62550	Up	25.9	Leaf Development
6-3	MDP0000222269	AT2G39830	Up	2.6	Leaf Development
6-3	MDP0000222300	AT1G71050	Up	16.8	Leaf Development
6-3	MDP0000222555	AT1G80920	Up	13.7	Leaf Development
6-3	MDP0000222576	AT5G02020	Up	5.8	Leaf Development
6-3	MDP0000222628	AT5G20190	Up	8.71	Leaf Development
6-3	MDP0000222938	AT3G20060	Up	3.27	Leaf Development
6-3	MDP0000223369	AT4G27000	Up	1.46	Leaf Development
6-3	MDP0000223660	AT2G02760	Up	1.82	Leaf Development
6-3	MDP0000223905	AT2G39730	Up	3.38	Leaf Development
6-3	MDP0000223943	AT1G31160	Up	2.4	Leaf Development
6-3	MDP0000223944	AT1G31170	Up	3.52	Leaf Development
6-3	MDP0000224701	AT3G23600	Up	2.94	Leaf Development
6-3	MDP0000224985	AT1G18530	Up	1.80E+308	Leaf Development
6-3	MDP0000225059	AT2G31200	Up	14.3	Leaf Development
6-3	MDP0000225335	AT2G27510	Up	3.46	Leaf Development
6-3	MDP0000225351	AT1G64770	Up	1.98	Leaf Development
6-3	MDP0000225543	AT4G25670	Up	2.73	Leaf Development
6-3	MDP0000225862	AT1G21000	Up	5.28	Leaf Development
6-3	MDP0000225981	AT3G45300	Up	2.53	Leaf Development
6-3	MDP0000226074	AT5G25110	Up	5.72	Leaf Development
6-3	MDP0000226326	AT2G30900	Up	9.61	Leaf Development
6-3	MDP0000226447	AT4G01070	Up	2.55	Leaf Development
6-3	MDP0000226935	AT2G24420	Up	14.3	Leaf Development
6-3	MDP0000227031	AT5G51040	Up	3.12	Leaf Development
6-3	MDP0000227554	AT5G35690	Up	1.67	Leaf Development
6-3	MDP0000227882	AT5G11680	Up	2.06	Leaf Development
6-3	MDP0000228047	AT3G62040	Up	102	Leaf Development
6-3	MDP0000228473	AT1G07030	Up	22.8	Leaf Development
6-3	MDP0000229093	AT4G10490	Up	15.4	Leaf Development
6-3	MDP0000229807	AT3G23610	Up	3.89	Leaf Development
6-3	MDP0000230240	AT5G42146	Up	7.98	Leaf Development
6-3	MDP0000230253	AT3G17930	Up	4.64	Leaf Development
6-3	MDP0000230263	AT3G13620	Up	2.48	Leaf Development
6-3	MDP0000230316	AT4G35470	Up	35.1	Leaf Development
6-3	MDP0000230387	AT4G35050	Up	1.55	Leaf Development
6-3	MDP0000230768	AT5G64290	Up	3.41	Leaf Development
6-3	MDP0000230879	AT5G15900	Up	2.82	Leaf Development
6-3	MDP0000230954	AT3G51430	Up	7.36	Leaf Development
6-3	MDP0000230990	AT1G03950	Up	3.73	Leaf Development
6-3	MDP0000231182	AT2G40600	Up	2.32	Leaf Development
6-3	MDP0000231369	AT1G59740	Up	2.84	Leaf Development
6-3	MDP0000231411	AT2G37680	Up	1.66	Leaf Development
6-3	MDP0000231477	AT3G56200	Up	5.25	Leaf Development
6-3	MDP0000231519	AT5G35960	Up	4.28	Leaf Development
6-3	MDP0000231656	AT3G07940	Up	2.54	Leaf Development
6-3	MDP0000231666	AT1G47128	Up	5.65	Leaf Development
6-3	MDP0000231813	AT3G62580	Up	1.36	Leaf Development
6-3	MDP0000232300	AT1G55480	Up	1.97	Leaf Development
6-3	MDP0000232313	AT2G22540	Up	5.34	Leaf Development
6-3	MDP0000232426	AT4G01610	Up	2.39	Leaf Development
6-3	MDP0000232608	AT3G16640	Up	1.63	Leaf Development
6-3	MDP0000232642	AT5G54940	Up	6.13	Leaf Development
6-3	MDP0000232884	AT1G71950	Up	2.24	Leaf Development
6-3	MDP0000233014	AT1G18450	Up	1.37	Leaf Development
6-3	MDP0000233092	AT4G09350	Up	15.2	Leaf Development
6-3	MDP0000233177	AT1G10550	Up	3.8	Leaf Development
6-3	MDP0000233260	AT1G76570	Up	2.17	Leaf Development
6-3	MDP0000233467	AT5G20700	Up	7.05	Leaf Development
6-3	MDP0000233483	AT2G46370	Up	3.58	Leaf Development
6-3	MDP0000233842	AT5G43280	Up	2.86	Leaf Development
6-3	MDP0000233872	AT5G20380	Up	3.26	Leaf Development
6-3	MDP0000234294	AT1G53580	Up	5.36	Leaf Development
6-3	MDP0000234499	AT5G42260	Up	15.1	Leaf Development
6-3	MDP0000234570	AT4G37930	Up	4.69	Leaf Development
6-3	MDP0000234690	AT5G52900	Up	5.04	Leaf Development
6-3	MDP0000234735	AT2G44870	Up	4.32	Leaf Development
6-3	MDP0000234807	AT5G67580	Up	2.21	Leaf Development
6-3	MDP0000235197	AT5G48910	Up	3.14	Leaf Development
6-3	MDP0000235206	AT1G69040	Up	1.51	Leaf Development
6-3	MDP0000235318	AT1G70580	Up	3.32	Leaf Development
6-3	MDP0000235350	AT4G36040	Up	11.9	Leaf Development
6-3	MDP0000236004	AT5G16150	Up	43.2	Leaf Development
6-3	MDP0000236092	AT4G27110	Up	2.63	Leaf Development
6-3	MDP0000236168	AT1G19570	Up	1.76	Leaf Development
6-3	MDP0000236430	AT4G39330	Up	7.37	Leaf Development
6-3	MDP0000236521	AT5G39360	Up	1.68	Leaf Development
6-3	MDP0000236916	AT2G05620	Up	5.03	Leaf Development
6-3	MDP0000237148	AT4G31940	Up	138	Leaf Development
6-3	MDP0000237173	NA	Up	287	Leaf Development
6-3	MDP0000237908	AT3G15353	Up	215	Leaf Development
6-3	MDP0000237918	AT1G43670	Up	7.45	Leaf Development
6-3	MDP0000238339	AT2G39920	Up	6.34	Leaf Development
6-3	MDP0000238551	AT1G15380	Up	4.2	Leaf Development
6-3	MDP0000238587	AT5G15460	Up	21.6	Leaf Development
6-3	MDP0000238655	AT1G07350	Up	2.49	Leaf Development
6-3	MDP0000238860	AT5G35732	Up	12	Leaf Development
6-3	MDP0000238960	AT4G31530	Up	6.68	Leaf Development
6-3	MDP0000239328	AT2G14170	Up	1.96	Leaf Development
6-3	MDP0000239596	AT3G07760	Up	2.73	Leaf Development
6-3	MDP0000239684	AT4G34610	Up	3.18	Leaf Development
6-3	MDP0000239810	AT5G22300	Up	3.31	Leaf Development
6-3	MDP0000239820	AT5G67420	Up	9.06	Leaf Development
6-3	MDP0000239885	AT4G13010	Up	5.23	Leaf Development
6-3	MDP0000239909	AT1G12140	Up	3.18	Leaf Development
6-3	MDP0000239946	AT4G39230	Up	1.8	Leaf Development
6-3	MDP0000239951	NA	Up	1.71	Leaf Development
6-3	MDP0000239956	AT1G23740	Up	2.89	Leaf Development
6-3	MDP0000239973	AT2G18250	Up	3.14	Leaf Development
6-3	MDP0000240032	AT1G24620	Up	19.7	Leaf Development
6-3	MDP0000240286	NA	Up	2.1	Leaf Development
6-3	MDP0000240315	AT3G15850	Up	2.49	Leaf Development
6-3	MDP0000240463	AT1G63000	Up	1.86	Leaf Development
6-3	MDP0000240478	AT1G13950	Up	11.5	Leaf Development
6-3	MDP0000240829	AT1G10650	Up	2.28	Leaf Development
6-3	MDP0000241006	AT3G48300	Up	1.80E+308	Leaf Development
6-3	MDP0000241185	AT1G49010	Up	2.02	Leaf Development
6-3	MDP0000241559	AT3G45400	Up	5.7	Leaf Development
6-3	MDP0000241840	AT5G60850	Up	1.71	Leaf Development
6-3	MDP0000241871	AT5G15840	Up	3.17	Leaf Development
6-3	MDP0000242052	AT4G35770	Up	1.80E+308	Leaf Development
6-3	MDP0000242195	AT5G03420	Up	4.03	Leaf Development
6-3	MDP0000242313	AT3G18670	Up	2.21	Leaf Development
6-3	MDP0000242401	AT2G17570	Up	58	Leaf Development
6-3	MDP0000242466	AT5G22830	Up	7.02	Leaf Development
6-3	MDP0000242477	AT3G03890	Up	5.9	Leaf Development
6-3	MDP0000242522	AT1G63220	Up	2.2	Leaf Development
6-3	MDP0000242738	AT5G02120	Up	5.4	Leaf Development
6-3	MDP0000242903	NA	Up	2.15	Leaf Development
6-3	MDP0000243083	AT5G59050	Up	5.66	Leaf Development
6-3	MDP0000243084	AT3G53990	Up	3.09	Leaf Development
6-3	MDP0000243374	AT4G31990	Up	1.92	Leaf Development
6-3	MDP0000243608	AT2G25605	Up	15	Leaf Development
6-3	MDP0000243770	AT1G20925	Up	4.28	Leaf Development
6-3	MDP0000243843	AT4G11600	Up	2.05	Leaf Development
6-3	MDP0000244014	AT4G15530	Up	9.69	Leaf Development
6-3	MDP0000244504	AT5G13170	Up	2.92	Leaf Development
6-3	MDP0000244530	AT5G12470	Up	3.43	Leaf Development
6-3	MDP0000244574	AT4G31780	Up	1.7	Leaf Development
6-3	MDP0000244589	AT1G04770	Up	7.24	Leaf Development
6-3	MDP0000244738	AT4G36860	Up	2.17	Leaf Development
6-3	MDP0000244758	AT2G37150	Up	2.14	Leaf Development
6-3	MDP0000244771	AT3G55800	Up	2.04	Leaf Development
6-3	MDP0000245173	AT2G38290	Up	15.6	Leaf Development
6-3	MDP0000245282	AT5G55130	Up	2.98	Leaf Development
6-3	MDP0000245346	AT5G36700	Up	2.44	Leaf Development
6-3	MDP0000245712	AT3G46010	Up	1.82	Leaf Development
6-3	MDP0000247014	AT3G54480	Up	1.79	Leaf Development
6-3	MDP0000247193	AT3G29130	Up	3.58	Leaf Development
6-3	MDP0000247249	AT3G55620	Up	2.67	Leaf Development
6-3	MDP0000247270	AT2G27920	Up	3.21	Leaf Development
6-3	MDP0000247496	AT1G32900	Up	3.24	Leaf Development
6-3	MDP0000247849	AT1G22040	Up	4.02	Leaf Development
6-3	MDP0000248765	AT5G24470	Up	4.93	Leaf Development
6-3	MDP0000248766	AT5G24490	Up	8.32	Leaf Development
6-3	MDP0000248773	AT4G32940	Up	5.09	Leaf Development
6-3	MDP0000248806	AT3G26070	Up	3.81	Leaf Development
6-3	MDP0000248920	AT3G50820	Up	4.33	Leaf Development
6-3	MDP0000248995	AT3G59920	Up	1.38	Leaf Development
6-3	MDP0000249105	AT3G17130	Up	2.99	Leaf Development
6-3	MDP0000249255	AT1G74400	Up	6.71	Leaf Development
6-3	MDP0000249592	AT5G62165	Up	4.85	Leaf Development
6-3	MDP0000250058	AT1G70580	Up	2.72	Leaf Development
6-3	MDP0000250254	AT1G62960	Up	1.5	Leaf Development
6-3	MDP0000250284	AT4G14880	Up	2.61	Leaf Development
6-3	MDP0000250382	AT5G25840	Up	5.82	Leaf Development
6-3	MDP0000250597	AT4G09460	Up	4.38	Leaf Development
6-3	MDP0000250737	AT1G59940	Up	4.87	Leaf Development
6-3	MDP0000250804	AT1G65450	Up	1.59	Leaf Development
6-3	MDP0000251022	AT1G16080	Up	1.97	Leaf Development
6-3	MDP0000251135	AT1G06330	Up	13.9	Leaf Development
6-3	MDP0000251810	AT1G43670	Up	2.83	Leaf Development
6-3	MDP0000252048	AT5G48820	Up	3.55	Leaf Development
6-3	MDP0000252100	AT2G42360	Up	8.33	Leaf Development
6-3	MDP0000252195	AT2G04700	Up	5.88	Leaf Development
6-3	MDP0000252267	AT2G45010	Up	2.44	Leaf Development
6-3	MDP0000252833	AT1G21760	Up	1.44	Leaf Development
6-3	MDP0000253129	AT4G38470	Up	2.69	Leaf Development
6-3	MDP0000253162	AT5G47860	Up	9.67	Leaf Development
6-3	MDP0000253269	AT4G29590	Up	1.36	Leaf Development
6-3	MDP0000253476	NA	Up	2.85	Leaf Development
6-3	MDP0000254260	AT5G52640	Up	3.78	Leaf Development
6-3	MDP0000254363	AT3G23600	Up	19.1	Leaf Development
6-3	MDP0000254462	AT3G02790	Up	2.18	Leaf Development
6-3	MDP0000254490	AT5G22860	Up	12.6	Leaf Development
6-3	MDP0000255048	AT5G65380	Up	6.94	Leaf Development
6-3	MDP0000255146	AT2G22540	Up	12.1	Leaf Development
6-3	MDP0000255237	AT1G18720	Up	1.85	Leaf Development
6-3	MDP0000255398	AT1G63970	Up	4.44	Leaf Development
6-3	MDP0000255705	AT4G37560	Up	2.14	Leaf Development
6-3	MDP0000255764	AT5G03560	Up	2.28	Leaf Development
6-3	MDP0000255807	AT3G11780	Up	2.51	Leaf Development
6-3	MDP0000256199	AT3G63440	Up	22.8	Leaf Development
6-3	MDP0000256567	AT5G17990	Up	2.04	Leaf Development
6-3	MDP0000256961	AT5G62720	Up	8.61	Leaf Development
6-3	MDP0000257001	AT4G16444	Up	20.7	Leaf Development
6-3	MDP0000257454	AT3G11780	Up	1.43	Leaf Development
6-3	MDP0000257598	AT1G68490	Up	1.74	Leaf Development
6-3	MDP0000257953	AT1G21410	Up	3.43	Leaf Development
6-3	MDP0000258402	AT4G16210	Up	1.69	Leaf Development
6-3	MDP0000258414	AT1G49620	Up	2.19	Leaf Development
6-3	MDP0000258518	AT5G19220	Up	3.78	Leaf Development
6-3	MDP0000258562	AT2G23340	Up	12.4	Leaf Development
6-3	MDP0000258604	AT4G02900	Up	2.76	Leaf Development
6-3	MDP0000258630	AT1G73170	Up	2.31	Leaf Development
6-3	MDP0000258868	AT1G24040	Up	1.97	Leaf Development
6-3	MDP0000259294	AT2G22540	Up	5.37	Leaf Development
6-3	MDP0000259421	AT1G15520	Up	2.11	Leaf Development
6-3	MDP0000259511	AT4G33510	Up	6.82	Leaf Development
6-3	MDP0000259527	AT3G14470	Up	3.33	Leaf Development
6-3	MDP0000259550	AT3G23560	Up	12.6	Leaf Development
6-3	MDP0000259849	AT4G13430	Up	1.92	Leaf Development
6-3	MDP0000260027	AT3G47470	Up	1.62	Leaf Development
6-3	MDP0000260152	AT1G71090	Up	3.98	Leaf Development
6-3	MDP0000260339	AT2G21660	Up	2.03	Leaf Development
6-3	MDP0000260557	AT1G68390	Up	12.7	Leaf Development
6-3	MDP0000260590	AT2G06530	Up	2.65	Leaf Development
6-3	MDP0000260603	AT1G32440	Up	5.05	Leaf Development
6-3	MDP0000260604	AT1G32450	Up	62.8	Leaf Development
6-3	MDP0000260705	AT3G57090	Up	4.54	Leaf Development
6-3	MDP0000260790	AT5G36160	Up	1.87	Leaf Development
6-3	MDP0000260928	AT1G73980	Up	2.44	Leaf Development
6-3	MDP0000261330	AT5G02120	Up	4.74	Leaf Development
6-3	MDP0000261740	AT5G22510	Up	4.92	Leaf Development
6-3	MDP0000261851	AT4G21380	Up	10.2	Leaf Development
6-3	MDP0000261961	AT2G04842	Up	3.08	Leaf Development
6-3	MDP0000261986	AT5G02160	Up	4.31	Leaf Development
6-3	MDP0000262192	AT5G54270	Up	3.01	Leaf Development
6-3	MDP0000262682	AT1G68660	Up	8.7	Leaf Development
6-3	MDP0000262734	AT3G62290	Up	7.45	Leaf Development
6-3	MDP0000263091	AT1G73980	Up	2.52	Leaf Development
6-3	MDP0000263161	AT3G22890	Up	3.16	Leaf Development
6-3	MDP0000263170	AT4G25130	Up	3.05	Leaf Development
6-3	MDP0000263659	AT5G55830	Up	1.8	Leaf Development
6-3	MDP0000264123	AT3G26690	Up	2.99	Leaf Development
6-3	MDP0000264307	AT5G56510	Up	2.63	Leaf Development
6-3	MDP0000264673	NA	Up	9.17	Leaf Development
6-3	MDP0000264934	AT5G67140	Up	3.62	Leaf Development
6-3	MDP0000265049	AT2G04039	Up	3.1	Leaf Development
6-3	MDP0000265117	AT1G48420	Up	3.25	Leaf Development
6-3	MDP0000265366	AT5G50100	Up	3.86	Leaf Development
6-3	MDP0000265505	NA	Up	1.88	Leaf Development
6-3	MDP0000265684	AT3G14420	Up	5.77	Leaf Development
6-3	MDP0000265685	AT3G62000	Up	3.48	Leaf Development
6-3	MDP0000266039	AT2G31040	Up	4.76	Leaf Development
6-3	MDP0000266097	AT2G27490	Up	3.72	Leaf Development
6-3	MDP0000266448	AT2G24940	Up	1.44	Leaf Development
6-3	MDP0000266453	AT5G25060	Up	3.14	Leaf Development
6-3	MDP0000267169	AT3G55800	Up	3.37	Leaf Development
6-3	MDP0000267323	AT5G63530	Up	10	Leaf Development
6-3	MDP0000267538	AT3G24500	Up	6.77	Leaf Development
6-3	MDP0000267569	AT3G07560	Up	2.29	Leaf Development
6-3	MDP0000268037	AT5G25880	Up	2.34	Leaf Development
6-3	MDP0000268045	AT1G15950	Up	7.46	Leaf Development
6-3	MDP0000268725	AT4G13530	Up	5.27	Leaf Development
6-3	MDP0000268783	AT2G31820	Up	1.65	Leaf Development
6-3	MDP0000269136	AT5G09260	Up	4.8	Leaf Development
6-3	MDP0000269215	AT4G36220	Up	15.4	Leaf Development
6-3	MDP0000269413	AT2G46100	Up	6.83	Leaf Development
6-3	MDP0000269421	AT4G27250	Up	28	Leaf Development
6-3	MDP0000269483	AT5G65730	Up	24.1	Leaf Development
6-3	MDP0000269612	AT5G58490	Up	4.14	Leaf Development
6-3	MDP0000269627	AT3G10970	Up	3.1	Leaf Development
6-3	MDP0000269632	AT4G35160	Up	1.80E+308	Leaf Development
6-3	MDP0000269836	AT5G43750	Up	2.11	Leaf Development
6-3	MDP0000269859	AT1G61520	Up	3.39	Leaf Development
6-3	MDP0000269871	AT1G55910	Up	1.33	Leaf Development
6-3	MDP0000269985	AT3G19895	Up	2.53	Leaf Development
6-3	MDP0000269988	AT1G68660	Up	5.05	Leaf Development
6-3	MDP0000270083	AT5G13720	Up	3.31	Leaf Development
6-3	MDP0000270246	AT2G28800	Up	3.86	Leaf Development
6-3	MDP0000270344	AT4G37680	Up	3.69	Leaf Development
6-3	MDP0000270440	AT3G14240	Up	13.3	Leaf Development
6-3	MDP0000270539	AT3G46010	Up	1.45	Leaf Development
6-3	MDP0000270602	AT1G74110	Up	6.6	Leaf Development
6-3	MDP0000270640	AT1G34760	Up	5.38	Leaf Development
6-3	MDP0000270654	AT3G05675	Up	1.66	Leaf Development
6-3	MDP0000270746	AT1G55265	Up	3.14	Leaf Development
6-3	MDP0000270760	AT4G21210	Up	5.46	Leaf Development
6-3	MDP0000270796	AT5G42050	Up	2.1	Leaf Development
6-3	MDP0000271360	AT2G47710	Up	7.25	Leaf Development
6-3	MDP0000271388	AT1G68520	Up	1.84	Leaf Development
6-3	MDP0000271818	AT3G54900	Up	3.15	Leaf Development
6-3	MDP0000271872	AT3G02570	Up	2.29	Leaf Development
6-3	MDP0000272113	AT1G79000	Up	1.87	Leaf Development
6-3	MDP0000272115	AT5G50160	Up	6.69	Leaf Development
6-3	MDP0000272177	AT4G00230	Up	13.3	Leaf Development
6-3	MDP0000272331	AT1G07040	Up	5.29	Leaf Development
6-3	MDP0000272832	AT1G32120	Up	2.83	Leaf Development
6-3	MDP0000272880	AT3G14280	Up	5.24	Leaf Development
6-3	MDP0000272952	AT3G09520	Up	2.33	Leaf Development
6-3	MDP0000273257	AT3G12750	Up	4.79	Leaf Development
6-3	MDP0000273602	AT1G71210	Up	2.67	Leaf Development
6-3	MDP0000273683	AT2G01110	Up	1.32	Leaf Development
6-3	MDP0000274290	AT3G51630	Up	67.4	Leaf Development
6-3	MDP0000274370	AT3G01960	Up	144	Leaf Development
6-3	MDP0000274576	AT5G62880	Up	2.05	Leaf Development
6-3	MDP0000274582	AT2G02040	Up	4.95	Leaf Development
6-3	MDP0000274659	NA	Up	35.1	Leaf Development
6-3	MDP0000274867	AT4G14880	Up	2.01	Leaf Development
6-3	MDP0000275383	AT5G01410	Up	2.15	Leaf Development
6-3	MDP0000275397	AT5G58490	Up	3.08	Leaf Development
6-3	MDP0000275440	AT1G11340	Up	6.1	Leaf Development
6-3	MDP0000275579	AT3G56290	Up	2.64	Leaf Development
6-3	MDP0000275743	AT1G09960	Up	2.94	Leaf Development
6-3	MDP0000275880	AT1G21350	Up	2.31	Leaf Development
6-3	MDP0000275922	AT5G20930	Up	1.71	Leaf Development
6-3	MDP0000276466	AT5G61410	Up	2.23	Leaf Development
6-3	MDP0000276664	AT4G13220	Up	3.03	Leaf Development
6-3	MDP0000276796	AT4G29910	Up	2.76	Leaf Development
6-3	MDP0000276844	AT4G26510	Up	3.82	Leaf Development
6-3	MDP0000276954	AT5G16970	Up	4.68	Leaf Development
6-3	MDP0000277049	AT2G22780	Up	6.05	Leaf Development
6-3	MDP0000277093	AT4G05160	Up	2.83	Leaf Development
6-3	MDP0000277095	AT1G19110	Up	1.44	Leaf Development
6-3	MDP0000277666	AT3G45140	Up	1.93	Leaf Development
6-3	MDP0000277694	AT5G07020	Up	4.14	Leaf Development
6-3	MDP0000277859	AT1G65820	Up	1.94	Leaf Development
6-3	MDP0000277926	AT4G24730	Up	21.3	Leaf Development
6-3	MDP0000278198	AT5G58330	Up	3.2	Leaf Development
6-3	MDP0000278323	AT4G11570	Up	2.15	Leaf Development
6-3	MDP0000278395	AT1G49820	Up	2.65	Leaf Development
6-3	MDP0000278527	NA	Up	1.80E+308	Leaf Development
6-3	MDP0000278839	AT5G58380	Up	3.15	Leaf Development
6-3	MDP0000278894	AT1G50020	Up	3.68	Leaf Development
6-3	MDP0000278907	AT1G56130	Up	73.2	Leaf Development
6-3	MDP0000279125	AT5G21482	Up	9.55	Leaf Development
6-3	MDP0000279433	AT1G17050	Up	1.61	Leaf Development
6-3	MDP0000279446	AT3G06350	Up	1.57	Leaf Development
6-3	MDP0000279459	AT2G18660	Up	2.26	Leaf Development
6-3	MDP0000279462	AT1G09930	Up	24	Leaf Development
6-3	MDP0000279713	AT3G45310	Up	29.2	Leaf Development
6-3	MDP0000280042	AT2G40400	Up	3.62	Leaf Development
6-3	MDP0000280105	AT4G31940	Up	107	Leaf Development
6-3	MDP0000280246	AT3G16250	Up	2.67	Leaf Development
6-3	MDP0000280386	AT3G22810	Up	6.31	Leaf Development
6-3	MDP0000280403	AT4G27430	Up	3.59	Leaf Development
6-3	MDP0000280442	AT1G31340	Up	2.95	Leaf Development
6-3	MDP0000280508	AT5G50100	Up	6.53	Leaf Development
6-3	MDP0000280711	AT3G27027	Up	2.03	Leaf Development
6-3	MDP0000281064	AT3G02875	Up	3.27	Leaf Development
6-3	MDP0000281110	AT1G22770	Up	1.54	Leaf Development
6-3	MDP0000281216	AT3G56290	Up	2.76	Leaf Development
6-3	MDP0000281445	AT5G49580	Up	1.38	Leaf Development
6-3	MDP0000281562	AT1G06650	Up	13.8	Leaf Development
6-3	MDP0000281885	AT5G04170	Up	10.4	Leaf Development
6-3	MDP0000281971	AT2G30570	Up	2.97	Leaf Development
6-3	MDP0000282203	AT2G30900	Up	5.49	Leaf Development
6-3	MDP0000282421	AT3G07360	Up	2.87	Leaf Development
6-3	MDP0000282499	AT4G19120	Up	1.53	Leaf Development
6-3	MDP0000282534	AT3G14130	Up	4.15	Leaf Development
6-3	MDP0000282567	AT3G43660	Up	11.2	Leaf Development
6-3	MDP0000282995	AT1G23390	Up	26.6	Leaf Development
6-3	MDP0000283081	AT5G13170	Up	1.80E+308	Leaf Development
6-3	MDP0000283141	AT3G52180	Up	7.39	Leaf Development
6-3	MDP0000283397	AT1G56145	Up	19.4	Leaf Development
6-3	MDP0000283400	NA	Up	7.08	Leaf Development
6-3	MDP0000283642	AT2G04520	Up	1.73	Leaf Development
6-3	MDP0000283650	AT5G05340	Up	7.42	Leaf Development
6-3	MDP0000283739	AT2G31350	Up	1.72	Leaf Development
6-3	MDP0000283767	AT3G23790	Up	2.98	Leaf Development
6-3	MDP0000283789	AT5G58490	Up	4.19	Leaf Development
6-3	MDP0000283919	AT3G61111	Up	1.92	Leaf Development
6-3	MDP0000283921	AT2G45330	Up	2.31	Leaf Development
6-3	MDP0000284023	AT1G12250	Up	2.37	Leaf Development
6-3	MDP0000284049	AT2G23090	Up	1.45	Leaf Development
6-3	MDP0000284475	AT1G20575	Up	1.96	Leaf Development
6-3	MDP0000284538	AT5G44520	Up	3.44	Leaf Development
6-3	MDP0000284599	AT3G23600	Up	3.12	Leaf Development
6-3	MDP0000285227	AT1G64230	Up	2.77	Leaf Development
6-3	MDP0000285559	AT2G15680	Up	16.3	Leaf Development
6-3	MDP0000285566	AT1G32160	Up	2.49	Leaf Development
6-3	MDP0000285612	AT3G61220	Up	8.94	Leaf Development
6-3	MDP0000285731	AT1G69230	Up	30.7	Leaf Development
6-3	MDP0000285927	AT1G54070	Up	1.95	Leaf Development
6-3	MDP0000286185	AT1G51200	Up	2.3	Leaf Development
6-3	MDP0000286442	AT5G05730	Up	4.5	Leaf Development
6-3	MDP0000286751	AT1G07030	Up	197	Leaf Development
6-3	MDP0000287049	NA	Up	1.94	Leaf Development
6-3	MDP0000287242	AT3G19390	Up	2.43	Leaf Development
6-3	MDP0000287362	AT5G49740	Up	5.07	Leaf Development
6-3	MDP0000287619	AT1G13530	Up	4.02	Leaf Development
6-3	MDP0000288395	AT1G08570	Up	1.81	Leaf Development
6-3	MDP0000288411	AT3G03080	Up	6.52	Leaf Development
6-3	MDP0000288670	AT4G00050	Up	13	Leaf Development
6-3	MDP0000288808	AT2G46870	Up	3.24	Leaf Development
6-3	MDP0000288901	AT3G59010	Up	111	Leaf Development
6-3	MDP0000289026	AT2G05310	Up	3.6	Leaf Development
6-3	MDP0000289628	AT5G55160	Up	1.51	Leaf Development
6-3	MDP0000289649	AT1G52220	Up	1.56	Leaf Development
6-3	MDP0000289836	AT5G60910	Up	16.9	Leaf Development
6-3	MDP0000289861	AT4G04640	Up	3.33	Leaf Development
6-3	MDP0000289880	AT1G76140	Up	16.8	Leaf Development
6-3	MDP0000289952	AT1G55730	Up	1.69	Leaf Development
6-3	MDP0000290042	AT5G61510	Up	3.28	Leaf Development
6-3	MDP0000290189	AT5G59610	Up	6.54	Leaf Development
6-3	MDP0000290485	AT4G33400	Up	3.51	Leaf Development
6-3	MDP0000290615	AT1G34060	Up	2.85	Leaf Development
6-3	MDP0000290650	AT3G08010	Up	1.74	Leaf Development
6-3	MDP0000290674	AT5G67370	Up	2.74	Leaf Development
6-3	MDP0000290858	AT5G56550	Up	5.52	Leaf Development
6-3	MDP0000290971	AT5G39590	Up	2.79	Leaf Development
6-3	MDP0000291218	AT3G47470	Up	1.59	Leaf Development
6-3	MDP0000291220	AT3G19390	Up	2.1	Leaf Development
6-3	MDP0000291397	AT4G20360	Up	1.82	Leaf Development
6-3	MDP0000291480	AT3G56490	Up	2.64	Leaf Development
6-3	MDP0000291593	AT2G31570	Up	1.83	Leaf Development
6-3	MDP0000291707	AT1G07440	Up	2.4	Leaf Development
6-3	MDP0000291807	AT5G14780	Up	4.95	Leaf Development
6-3	MDP0000291815	AT4G32260	Up	5.01	Leaf Development
6-3	MDP0000292084	AT1G04530	Up	5.97	Leaf Development
6-3	MDP0000292132	AT3G18670	Up	2.51	Leaf Development
6-3	MDP0000292157	AT3G05640	Up	14.6	Leaf Development
6-3	MDP0000292564	AT3G56470	Up	2.59	Leaf Development
6-3	MDP0000292636	AT4G33090	Up	2.2	Leaf Development
6-3	MDP0000292844	AT1G51200	Up	3.13	Leaf Development
6-3	MDP0000292868	AT3G14690	Up	6.62	Leaf Development
6-3	MDP0000292949	AT5G59590	Up	42.2	Leaf Development
6-3	MDP0000292973	AT4G29160	Up	3.35	Leaf Development
6-3	MDP0000292999	AT3G55830	Up	2.69	Leaf Development
6-3	MDP0000293367	AT2G35450	Up	2.37	Leaf Development
6-3	MDP0000293458	AT4G30920	Up	1.47	Leaf Development
6-3	MDP0000293465	AT5G38820	Up	1.81	Leaf Development
6-3	MDP0000293637	AT1G28150	Up	2.06	Leaf Development
6-3	MDP0000294206	AT5G05180	Up	35	Leaf Development
6-3	MDP0000294477	AT5G09820	Up	6.2	Leaf Development
6-3	MDP0000294557	AT1G01470	Up	1.75	Leaf Development
6-3	MDP0000294648	AT3G14770	Up	3.86	Leaf Development
6-3	MDP0000295074	AT3G62930	Up	1.80E+308	Leaf Development
6-3	MDP0000295142	AT3G48270	Up	47.9	Leaf Development
6-3	MDP0000295428	AT3G03080	Up	14.4	Leaf Development
6-3	MDP0000295443	AT5G15050	Up	3.27	Leaf Development
6-3	MDP0000295496	AT4G08850	Up	1.80E+308	Leaf Development
6-3	MDP0000296038	AT4G27130	Up	1.4	Leaf Development
6-3	MDP0000296089	AT1G19440	Up	2.24	Leaf Development
6-3	MDP0000296215	AT1G68740	Up	19.7	Leaf Development
6-3	MDP0000296225	AT1G05690	Up	3.29	Leaf Development
6-3	MDP0000296387	AT4G38580	Up	3.12	Leaf Development
6-3	MDP0000296604	AT4G36860	Up	4.73	Leaf Development
6-3	MDP0000296958	AT1G73660	Up	1.81	Leaf Development
6-3	MDP0000296959	AT1G18190	Up	2.55	Leaf Development
6-3	MDP0000297093	AT3G02380	Up	4.15	Leaf Development
6-3	MDP0000297094	AT1G13570	Up	2.28	Leaf Development
6-3	MDP0000297851	AT5G22510	Up	2.82	Leaf Development
6-3	MDP0000297963	AT4G04770	Up	1.72	Leaf Development
6-3	MDP0000298635	AT3G02380	Up	2.94	Leaf Development
6-3	MDP0000298697	AT3G48280	Up	1.80E+308	Leaf Development
6-3	MDP0000299273	AT5G49740	Up	3.43	Leaf Development
6-3	MDP0000299695	AT1G73885	Up	4.32	Leaf Development
6-3	MDP0000299766	AT4G33410	Up	1.94	Leaf Development
6-3	MDP0000299780	AT3G47070	Up	3.47	Leaf Development
6-3	MDP0000299794	AT1G30380	Up	3.18	Leaf Development
6-3	MDP0000299946	AT5G16990	Up	2.68	Leaf Development
6-3	MDP0000300285	AT5G58730	Up	6.62	Leaf Development
6-3	MDP0000300728	AT3G26580	Up	3.39	Leaf Development
6-3	MDP0000300910	AT4G31980	Up	15.3	Leaf Development
6-3	MDP0000301199	AT1G06400	Up	5.8	Leaf Development
6-3	MDP0000301871	AT1G74530	Up	2.42	Leaf Development
6-3	MDP0000301913	AT5G16530	Up	1.80E+308	Leaf Development
6-3	MDP0000302015	AT3G06240	Up	4.28	Leaf Development
6-3	MDP0000302259	AT3G13560	Up	1.72	Leaf Development
6-3	MDP0000302390	AT5G06570	Up	2.4	Leaf Development
6-3	MDP0000302490	AT1G74470	Up	5.86	Leaf Development
6-3	MDP0000302736	AT2G04039	Up	3.58	Leaf Development
6-3	MDP0000302761	AT1G08980	Up	4.81	Leaf Development
6-3	MDP0000303018	AT1G11530	Up	6.32	Leaf Development
6-3	MDP0000303101	AT2G37130	Up	56.7	Leaf Development
6-3	MDP0000303332	AT1G71480	Up	5.72	Leaf Development
6-3	MDP0000303875	AT4G36380	Up	7.1	Leaf Development
6-3	MDP0000304097	AT3G11780	Up	1.84	Leaf Development
6-3	MDP0000304104	AT5G57960	Up	3.83	Leaf Development
6-3	MDP0000304285	AT2G26510	Up	1.78	Leaf Development
6-3	MDP0000304620	AT4G31910	Up	24.2	Leaf Development
6-3	MDP0000304625	AT5G59590	Up	11	Leaf Development
6-3	MDP0000304659	AT5G40300	Up	3.09	Leaf Development
6-3	MDP0000304679	AT1G16180	Up	1.92	Leaf Development
6-3	MDP0000304758	AT1G14340	Up	8.04	Leaf Development
6-3	MDP0000304878	AT4G16410	Up	1.76	Leaf Development
6-3	MDP0000304911	AT3G26510	Up	20.8	Leaf Development
6-3	MDP0000306089	AT4G26470	Up	4.55	Leaf Development
6-3	MDP0000306090	AT1G64230	Up	1.81	Leaf Development
6-3	MDP0000306273	AT5G23190	Up	3.98	Leaf Development
6-3	MDP0000306514	AT1G06400	Up	2.04	Leaf Development
6-3	MDP0000307070	AT1G28960	Up	34.1	Leaf Development
6-3	MDP0000307165	AT1G79620	Up	11.3	Leaf Development
6-3	MDP0000307573	AT2G25620	Up	1.84	Leaf Development
6-3	MDP0000307862	AT4G21570	Up	1.78	Leaf Development
6-3	MDP0000308095	AT3G04870	Up	1.8	Leaf Development
6-3	MDP0000308193	AT3G56891	Up	1.80E+308	Leaf Development
6-3	MDP0000308224	AT5G57900	Up	2.29	Leaf Development
6-3	MDP0000308285	AT2G29970	Up	3.19	Leaf Development
6-3	MDP0000308419	AT3G51630	Up	18.2	Leaf Development
6-3	MDP0000308543	AT3G46660	Up	20.2	Leaf Development
6-3	MDP0000308573	AT3G59090	Up	4.46	Leaf Development
6-3	MDP0000308582	AT3G18890	Up	1.72	Leaf Development
6-3	MDP0000309212	AT5G64840	Up	2.47	Leaf Development
6-3	MDP0000309331	AT4G35090	Up	8.74	Leaf Development
6-3	MDP0000309469	AT1G06620	Up	18.5	Leaf Development
6-3	MDP0000309960	AT1G10070	Up	5.57	Leaf Development
6-3	MDP0000310092	AT5G63020	Up	24	Leaf Development
6-3	MDP0000310811	AT3G12490	Up	8.24	Leaf Development
6-3	MDP0000310866	NA	Up	8.19	Leaf Development
6-3	MDP0000310899	AT1G72510	Up	4.9	Leaf Development
6-3	MDP0000311291	AT4G31870	Up	4.36	Leaf Development
6-3	MDP0000311522	AT2G46680	Up	6.48	Leaf Development
6-3	MDP0000311720	AT5G60360	Up	21.7	Leaf Development
6-3	MDP0000311820	AT4G34640	Up	2.31	Leaf Development
6-3	MDP0000311884	AT1G54520	Up	5.15	Leaf Development
6-3	MDP0000312397	AT1G55020	Up	21	Leaf Development
6-3	MDP0000312559	AT1G60420	Up	3.15	Leaf Development
6-3	MDP0000312638	AT4G16447	Up	2.42	Leaf Development
6-3	MDP0000312665	AT5G06600	Up	8.75	Leaf Development
6-3	MDP0000312758	AT1G78915	Up	1.93	Leaf Development
6-3	MDP0000312930	AT5G19440	Up	5.34	Leaf Development
6-3	MDP0000313303	AT3G06240	Up	2.11	Leaf Development
6-3	MDP0000313744	AT2G39190	Up	1.26	Leaf Development
6-3	MDP0000313776	AT1G62990	Up	2.92	Leaf Development
6-3	MDP0000313816	AT5G05690	Up	7.16	Leaf Development
6-3	MDP0000314081	AT4G35770	Up	1.80E+308	Leaf Development
6-3	MDP0000314082	AT4G35760	Up	2.4	Leaf Development
6-3	MDP0000314213	AT4G17840	Up	5.86	Leaf Development
6-3	MDP0000314476	AT3G25690	Up	2.35	Leaf Development
6-3	MDP0000314765	AT3G58780	Up	2.03	Leaf Development
6-3	MDP0000314803	AT5G19855	Up	5.64	Leaf Development
6-3	MDP0000314872	AT3G17510	Up	3	Leaf Development
6-3	MDP0000314967	AT5G46020	Up	5.5	Leaf Development
6-3	MDP0000315206	AT3G44880	Up	2.98	Leaf Development
6-3	MDP0000315368	AT1G45207	Up	2.27	Leaf Development
6-3	MDP0000315511	AT4G31130	Up	1.9	Leaf Development
6-3	MDP0000315645	AT3G12490	Up	12.3	Leaf Development
6-3	MDP0000316000	AT2G01320	Up	2.9	Leaf Development
6-3	MDP0000316178	AT1G53430	Up	6.9	Leaf Development
6-3	MDP0000316607	AT5G38610	Up	3.11	Leaf Development
6-3	MDP0000317051	AT3G51040	Up	3.26	Leaf Development
6-3	MDP0000317227	AT3G49940	Up	3.57	Leaf Development
6-3	MDP0000317457	AT1G32250	Up	43	Leaf Development
6-3	MDP0000317763	AT5G46800	Up	1.65	Leaf Development
6-3	MDP0000317977	AT1G07110	Up	1.85	Leaf Development
6-3	MDP0000318270	AT3G49210	Up	7.41	Leaf Development
6-3	MDP0000318588	AT3G10250	Up	2.48	Leaf Development
6-3	MDP0000318849	AT1G72030	Up	5.72	Leaf Development
6-3	MDP0000318969	AT5G03430	Up	1.89	Leaf Development
6-3	MDP0000319029	AT5G17460	Up	2.72	Leaf Development
6-3	MDP0000319039	AT5G38510	Up	7.79	Leaf Development
6-3	MDP0000319067	AT5G49015	Up	4.49	Leaf Development
6-3	MDP0000319112	AT1G11840	Up	2.06	Leaf Development
6-3	MDP0000319338	AT2G43945	Up	1.81	Leaf Development
6-3	MDP0000319340	AT1G05620	Up	2.75	Leaf Development
6-3	MDP0000319364	NA	Up	6.9	Leaf Development
6-3	MDP0000319416	AT3G24430	Up	2.28	Leaf Development
6-3	MDP0000319422	AT5G06990	Up	2.32	Leaf Development
6-3	MDP0000319426	AT3G10260	Up	1.84	Leaf Development
6-3	MDP0000319460	AT5G38260	Up	5.22	Leaf Development
6-3	MDP0000319510	AT5G48630	Up	2.24	Leaf Development
6-3	MDP0000319522	AT3G63010	Up	3.59	Leaf Development
6-3	MDP0000319679	AT5G27820	Up	3.05	Leaf Development
6-3	MDP0000319787	AT3G10940	Up	2.42	Leaf Development
6-3	MDP0000319910	AT3G22830	Up	3.62	Leaf Development
6-3	MDP0000320025	AT5G47830	Up	3.54	Leaf Development
6-3	MDP0000320108	AT4G27030	Up	2.2	Leaf Development
6-3	MDP0000320341	AT1G09340	Up	2.71	Leaf Development
6-3	MDP0000320539	AT3G27820	Up	2.6	Leaf Development
6-3	MDP0000320770	AT1G04290	Up	2.59	Leaf Development
6-3	MDP0000320796	AT2G34410	Up	3.72	Leaf Development
6-3	MDP0000320910	AT5G28490	Up	1.79	Leaf Development
6-3	MDP0000320932	AT3G01090	Up	1.71	Leaf Development
6-3	MDP0000321003	AT5G49150	Up	3.56	Leaf Development
6-3	MDP0000321050	AT5G65840	Up	2.6	Leaf Development
6-3	MDP0000321133	AT4G05530	Up	2.3	Leaf Development
6-3	MDP0000321244	AT2G39730	Up	18.5	Leaf Development
6-3	MDP0000321344	AT1G76560	Up	9.98	Leaf Development
6-3	MDP0000321410	AT1G65230	Up	2.53	Leaf Development
6-3	MDP0000321440	AT5G46110	Up	2.47	Leaf Development
6-3	MDP0000321479	AT1G79870	Up	2.78	Leaf Development
6-3	MDP0000321498	AT3G53360	Up	2.01	Leaf Development
6-3	MDP0000321938	AT4G24450	Up	3.56	Leaf Development
6-3	MDP0000321946	AT3G53400	Up	2.25	Leaf Development
6-3	MDP0000321949	AT1G69980	Up	1.92	Leaf Development
6-3	MDP0000322079	AT5G19440	Up	13.6	Leaf Development
6-3	MDP0000322095	AT3G21420	Up	3	Leaf Development
6-3	MDP0000322329	AT5G16530	Up	55.1	Leaf Development
6-3	MDP0000322543	AT4G22920	Up	3.74	Leaf Development
6-3	MDP0000322567	AT4G24540	Up	9.55	Leaf Development
6-3	MDP0000322896	AT1G32060	Up	3.66	Leaf Development
6-3	MDP0000323047	NA	Up	1.8	Leaf Development
6-3	MDP0000323121	AT2G01060	Up	2.05	Leaf Development
6-3	MDP0000323212	AT1G28330	Up	45.6	Leaf Development
6-3	MDP0000323291	AT5G54680	Up	1.4	Leaf Development
6-3	MDP0000323884	AT3G15360	Up	3.61	Leaf Development
6-3	MDP0000324166	AT4G18960	Up	2.94	Leaf Development
6-3	MDP0000324584	AT5G23090	Up	1.69	Leaf Development
6-3	MDP0000324831	AT4G15910	Up	10	Leaf Development
6-3	MDP0000324919	AT1G04240	Up	10.3	Leaf Development
6-3	MDP0000325376	AT1G71050	Up	21.7	Leaf Development
6-3	MDP0000325406	AT1G56190	Up	2.25	Leaf Development
6-3	MDP0000325582	AT3G62410	Up	1.87	Leaf Development
6-3	MDP0000325652	NA	Up	12	Leaf Development
6-3	MDP0000325786	AT3G61440	Up	4.82	Leaf Development
6-3	MDP0000325984	NA	Up	25	Leaf Development
6-3	MDP0000327154	AT2G15580	Up	5.42	Leaf Development
6-3	MDP0000327226	ATCG00020	Up	21.1	Leaf Development
6-3	MDP0000327253	AT1G71950	Up	2.16	Leaf Development
6-3	MDP0000327390	AT5G17170	Up	1.82	Leaf Development
6-3	MDP0000327504	AT5G57040	Up	8.8	Leaf Development
6-3	MDP0000328020	NA	Up	5.74	Leaf Development
6-3	MDP0000328568	AT3G50360	Up	2.04	Leaf Development
6-3	MDP0000328874	AT1G59940	Up	7.11	Leaf Development
6-3	MDP0000329147	AT2G37110	Up	1.82	Leaf Development
6-3	MDP0000329552	AT5G59890	Up	1.88	Leaf Development
6-3	MDP0000329721	AT1G68660	Up	5.97	Leaf Development
6-3	MDP0000329966	AT2G31200	Up	2.22	Leaf Development
6-3	MDP0000330374	AT1G27760	Up	1.75	Leaf Development
6-3	MDP0000330537	AT4G19140	Up	1.9	Leaf Development
6-3	MDP0000331021	AT4G38260	Up	1.80E+308	Leaf Development
6-3	MDP0000332596	AT4G37930	Up	3.92	Leaf Development
6-3	MDP0000332597	AT4G37930	Up	3.73	Leaf Development
6-3	MDP0000334395	AT3G15840	Up	4.28	Leaf Development
6-3	MDP0000334850	AT4G28240	Up	6.65	Leaf Development
6-3	MDP0000334945	AT1G29395	Up	2.06	Leaf Development
6-3	MDP0000334963	AT2G22780	Up	1.88	Leaf Development
6-3	MDP0000335786	AT5G58260	Up	3.91	Leaf Development
6-3	MDP0000337339	AT5G63880	Up	3.68	Leaf Development
6-3	MDP0000337362	AT5G26770	Up	2.57	Leaf Development
6-3	MDP0000337585	AT1G19150	Up	2.5	Leaf Development
6-3	MDP0000338330	NA	Up	4.6	Leaf Development
6-3	MDP0000339213	AT4G19045	Up	2.14	Leaf Development
6-3	MDP0000339664	AT1G67700	Up	2.72	Leaf Development
6-3	MDP0000340322	AT5G60600	Up	2.31	Leaf Development
6-3	MDP0000341454	NA	Up	2.83	Leaf Development
6-3	MDP0000342608	NA	Up	4.32	Leaf Development
6-3	MDP0000342635	AT5G09920	Up	1.57	Leaf Development
6-3	MDP0000343311	AT5G53940	Up	7.07	Leaf Development
6-3	MDP0000343606	NA	Up	6	Leaf Development
6-3	MDP0000343762	AT1G72690	Up	3.02	Leaf Development
6-3	MDP0000343801	AT4G21570	Up	2.53	Leaf Development
6-3	MDP0000344010	NA	Up	8.23	Leaf Development
6-3	MDP0000344085	AT1G76530	Up	5.96	Leaf Development
6-3	MDP0000344139	NA	Up	3.44	Leaf Development
6-3	MDP0000345084	NA	Up	3.07	Leaf Development
6-3	MDP0000346782	NA	Up	5.67	Leaf Development
6-3	MDP0000347048	AT4G17790	Up	1.74	Leaf Development
6-3	MDP0000347520	NA	Up	4.15	Leaf Development
6-3	MDP0000347896	AT2G15960	Up	2.02	Leaf Development
6-3	MDP0000349483	AT2G30230	Up	7.1	Leaf Development
6-3	MDP0000357718	NA	Up	264	Leaf Development
6-3	MDP0000360394	NA	Up	10.2	Leaf Development
6-3	MDP0000360438	NA	Up	5.3	Leaf Development
6-3	MDP0000361998	NA	Up	2.9	Leaf Development
6-3	MDP0000362168	AT1G54290	Up	2.27	Leaf Development
6-3	MDP0000362220	AT5G16450	Up	1.66	Leaf Development
6-3	MDP0000362286	AT1G28330	Up	25	Leaf Development
6-3	MDP0000362929	AT1G42970	Up	2.5	Leaf Development
6-3	MDP0000362980	AT3G51880	Up	8.26	Leaf Development
6-3	MDP0000363622	NA	Up	1.80E+308	Leaf Development
6-3	MDP0000364164	AT2G04520	Up	1.79	Leaf Development
6-3	MDP0000364366	AT5G18100	Up	2.9	Leaf Development
6-3	MDP0000365390	AT5G16150	Up	35.5	Leaf Development
6-3	MDP0000365908	AT4G33625	Up	7.51	Leaf Development
6-3	MDP0000366057	AT2G04410	Up	4.66	Leaf Development
6-3	MDP0000366511	NA	Up	2.44	Leaf Development
6-3	MDP0000367327	NA	Up	2	Leaf Development
6-3	MDP0000367358	NA	Up	32.2	Leaf Development
6-3	MDP0000369360	AT2G35840	Up	1.98	Leaf Development
6-3	MDP0000372527	AT4G19840	Up	13.8	Leaf Development
6-3	MDP0000375492	AT5G43470	Up	3.36	Leaf Development
6-3	MDP0000375867	AT4G02530	Up	3.6	Leaf Development
6-3	MDP0000376239	AT5G18600	Up	62.8	Leaf Development
6-3	MDP0000376446	AT3G45050	Up	2.42	Leaf Development
6-3	MDP0000376988	AT5G25880	Up	3.97	Leaf Development
6-3	MDP0000378275	AT1G26220	Up	2.67	Leaf Development
6-3	MDP0000379186	AT5G16530	Up	1.80E+308	Leaf Development
6-3	MDP0000379288	AT1G21410	Up	3.57	Leaf Development
6-3	MDP0000379697	AT1G21240	Up	27.3	Leaf Development
6-3	MDP0000380467	AT2G46150	Up	10.9	Leaf Development
6-3	MDP0000382436	AT5G48460	Up	2.67	Leaf Development
6-3	MDP0000383043	AT2G27920	Up	2.98	Leaf Development
6-3	MDP0000383777	AT5G09220	Up	4.18	Leaf Development
6-3	MDP0000384344	AT3G62580	Up	2.06	Leaf Development
6-3	MDP0000385730	AT4G04640	Up	6.18	Leaf Development
6-3	MDP0000388228	AT1G74640	Up	1.5	Leaf Development
6-3	MDP0000389795	AT3G48280	Up	4.64	Leaf Development
6-3	MDP0000390627	AT5G56760	Up	1.91	Leaf Development
6-3	MDP0000398616	AT1G64940	Up	4.49	Leaf Development
6-3	MDP0000398765	AT5G13870	Up	4.77	Leaf Development
6-3	MDP0000398785	AT5G24490	Up	11.9	Leaf Development
6-3	MDP0000400679	AT1G70250	Up	3.69	Leaf Development
6-3	MDP0000400776	AT2G27290	Up	2.27	Leaf Development
6-3	MDP0000402527	AT2G28400	Up	1.87	Leaf Development
6-3	MDP0000403302	AT3G03280	Up	5.14	Leaf Development
6-3	MDP0000403580	AT1G53910	Up	1.86	Leaf Development
6-3	MDP0000405179	AT3G02680	Up	1.52	Leaf Development
6-3	MDP0000406592	AT3G62950	Up	57.9	Leaf Development
6-3	MDP0000407382	AT1G15380	Up	4.5	Leaf Development
6-3	MDP0000408705	AT2G21250	Up	27.5	Leaf Development
6-3	MDP0000410714	AT5G22950	Up	4.55	Leaf Development
6-3	MDP0000411286	AT1G79740	Up	4.92	Leaf Development
6-3	MDP0000412092	AT1G66920	Up	5.81	Leaf Development
6-3	MDP0000412849	AT1G04520	Up	7.37	Leaf Development
6-3	MDP0000415257	AT3G17020	Up	2.72	Leaf Development
6-3	MDP0000415439	AT3G51030	Up	11	Leaf Development
6-3	MDP0000417582	AT4G10540	Up	4.98	Leaf Development
6-3	MDP0000417792	AT1G07700	Up	2.23	Leaf Development
6-3	MDP0000417927	AT2G34430	Up	1.13	Leaf Development
6-3	MDP0000418876	AT5G37070	Up	1.6	Leaf Development
6-3	MDP0000422586	AT1G02860	Up	6.8	Leaf Development
6-3	MDP0000422870	AT1G26910	Up	1.99	Leaf Development
6-3	MDP0000423445	AT4G37790	Up	6.29	Leaf Development
6-3	MDP0000424873	AT3G09085	Up	3.27	Leaf Development
6-3	MDP0000428283	AT4G29160	Up	1.66	Leaf Development
6-3	MDP0000430391	AT3G24420	Up	1.69	Leaf Development
6-3	MDP0000431120	AT5G64410	Up	1.80E+308	Leaf Development
6-3	MDP0000431696	AT2G40610	Up	3.14	Leaf Development
6-3	MDP0000432656	AT3G47570	Up	30.1	Leaf Development
6-3	MDP0000432874	NA	Up	7.75	Leaf Development
6-3	MDP0000433305	AT3G47570	Up	34.9	Leaf Development
6-3	MDP0000436207	AT1G13950	Up	1.63	Leaf Development
6-3	MDP0000438699	AT5G25260	Up	1.80E+308	Leaf Development
6-3	MDP0000440005	AT3G44190	Up	4.06	Leaf Development
6-3	MDP0000440685	AT5G54585	Up	8.01	Leaf Development
6-3	MDP0000441018	AT5G54540	Up	2.94	Leaf Development
6-3	MDP0000444739	AT3G52220	Up	3.49	Leaf Development
6-3	MDP0000448333	AT5G39950	Up	2.21	Leaf Development
6-3	MDP0000449304	AT5G23240	Up	23.6	Leaf Development
6-3	MDP0000449309	AT5G14970	Up	5.04	Leaf Development
6-3	MDP0000449345	AT1G13710	Up	14.3	Leaf Development
6-3	MDP0000450934	AT3G14690	Up	4.37	Leaf Development
6-3	MDP0000452572	AT3G53990	Up	13.7	Leaf Development
6-3	MDP0000453797	AT1G78080	Up	22.8	Leaf Development
6-3	MDP0000456476	AT5G65670	Up	1.39	Leaf Development
6-3	MDP0000457389	AT5G58350	Up	3.2	Leaf Development
6-3	MDP0000460502	AT5G47870	Up	4.97	Leaf Development
6-3	MDP0000462145	AT5G62165	Up	4.01	Leaf Development
6-3	MDP0000463035	AT5G25840	Up	3.68	Leaf Development
6-3	MDP0000463045	AT1G21230	Up	7.87	Leaf Development
6-3	MDP0000465844	AT2G39210	Up	1.81	Leaf Development
6-3	MDP0000466190	AT3G15353	Up	24.4	Leaf Development
6-3	MDP0000469526	AT4G36530	Up	1.86	Leaf Development
6-3	MDP0000471083	AT5G41761	Up	9.42	Leaf Development
6-3	MDP0000471541	AT3G21870	Up	27.4	Leaf Development
6-3	MDP0000472203	AT5G18600	Up	152	Leaf Development
6-3	MDP0000476508	AT5G40990	Up	18.4	Leaf Development
6-3	MDP0000477621	AT2G18050	Up	13.7	Leaf Development
6-3	MDP0000477969	AT2G35490	Up	4.55	Leaf Development
6-3	MDP0000479436	AT4G00430	Up	1.3	Leaf Development
6-3	MDP0000479856	AT5G62910	Up	2	Leaf Development
6-3	MDP0000479961	AT3G07310	Up	3.58	Leaf Development
6-3	MDP0000481557	AT1G13440	Up	1.31	Leaf Development
6-3	MDP0000484244	AT5G05220	Up	7.6	Leaf Development
6-3	MDP0000485866	AT5G14970	Up	7.5	Leaf Development
6-3	MDP0000487255	AT1G07940	Up	1.57	Leaf Development
6-3	MDP0000497953	AT5G45275	Up	14.9	Leaf Development
6-3	MDP0000498703	AT5G65030	Up	15.1	Leaf Development
6-3	MDP0000501868	AT1G10500	Up	3.29	Leaf Development
6-3	MDP0000503728	AT3G22460	Up	2.72	Leaf Development
6-3	MDP0000504125	AT1G65720	Up	3.34	Leaf Development
6-3	MDP0000504522	AT5G56550	Up	4.25	Leaf Development
6-3	MDP0000505642	AT5G38280	Up	4.49	Leaf Development
6-3	MDP0000506495	AT2G36145	Up	1.64	Leaf Development
6-3	MDP0000507097	AT4G32250	Up	3.26	Leaf Development
6-3	MDP0000507273	AT5G42050	Up	2.17	Leaf Development
6-3	MDP0000508748	AT5G02750	Up	8.39	Leaf Development
6-3	MDP0000509949	AT1G05260	Up	40.7	Leaf Development
6-3	MDP0000512591	AT5G43150	Up	22.2	Leaf Development
6-3	MDP0000513157	AT1G16390	Up	4.89	Leaf Development
6-3	MDP0000517262	AT5G07580	Up	2.52	Leaf Development
6-3	MDP0000517458	AT1G18060	Up	6.41	Leaf Development
6-3	MDP0000518147	AT2G41430	Up	2.35	Leaf Development
6-3	MDP0000523579	AT2G36690	Up	6.58	Leaf Development
6-3	MDP0000524493	AT1G64890	Up	2.31	Leaf Development
6-3	MDP0000525936	AT5G19760	Up	1.19	Leaf Development
6-3	MDP0000531623	AT2G42910	Up	1.59	Leaf Development
6-3	MDP0000534197	AT1G67330	Up	1.19	Leaf Development
6-3	MDP0000536363	AT1G02170	Up	3.88	Leaf Development
6-3	MDP0000537549	AT5G56840	Up	4.84	Leaf Development
6-3	MDP0000543088	AT4G02340	Up	1.87	Leaf Development
6-3	MDP0000543232	AT1G15270	Up	2.23	Leaf Development
6-3	MDP0000545009	AT5G49210	Up	2.76	Leaf Development
6-3	MDP0000546099	AT5G39950	Up	4.97	Leaf Development
6-3	MDP0000546502	AT2G35940	Up	1.95	Leaf Development
6-3	MDP0000546892	AT4G18210	Up	29.2	Leaf Development
6-3	MDP0000547655	AT4G19170	Up	10.3	Leaf Development
6-3	MDP0000549989	AT1G54780	Up	5.03	Leaf Development
6-3	MDP0000551467	AT5G59580	Up	76.3	Leaf Development
6-3	MDP0000553473	AT4G17900	Up	4.53	Leaf Development
6-3	MDP0000554317	AT5G20700	Up	4.29	Leaf Development
6-3	MDP0000555589	NA	Up	12	Leaf Development
6-3	MDP0000557551	AT3G26618	Up	1.61	Leaf Development
6-3	MDP0000557856	AT4G37925	Up	8.9	Leaf Development
6-3	MDP0000560140	AT2G47360	Up	9.92	Leaf Development
6-3	MDP0000563233	AT3G19660	Up	10.3	Leaf Development
6-3	MDP0000564469	NA	Up	54.4	Leaf Development
6-3	MDP0000564897	AT2G22430	Up	3.07	Leaf Development
6-3	MDP0000565292	AT2G33500	Up	2.48	Leaf Development
6-3	MDP0000570024	AT1G04090	Up	5.45	Leaf Development
6-3	MDP0000570588	AT1G68010	Up	5.59	Leaf Development
6-3	MDP0000570730	AT2G46080	Up	1.71	Leaf Development
6-3	MDP0000572846	AT5G03460	Up	1.54	Leaf Development
6-3	MDP0000574151	AT1G56330	Up	2.85	Leaf Development
6-3	MDP0000574890	AT3G51630	Up	70.1	Leaf Development
6-3	MDP0000575967	AT5G11580	Up	4.11	Leaf Development
6-3	MDP0000576908	AT1G01230	Up	2.81	Leaf Development
6-3	MDP0000581631	AT5G53560	Up	1.38	Leaf Development
6-3	MDP0000581775	AT4G31980	Up	3.5	Leaf Development
6-3	MDP0000582469	AT1G54780	Up	5.04	Leaf Development
6-3	MDP0000582810	AT1G76340	Up	1.81	Leaf Development
6-3	MDP0000584292	AT3G18760	Up	2.26	Leaf Development
6-3	MDP0000585462	AT1G77760	Up	9.96	Leaf Development
6-3	MDP0000588069	AT4G33010	Up	2.65	Leaf Development
6-3	MDP0000588582	AT1G68220	Up	1.74	Leaf Development
6-3	MDP0000589319	AT3G04910	Up	4.32	Leaf Development
6-3	MDP0000591370	AT3G54050	Up	2.99	Leaf Development
6-3	MDP0000593435	AT5G53130	Up	4.34	Leaf Development
6-3	MDP0000593523	AT4G05390	Up	1.84	Leaf Development
6-3	MDP0000593607	AT5G20480	Up	159	Leaf Development
6-3	MDP0000594737	NA	Up	1.64	Leaf Development
6-3	MDP0000595966	AT1G49970	Up	4.14	Leaf Development
6-3	MDP0000599231	AT1G79620	Up	125	Leaf Development
6-3	MDP0000602147	AT1G68710	Up	2.54	Leaf Development
6-3	MDP0000605825	AT2G02880	Up	5.89	Leaf Development
6-3	MDP0000606583	AT2G15680	Up	1.95	Leaf Development
6-3	MDP0000608985	AT5G36230	Up	4.86	Leaf Development
6-3	MDP0000609638	AT5G15840	Up	3.62	Leaf Development
6-3	MDP0000610843	AT4G21450	Up	3.62	Leaf Development
6-3	MDP0000611163	AT5G06720	Up	5.53	Leaf Development
6-3	MDP0000612779	AT3G47570	Up	2.22	Leaf Development
6-3	MDP0000613170	AT1G32470	Up	2.26	Leaf Development
6-3	MDP0000617956	AT4G15550	Up	6.29	Leaf Development
6-3	MDP0000618002	AT1G20020	Up	2.84	Leaf Development
6-3	MDP0000618810	AT1G32470	Up	2.84	Leaf Development
6-3	MDP0000621904	AT2G44500	Up	19.9	Leaf Development
6-3	MDP0000623328	AT4G19840	Up	7.32	Leaf Development
6-3	MDP0000624696	AT2G24270	Up	3.22	Leaf Development
6-3	MDP0000625155	AT5G22090	Up	24.4	Leaf Development
6-3	MDP0000626329	AT4G30310	Up	3.65	Leaf Development
6-3	MDP0000626628	AT3G15360	Up	3.49	Leaf Development
6-3	MDP0000626880	NA	Up	22.4	Leaf Development
6-3	MDP0000629440	AT4G37260	Up	6.06	Leaf Development
6-3	MDP0000630316	AT1G07400	Up	68.1	Leaf Development
6-3	MDP0000639265	AT4G18480	Up	1.46	Leaf Development
6-3	MDP0000642609	AT3G53990	Up	3.23	Leaf Development
6-3	MDP0000643283	AT5G50260	Up	6.42	Leaf Development
6-3	MDP0000643284	AT4G25130	Up	12.8	Leaf Development
6-3	MDP0000645731	AT1G47710	Up	4.37	Leaf Development
6-3	MDP0000645828	AT1G13440	Up	1.3	Leaf Development
6-3	MDP0000647620	AT5G41761	Up	1.80E+308	Leaf Development
6-3	MDP0000648540	AT3G23400	Up	2.8	Leaf Development
6-3	MDP0000649783	AT4G25433	Up	5.18	Leaf Development
6-3	MDP0000650449	AT3G63490	Up	2.73	Leaf Development
6-3	MDP0000652278	AT1G56560	Up	2.04	Leaf Development
6-3	MDP0000652388	AT5G17860	Up	2.17	Leaf Development
6-3	MDP0000653461	AT1G69840	Up	4.29	Leaf Development
6-3	MDP0000654110	AT2G26250	Up	1.82	Leaf Development
6-3	MDP0000654592	AT3G27925	Up	4.25	Leaf Development
6-3	MDP0000655267	AT1G60870	Up	3.31	Leaf Development
6-3	MDP0000655948	AT1G62040	Up	1.55	Leaf Development
6-3	MDP0000656112	AT1G53345	Up	2.46	Leaf Development
6-3	MDP0000656610	AT5G41980	Up	2.46	Leaf Development
6-3	MDP0000656663	AT1G60000	Up	1.77	Leaf Development
6-3	MDP0000657568	AT5G05850	Up	1.86	Leaf Development
6-3	MDP0000661960	AT5G65730	Up	43.1	Leaf Development
6-3	MDP0000662344	AT2G41250	Up	14.1	Leaf Development
6-3	MDP0000662927	AT5G51720	Up	1.83	Leaf Development
6-3	MDP0000663084	AT1G33970	Up	2.82	Leaf Development
6-3	MDP0000663130	AT4G14710	Up	5.56	Leaf Development
6-3	MDP0000664492	AT3G10300	Up	19.3	Leaf Development
6-3	MDP0000668130	AT1G13360	Up	5.17	Leaf Development
6-3	MDP0000668523	AT3G07600	Up	14.3	Leaf Development
6-3	MDP0000668704	AT1G07700	Up	2.86	Leaf Development
6-3	MDP0000669792	NA	Up	4.13	Leaf Development
6-3	MDP0000670186	AT1G19650	Up	2.24	Leaf Development
6-3	MDP0000670699	AT1G50320	Up	2.95	Leaf Development
6-3	MDP0000671514	AT3G15140	Up	1.98	Leaf Development
6-3	MDP0000673779	AT5G16990	Up	4.61	Leaf Development
6-3	MDP0000675059	AT5G64920	Up	2.15	Leaf Development
6-3	MDP0000675982	AT4G13040	Up	2.88	Leaf Development
6-3	MDP0000676293	AT2G26500	Up	3.84	Leaf Development
6-3	MDP0000677354	AT1G77120	Up	8.11	Leaf Development
6-3	MDP0000678359	AT5G23240	Up	76.3	Leaf Development
6-3	MDP0000678612	AT1G68300	Up	3.36	Leaf Development
6-3	MDP0000680604	AT4G27300	Up	16.3	Leaf Development
6-3	MDP0000680997	AT1G77120	Up	11.9	Leaf Development
6-3	MDP0000683814	AT4G39780	Up	22.6	Leaf Development
6-3	MDP0000685420	AT5G64230	Up	4.43	Leaf Development
6-3	MDP0000686092	AT4G31980	Up	3.85	Leaf Development
6-3	MDP0000686419	AT4G03520	Up	3.5	Leaf Development
6-3	MDP0000686894	AT3G11340	Up	2.79	Leaf Development
6-3	MDP0000688187	AT3G62550	Up	35.7	Leaf Development
6-3	MDP0000688191	AT1G15690	Up	1.42	Leaf Development
6-3	MDP0000688401	AT1G78780	Up	21	Leaf Development
6-3	MDP0000688643	AT5G53750	Up	6.7	Leaf Development
6-3	MDP0000689889	AT3G55240	Up	15.8	Leaf Development
6-3	MDP0000690401	AT1G17100	Up	2.58	Leaf Development
6-3	MDP0000691891	AT4G22240	Up	3.59	Leaf Development
6-3	MDP0000692160	AT4G31940	Up	2.77	Leaf Development
6-3	MDP0000692817	AT3G55350	Up	3.59	Leaf Development
6-3	MDP0000693594	AT4G37300	Up	5.76	Leaf Development
6-3	MDP0000694943	AT3G55440	Up	2.12	Leaf Development
6-3	MDP0000697285	AT5G49910	Up	3.85	Leaf Development
6-3	MDP0000697764	AT3G16910	Up	2.15	Leaf Development
6-3	MDP0000699611	AT5G58620	Up	1.55	Leaf Development
6-3	MDP0000700015	AT2G26670	Up	3.98	Leaf Development
6-3	MDP0000702081	AT2G17972	Up	2.21	Leaf Development
6-3	MDP0000703056	AT5G61760	Up	1.22	Leaf Development
6-3	MDP0000703330	AT1G14820	Up	5.06	Leaf Development
6-3	MDP0000703824	AT3G06483	Up	1.94	Leaf Development
6-3	MDP0000704997	AT5G60600	Up	3.95	Leaf Development
6-3	MDP0000706016	AT1G32360	Up	1.31	Leaf Development
6-3	MDP0000706975	AT3G14420	Up	6.67	Leaf Development
6-3	MDP0000708550	AT5G43860	Up	1.48	Leaf Development
6-3	MDP0000708928	AT2G05070	Up	1.84	Leaf Development
6-3	MDP0000713652	AT1G73885	Up	6.19	Leaf Development
6-3	MDP0000715898	AT3G21790	Up	23.3	Leaf Development
6-3	MDP0000715912	AT4G05180	Up	2.54	Leaf Development
6-3	MDP0000716241	AT3G50685	Up	4.29	Leaf Development
6-3	MDP0000719271	AT5G53350	Up	4.16	Leaf Development
6-3	MDP0000720790	AT3G04310	Up	2.1	Leaf Development
6-3	MDP0000722117	AT2G15620	Up	7.31	Leaf Development
6-3	MDP0000725469	AT3G62950	Up	152	Leaf Development
6-3	MDP0000725994	AT1G68300	Up	10.1	Leaf Development
6-3	MDP0000726332	AT2G30860	Up	4.59	Leaf Development
6-3	MDP0000729817	AT1G13130	Up	3.3	Leaf Development
6-3	MDP0000731356	AT4G15960	Up	7.33	Leaf Development
6-3	MDP0000733884	AT2G31200	Up	11.2	Leaf Development
6-3	MDP0000739900	AT4G26150	Up	138	Leaf Development
6-3	MDP0000740655	AT1G76080	Up	3.67	Leaf Development
6-3	MDP0000742177	AT2G24820	Up	1.65	Leaf Development
6-3	MDP0000742981	NA	Up	10.3	Leaf Development
6-3	MDP0000744301	AT5G58330	Up	3.35	Leaf Development
6-3	MDP0000747045	AT5G58380	Up	2.8	Leaf Development
6-3	MDP0000750535	AT4G09650	Up	1.88	Leaf Development
6-3	MDP0000750922	AT4G38180	Up	5.09	Leaf Development
6-3	MDP0000751780	AT3G60290	Up	2.16	Leaf Development
6-3	MDP0000751972	AT1G47710	Up	3.57	Leaf Development
6-3	MDP0000753333	AT3G04860	Up	3.27	Leaf Development
6-3	MDP0000755511	AT1G17420	Up	5.17	Leaf Development
6-3	MDP0000756341	AT2G23340	Up	6.51	Leaf Development
6-3	MDP0000756709	AT2G38330	Up	7.35	Leaf Development
6-3	MDP0000757111	AT3G51880	Up	5.66	Leaf Development
6-3	MDP0000757585	NA	Up	23.8	Leaf Development
6-3	MDP0000757636	AT3G08940	Up	3.37	Leaf Development
6-3	MDP0000757954	AT4G31390	Up	4.89	Leaf Development
6-3	MDP0000759062	AT2G24200	Up	2.59	Leaf Development
6-3	MDP0000759204	AT2G32480	Up	1.37	Leaf Development
6-3	MDP0000761358	NA	Up	4.37	Leaf Development
6-3	MDP0000761754	AT3G27160	Up	2.77	Leaf Development
6-3	MDP0000762227	AT3G01990	Up	4.07	Leaf Development
6-3	MDP0000762392	AT1G29195	Up	21.8	Leaf Development
6-3	MDP0000762575	AT3G23280	Up	2.3	Leaf Development
6-3	MDP0000764121	AT3G45310	Up	9.25	Leaf Development
6-3	MDP0000764147	AT3G55330	Up	1.62	Leaf Development
6-3	MDP0000764419	AT1G75380	Up	3.94	Leaf Development
6-3	MDP0000764712	AT1G22030	Up	4.64	Leaf Development
6-3	MDP0000767304	AT5G14670	Up	1.87	Leaf Development
6-3	MDP0000767832	AT1G17100	Up	4	Leaf Development
6-3	MDP0000768504	AT4G15800	Up	2.34	Leaf Development
6-3	MDP0000771887	AT1G60950	Up	1.35	Leaf Development
6-3	MDP0000772208	AT3G22560	Up	10.3	Leaf Development
6-3	MDP0000772420	AT2G40610	Up	2.71	Leaf Development
6-3	MDP0000773006	AT4G08920	Up	1.64	Leaf Development
6-3	MDP0000773013	AT5G19540	Up	7.03	Leaf Development
6-3	MDP0000773593	AT4G04770	Up	5.98	Leaf Development
6-3	MDP0000776042	AT3G07700	Up	3.44	Leaf Development
6-3	MDP0000777260	AT5G59530	Up	162	Leaf Development
6-3	MDP0000777771	AT4G10920	Up	5.01	Leaf Development
6-3	MDP0000778166	AT4G22220	Up	1.62	Leaf Development
6-3	MDP0000780079	AT3G44735	Up	12.3	Leaf Development
6-3	MDP0000780720	AT1G08460	Up	1.8	Leaf Development
6-3	MDP0000780738	AT4G19840	Up	11.8	Leaf Development
6-3	MDP0000782742	AT3G43230	Up	1.96	Leaf Development
6-3	MDP0000783692	AT1G33170	Up	3.8	Leaf Development
6-3	MDP0000784909	AT2G45160	Up	1.22	Leaf Development
6-3	MDP0000785770	AT2G42975	Up	7.01	Leaf Development
6-3	MDP0000785966	AT2G44670	Up	2.55	Leaf Development
6-3	MDP0000787842	AT2G26230	Up	4.71	Leaf Development
6-3	MDP0000789873	AT2G39210	Up	1.97	Leaf Development
6-3	MDP0000790166	AT1G54100	Up	4.16	Leaf Development
6-3	MDP0000790376	AT1G77380	Up	8.22	Leaf Development
6-3	MDP0000792008	AT3G27925	Up	4.72	Leaf Development
6-3	MDP0000793656	AT4G15560	Up	2.04	Leaf Development
6-3	MDP0000795157	AT2G20560	Up	3.74	Leaf Development
6-3	MDP0000795631	NA	Up	11.6	Leaf Development
6-3	MDP0000795863	AT5G08410	Up	4.33	Leaf Development
6-3	MDP0000798019	AT1G06620	Up	1.80E+308	Leaf Development
6-3	MDP0000798204	AT2G05630	Up	5.4	Leaf Development
6-3	MDP0000798964	AT4G32480	Up	6.57	Leaf Development
6-3	MDP0000798978	AT5G03330	Up	2.7	Leaf Development
6-3	MDP0000799753	AT5G54180	Up	2.07	Leaf Development
6-3	MDP0000802170	AT4G34740	Up	3	Leaf Development
6-3	MDP0000802300	NA	Up	9.67	Leaf Development
6-3	MDP0000803096	AT5G59050	Up	7.73	Leaf Development
6-3	MDP0000803194	AT1G11700	Up	2.57	Leaf Development
6-3	MDP0000804078	AT3G62950	Up	141	Leaf Development
6-3	MDP0000804812	AT4G23420	Up	2.83	Leaf Development
6-3	MDP0000805894	AT1G11860	Up	2.12	Leaf Development
6-3	MDP0000806945	AT1G30910	Up	10.9	Leaf Development
6-3	MDP0000807347	AT3G51000	Up	6.2	Leaf Development
6-3	MDP0000807456	AT4G16480	Up	47.8	Leaf Development
6-3	MDP0000807738	AT5G14740	Up	2.88	Leaf Development
6-3	MDP0000807837	AT2G30170	Up	5.44	Leaf Development
6-3	MDP0000808579	AT3G61710	Up	2.42	Leaf Development
6-3	MDP0000809424	AT3G59380	Up	3.89	Leaf Development
6-3	MDP0000809773	AT3G24120	Up	2.24	Leaf Development
6-3	MDP0000809965	AT1G48830	Up	1.3	Leaf Development
6-3	MDP0000810488	AT1G80130	Up	5.51	Leaf Development
6-3	MDP0000812416	AT5G19770	Up	2.64	Leaf Development
6-3	MDP0000813111	AT4G19840	Up	15.1	Leaf Development
6-3	MDP0000815065	AT2G46790	Up	4.34	Leaf Development
6-3	MDP0000815368	AT1G70580	Up	2.98	Leaf Development
6-3	MDP0000816672	NA	Up	1.80E+308	Leaf Development
6-3	MDP0000817973	AT5G13720	Up	3.29	Leaf Development
6-3	MDP0000818140	AT3G50740	Up	6.03	Leaf Development
6-3	MDP0000818363	AT5G05200	Up	3.56	Leaf Development
6-3	MDP0000819605	AT1G61260	Up	3.4	Leaf Development
6-3	MDP0000819899	AT1G61150	Up	2.46	Leaf Development
6-3	MDP0000821000	AT1G15980	Up	2.81	Leaf Development
6-3	MDP0000823038	AT4G29040	Up	1.97	Leaf Development
6-3	MDP0000823528	AT4G27360	Up	6.08	Leaf Development
6-3	MDP0000825994	AT1G08110	Up	1.33	Leaf Development
6-3	MDP0000827657	AT4G31940	Up	21.9	Leaf Development
6-3	MDP0000831937	AT5G24120	Up	3.41	Leaf Development
6-3	MDP0000832297	NA	Up	1.80E+308	Leaf Development
6-3	MDP0000833745	AT4G34190	Up	2.15	Leaf Development
6-3	MDP0000833769	AT4G13830	Up	12.4	Leaf Development
6-3	MDP0000834410	AT5G65660	Up	59.9	Leaf Development
6-3	MDP0000835140	AT3G56630	Up	3.01	Leaf Development
6-3	MDP0000838506	AT1G09340	Up	2.89	Leaf Development
6-3	MDP0000840072	AT5G55160	Up	18.8	Leaf Development
6-3	MDP0000841464	AT5G24030	Up	24.7	Leaf Development
6-3	MDP0000841918	AT3G18830	Up	4.53	Leaf Development
6-3	MDP0000842161	AT3G59140	Up	3.56	Leaf Development
6-3	MDP0000843303	AT2G44130	Up	25.5	Leaf Development
6-3	MDP0000844093	AT5G47860	Up	3.03	Leaf Development
6-3	MDP0000844351	NA	Up	12.2	Leaf Development
6-3	MDP0000845591	AT3G55610	Up	2.01	Leaf Development
6-3	MDP0000847090	AT5G61660	Up	9.83	Leaf Development
6-3	MDP0000847267	AT1G20225	Up	3.71	Leaf Development
6-3	MDP0000852180	AT3G09085	Up	1.88	Leaf Development
6-3	MDP0000853274	AT1G09250	Up	4.1	Leaf Development
6-3	MDP0000854534	AT5G67140	Up	2.45	Leaf Development
6-3	MDP0000854541	AT1G25422	Up	5.3	Leaf Development
6-3	MDP0000855506	AT4G27280	Up	2.78	Leaf Development
6-3	MDP0000856758	AT4G25840	Up	1.4	Leaf Development
6-3	MDP0000857666	AT3G57520	Up	17.2	Leaf Development
6-3	MDP0000858039	AT3G50820	Up	1.38	Leaf Development
6-3	MDP0000858290	AT2G16050	Up	14.1	Leaf Development
6-3	MDP0000859563	AT3G27880	Up	2.34	Leaf Development
6-3	MDP0000859930	AT4G26470	Up	2.94	Leaf Development
6-3	MDP0000866160	AT2G33150	Up	1.80E+308	Leaf Development
6-3	MDP0000866408	AT1G65720	Up	1.96	Leaf Development
6-3	MDP0000867730	AT1G56410	Up	6.05	Leaf Development
6-3	MDP0000871411	AT1G17370	Up	1.84	Leaf Development
6-3	MDP0000871412	AT5G20700	Up	4.41	Leaf Development
6-3	MDP0000872143	AT4G36040	Up	49	Leaf Development
6-3	MDP0000872821	AT4G09460	Up	1.51	Leaf Development
6-3	MDP0000874065	AT2G39470	Up	4.43	Leaf Development
6-3	MDP0000874708	AT1G51200	Up	4.62	Leaf Development
6-3	MDP0000875621	AT5G56840	Up	1.9	Leaf Development
6-3	MDP0000878750	AT2G41530	Up	1.47	Leaf Development
6-3	MDP0000879787	AT4G31940	Up	10.2	Leaf Development
6-3	MDP0000879912	AT1G28520	Up	2.77	Leaf Development
6-3	MDP0000881966	AT2G34660	Up	3.01	Leaf Development
6-3	MDP0000882402	NA	Up	2.16	Leaf Development
6-3	MDP0000887896	AT3G25560	Up	2.17	Leaf Development
6-3	MDP0000889414	AT3G43520	Up	1.64	Leaf Development
6-3	MDP0000889811	AT4G22200	Up	4.03	Leaf Development
6-3	MDP0000890849	AT3G21870	Up	3.75	Leaf Development
6-3	MDP0000893382	AT2G32090	Up	2.64	Leaf Development
6-3	MDP0000893755	AT1G58030	Up	4.3	Leaf Development
6-3	MDP0000894041	AT2G15890	Up	3.2	Leaf Development
6-3	MDP0000896307	AT2G16120	Up	19.7	Leaf Development
6-3	MDP0000896511	AT1G32450	Up	14.4	Leaf Development
6-3	MDP0000897736	AT3G17000	Up	2.35	Leaf Development
6-3	MDP0000898292	AT4G04950	Up	1.24	Leaf Development
6-3	MDP0000899816	AT2G46680	Up	8.02	Leaf Development
6-3	MDP0000902699	AT4G00050	Up	3.2	Leaf Development
6-3	MDP0000904420	AT2G45660	Up	1.39	Leaf Development
6-3	MDP0000904537	NA	Up	3.08	Leaf Development
6-3	MDP0000905414	AT1G67900	Up	2.11	Leaf Development
6-3	MDP0000905600	AT5G19855	Up	3.92	Leaf Development
6-3	MDP0000906115	AT2G36690	Up	4.33	Leaf Development
6-3	MDP0000908305	AT1G09240	Up	39.8	Leaf Development
6-3	MDP0000909197	AT1G52230	Up	1.45	Leaf Development
6-3	MDP0000910032	AT5G15410	Up	5.54	Leaf Development
6-3	MDP0000915151	AT1G22400	Up	590	Leaf Development
6-3	MDP0000916647	NA	Up	4.21	Leaf Development
6-3	MDP0000917325	AT4G18360	Up	5.44	Leaf Development
6-3	MDP0000917650	AT1G06330	Up	16.3	Leaf Development
6-3	MDP0000918566	AT5G53950	Up	40.4	Leaf Development
6-3	MDP0000918616	AT1G21640	Up	11.1	Leaf Development
6-3	MDP0000920009	AT2G21600	Up	1.87	Leaf Development
6-3	MDP0000920394	AT1G32928	Up	1.80E+308	Leaf Development
6-3	MDP0000921005	AT1G32520	Up	5.58	Leaf Development
6-3	MDP0000922599	AT2G47710	Up	7.36	Leaf Development
6-3	MDP0000923094	AT4G40045	Up	3.09	Leaf Development
6-3	MDP0000923528	AT1G70640	Up	13	Leaf Development
6-3	MDP0000923601	NA	Up	3.96	Leaf Development
6-3	MDP0000924331	AT4G19840	Up	3.79	Leaf Development
6-3	MDP0000924958	AT3G55440	Up	1.45	Leaf Development
6-3	MDP0000926586	AT3G44735	Up	9.09	Leaf Development
6-3	MDP0000930948	AT5G44650	Up	2.14	Leaf Development
6-3	MDP0000931200	AT5G42740	Up	2.36	Leaf Development
6-3	MDP0000932736	NA	Up	4.16	Leaf Development
6-3	MDP0000932944	AT1G73500	Up	12.5	Leaf Development
6-3	MDP0000932963	AT5G18130	Up	7.31	Leaf Development
6-3	MDP0000934360	AT1G64860	Up	3.76	Leaf Development
6-3	MDP0000937817	AT5G24270	Up	4.29	Leaf Development
6-3	MDP0000938307	AT1G02850	Up	2.25	Leaf Development
6-3	MDP0000939377	AT1G64860	Up	2.14	Leaf Development
6-3	MDP0000939633	AT1G25560	Up	2.79	Leaf Development
6-3	MDP0000940078	AT2G38540	Up	596	Leaf Development
6-3	MDP0000940098	AT3G11910	Up	2.03	Leaf Development
6-3	MDP0000940110	AT4G36195	Up	4.5	Leaf Development
6-3	MDP0000941113	AT1G01080	Up	3.69	Leaf Development
6-3	MDP0000941173	AT1G19920	Up	2.75	Leaf Development
6-3	MDP0000941306	AT5G06600	Up	1.7	Leaf Development
6-3	MDP0000941515	AT1G79510	Up	3.97	Leaf Development
6-3	MDP0000942516	AT1G24020	Up	15.3	Leaf Development
6-3	MDP0000942663	AT3G24730	Up	2.64	Leaf Development
6-3	MDP0000942678	AT1G21680	Up	2.72	Leaf Development
6-3	MDP0000944409	AT2G39730	Up	2.77	Leaf Development
6-3	MDP0000945557	AT5G35170	Up	2.86	Leaf Development
6-3	MDP0000945767	AT2G24540	Up	2.19	Leaf Development
6-3	MDP0000947001	AT3G56010	Up	2.03	Leaf Development
6-3	MDP0000947031	AT1G70830	Up	78.8	Leaf Development
6-3	MDP0000950997	AT3G21360	Up	30.9	Leaf Development
6-3	MDP0000952041	AT4G25910	Up	2.44	Leaf Development
6-3	MDP0000003459	AT5G26751	Down	-6.12	Leaf Development
6-3	MDP0000003818	AT2G35110	Down	-7.65	Leaf Development
6-3	MDP0000005879	AT4G32880	Down	-8.85	Leaf Development
6-3	MDP0000006123	AT2G32060	Down	-2.32	Leaf Development
6-3	MDP0000006177	AT1G56340	Down	-4.09	Leaf Development
6-3	MDP0000007813	AT3G46290	Down	-1.97	Leaf Development
6-3	MDP0000010907	AT3G25520	Down	-3.81	Leaf Development
6-3	MDP0000014856	AT2G21790	Down	-19.3	Leaf Development
6-3	MDP0000015338	AT4G22120	Down	-31.9	Leaf Development
6-3	MDP0000016671	AT4G19120	Down	-5.07	Leaf Development
6-3	MDP0000020140	AT4G02570	Down	-2.25	Leaf Development
6-3	MDP0000020317	AT2G21050	Down	-137	Leaf Development
6-3	MDP0000021204	AT5G05010	Down	-1.9	Leaf Development
6-3	MDP0000022758	AT3G61790	Down	-15	Leaf Development
6-3	MDP0000022760	AT3G61790	Down	-9.78	Leaf Development
6-3	MDP0000024218	AT1G56590	Down	-1.71	Leaf Development
6-3	MDP0000026235	AT3G62270	Down	-5.82	Leaf Development
6-3	MDP0000026750	AT1G68370	Down	-1.99	Leaf Development
6-3	MDP0000027925	AT1G23820	Down	-1.73	Leaf Development
6-3	MDP0000029865	AT3G52990	Down	-16.2	Leaf Development
6-3	MDP0000030527	AT4G36360	Down	-11.9	Leaf Development
6-3	MDP0000031416	AT5G16000	Down	-3.82	Leaf Development
6-3	MDP0000035240	AT2G19880	Down	-11.2	Leaf Development
6-3	MDP0000036030	AT3G20050	Down	-3.67	Leaf Development
6-3	MDP0000036103	AT4G35410	Down	-2.45	Leaf Development
6-3	MDP0000037251	AT4G39330	Down	-17.7	Leaf Development
6-3	MDP0000037858	AT3G02320	Down	-3.22	Leaf Development
6-3	MDP0000039357	AT2G38540	Down	-1.7977E+308	Leaf Development
6-3	MDP0000039359	AT2G38540	Down	-1.7977E+308	Leaf Development
6-3	MDP0000039464	AT3G56740	Down	-1.89	Leaf Development
6-3	MDP0000044157	AT3G15460	Down	-1.61	Leaf Development
6-3	MDP0000044499	AT4G30160	Down	-7.77	Leaf Development
6-3	MDP0000045232	AT4G24550	Down	-3.91	Leaf Development
6-3	MDP0000046978	AT3G50530	Down	-3.79	Leaf Development
6-3	MDP0000047589	AT5G44640	Down	-67.4	Leaf Development
6-3	MDP0000050082	AT2G34710	Down	-33.1	Leaf Development
6-3	MDP0000050524	AT1G77610	Down	-2.55	Leaf Development
6-3	MDP0000051653	AT3G58640	Down	-6.93	Leaf Development
6-3	MDP0000052269	AT2G01970	Down	-2.4	Leaf Development
6-3	MDP0000052605	AT1G60940	Down	-2.27	Leaf Development
6-3	MDP0000052687	AT4G09580	Down	-2.29	Leaf Development
6-3	MDP0000056935	AT5G27450	Down	-3.46	Leaf Development
6-3	MDP0000060858	AT1G50370	Down	-1.99	Leaf Development
6-3	MDP0000061368	AT3G21510	Down	-4.68	Leaf Development
6-3	MDP0000062066	AT5G20950	Down	-32.8	Leaf Development
6-3	MDP0000062070	AT5G04620	Down	-7.09	Leaf Development
6-3	MDP0000064909	AT2G41820	Down	-28.4	Leaf Development
6-3	MDP0000069202	AT1G23190	Down	-6.13	Leaf Development
6-3	MDP0000069231	AT3G60190	Down	-2.69	Leaf Development
6-3	MDP0000069348	AT1G02205	Down	-62.8	Leaf Development
6-3	MDP0000070106	AT4G04860	Down	-1.69	Leaf Development
6-3	MDP0000072936	AT3G23600	Down	-7.89	Leaf Development
6-3	MDP0000073670	AT5G12370	Down	-3.74	Leaf Development
6-3	MDP0000073810	AT1G53310	Down	-4.21	Leaf Development
6-3	MDP0000073873	AT5G42240	Down	-6.36	Leaf Development
6-3	MDP0000074417	AT5G46290	Down	-7.53	Leaf Development
6-3	MDP0000076511	AT3G22290	Down	-2.68	Leaf Development
6-3	MDP0000077736	AT1G12640	Down	-1.66	Leaf Development
6-3	MDP0000081005	AT1G55020	Down	-91.8	Leaf Development
6-3	MDP0000083035	AT3G53180	Down	-3.37	Leaf Development
6-3	MDP0000084546	AT2G07050	Down	-27.2	Leaf Development
6-3	MDP0000086517	AT4G27290	Down	-31	Leaf Development
6-3	MDP0000087507	AT2G17510	Down	-1.64	Leaf Development
6-3	MDP0000088659	AT5G34940	Down	-17.5	Leaf Development
6-3	MDP0000089058	AT5G65750	Down	-3.34	Leaf Development
6-3	MDP0000089124	AT2G38120	Down	-5.58	Leaf Development
6-3	MDP0000089368	AT1G79650	Down	-5.42	Leaf Development
6-3	MDP0000090454	AT2G37940	Down	-3.81	Leaf Development
6-3	MDP0000091064	AT5G23250	Down	-2.07	Leaf Development
6-3	MDP0000092936	AT5G45840	Down	-11	Leaf Development
6-3	MDP0000094767	AT5G60920	Down	-1.91	Leaf Development
6-3	MDP0000094843	AT3G17970	Down	-3.66	Leaf Development
6-3	MDP0000095375	AT2G44680	Down	-2.53	Leaf Development
6-3	MDP0000095488	AT1G06890	Down	-3.65	Leaf Development
6-3	MDP0000107676	AT2G21940	Down	-5.5	Leaf Development
6-3	MDP0000119414	AT5G20950	Down	-44.7	Leaf Development
6-3	MDP0000119443	AT5G48580	Down	-2.31	Leaf Development
6-3	MDP0000119550	AT1G15215	Down	-4.88	Leaf Development
6-3	MDP0000119565	AT4G13750	Down	-55.6	Leaf Development
6-3	MDP0000119568	AT2G20190	Down	-6.14	Leaf Development
6-3	MDP0000119667	AT1G74270	Down	-2.42	Leaf Development
6-3	MDP0000119699	AT5G04430	Down	-2.83	Leaf Development
6-3	MDP0000119707	AT1G08420	Down	-1.85	Leaf Development
6-3	MDP0000119818	AT3G56950	Down	-132	Leaf Development
6-3	MDP0000119925	AT3G22290	Down	-7.61	Leaf Development
6-3	MDP0000119956	AT1G68550	Down	-2.9	Leaf Development
6-3	MDP0000120008	AT4G12420	Down	-71.5	Leaf Development
6-3	MDP0000120033	AT4G31580	Down	-2.47	Leaf Development
6-3	MDP0000120095	AT5G14790	Down	-3.36	Leaf Development
6-3	MDP0000120125	AT3G28340	Down	-11.9	Leaf Development
6-3	MDP0000120172	AT5G66680	Down	-6.33	Leaf Development
6-3	MDP0000120180	NA	Down	-11.6	Leaf Development
6-3	MDP0000120192	AT4G30220	Down	-3.24	Leaf Development
6-3	MDP0000120224	AT4G21110	Down	-10.3	Leaf Development
6-3	MDP0000120271	AT1G55020	Down	-12.6	Leaf Development
6-3	MDP0000120315	AT5G06770	Down	-3.1	Leaf Development
6-3	MDP0000120387	AT2G38670	Down	-2.41	Leaf Development
6-3	MDP0000120398	AT5G47530	Down	-2.9	Leaf Development
6-3	MDP0000120450	AT3G52930	Down	-5.89	Leaf Development
6-3	MDP0000120536	AT3G06190	Down	-3.71	Leaf Development
6-3	MDP0000120539	AT4G28250	Down	-18.5	Leaf Development
6-3	MDP0000120543	AT3G25140	Down	-2.97	Leaf Development
6-3	MDP0000120733	AT3G57890	Down	-3.18	Leaf Development
6-3	MDP0000120742	AT4G33790	Down	-649	Leaf Development
6-3	MDP0000120758	AT4G25370	Down	-2.58	Leaf Development
6-3	MDP0000120761	AT3G13560	Down	-1.80E+308	Leaf Development
6-3	MDP0000120885	AT2G12400	Down	-2.36	Leaf Development
6-3	MDP0000120931	AT4G28950	Down	-459	Leaf Development
6-3	MDP0000120956	AT5G08750	Down	-2.75	Leaf Development
6-3	MDP0000120995	AT1G63120	Down	-5.03	Leaf Development
6-3	MDP0000121207	AT4G31470	Down	-171	Leaf Development
6-3	MDP0000121476	AT5G15310	Down	-20.8	Leaf Development
6-3	MDP0000121482	AT5G14210	Down	-27.9	Leaf Development
6-3	MDP0000121520	AT5G18480	Down	-2.65	Leaf Development
6-3	MDP0000121524	AT2G36670	Down	-304	Leaf Development
6-3	MDP0000121614	AT2G43630	Down	-4.07	Leaf Development
6-3	MDP0000121700	AT1G32400	Down	-3.2	Leaf Development
6-3	MDP0000121763	AT4G12590	Down	-1.97	Leaf Development
6-3	MDP0000122321	AT2G02080	Down	-2.09	Leaf Development
6-3	MDP0000122371	AT1G53040	Down	-6.41	Leaf Development
6-3	MDP0000122512	AT1G32940	Down	-10.2	Leaf Development
6-3	MDP0000122540	AT2G42570	Down	-7	Leaf Development
6-3	MDP0000122563	AT1G28280	Down	-2.61	Leaf Development
6-3	MDP0000122624	AT4G33210	Down	-3.72	Leaf Development
6-3	MDP0000122690	AT3G13410	Down	-2.21	Leaf Development
6-3	MDP0000122708	AT4G24820	Down	-2.72	Leaf Development
6-3	MDP0000122791	AT5G13710	Down	-2.27	Leaf Development
6-3	MDP0000122917	AT1G09780	Down	-1.84	Leaf Development
6-3	MDP0000123012	AT5G19350	Down	-4.33	Leaf Development
6-3	MDP0000123077	AT5G02440	Down	-51	Leaf Development
6-3	MDP0000123144	AT1G19910	Down	-3.17	Leaf Development
6-3	MDP0000123181	AT3G28580	Down	-16	Leaf Development
6-3	MDP0000123200	NA	Down	-7.46	Leaf Development
6-3	MDP0000123549	AT5G43960	Down	-3.53	Leaf Development
6-3	MDP0000123589	AT1G27620	Down	-90.9	Leaf Development
6-3	MDP0000123890	AT1G11430	Down	-3.65	Leaf Development
6-3	MDP0000124006	AT1G27940	Down	-23.2	Leaf Development
6-3	MDP0000124008	NA	Down	-12	Leaf Development
6-3	MDP0000124019	AT3G07340	Down	-2.08	Leaf Development
6-3	MDP0000124089	AT1G43710	Down	-1.22	Leaf Development
6-3	MDP0000124204	AT4G14420	Down	-7.5	Leaf Development
6-3	MDP0000124297	AT1G13580	Down	-4.01	Leaf Development
6-3	MDP0000124316	AT1G15360	Down	-1.7977E+308	Leaf Development
6-3	MDP0000124371	AT1G21070	Down	-2.06	Leaf Development
6-3	MDP0000124449	AT1G04020	Down	-495	Leaf Development
6-3	MDP0000124610	AT2G29960	Down	-1.73	Leaf Development
6-3	MDP0000124622	AT3G17070	Down	-195	Leaf Development
6-3	MDP0000124654	AT4G25640	Down	-1.46	Leaf Development
6-3	MDP0000124724	AT1G04730	Down	-3.26	Leaf Development
6-3	MDP0000124728	AT5G40080	Down	-4.4	Leaf Development
6-3	MDP0000124820	AT5G53130	Down	-7.3	Leaf Development
6-3	MDP0000124827	AT5G15150	Down	-39.1	Leaf Development
6-3	MDP0000124880	AT5G42560	Down	-4.73	Leaf Development
6-3	MDP0000124883	AT3G52990	Down	-1.76	Leaf Development
6-3	MDP0000124959	AT4G03415	Down	-3.18	Leaf Development
6-3	MDP0000125037	AT4G32760	Down	-3.48	Leaf Development
6-3	MDP0000125070	AT2G29570	Down	-9.88	Leaf Development
6-3	MDP0000125288	AT5G21105	Down	-6.05	Leaf Development
6-3	MDP0000125328	AT3G50590	Down	-4.18	Leaf Development
6-3	MDP0000125336	AT1G55260	Down	-2.3	Leaf Development
6-3	MDP0000125401	AT3G05590	Down	-6.33	Leaf Development
6-3	MDP0000125469	AT3G08960	Down	-4.49	Leaf Development
6-3	MDP0000125575	AT1G77620	Down	-4.36	Leaf Development
6-3	MDP0000125594	AT2G46890	Down	-3.76	Leaf Development
6-3	MDP0000125733	AT5G58230	Down	-1.68	Leaf Development
6-3	MDP0000125925	NA	Down	-5.13	Leaf Development
6-3	MDP0000126011	AT1G27595	Down	-6.89	Leaf Development
6-3	MDP0000126049	AT4G00440	Down	-12	Leaf Development
6-3	MDP0000126130	AT2G15290	Down	-2.8	Leaf Development
6-3	MDP0000126232	AT1G25375	Down	-4.98	Leaf Development
6-3	MDP0000126347	AT1G74670	Down	-1.7977E+308	Leaf Development
6-3	MDP0000126400	AT2G46330	Down	-58.3	Leaf Development
6-3	MDP0000126455	AT1G10200	Down	-23.9	Leaf Development
6-3	MDP0000126553	AT4G32880	Down	-91.5	Leaf Development
6-3	MDP0000126653	AT5G05280	Down	-1.80E+308	Leaf Development
6-3	MDP0000126654	AT4G20050	Down	-31.9	Leaf Development
6-3	MDP0000126755	AT5G60580	Down	-3.58	Leaf Development
6-3	MDP0000126756	AT1G50500	Down	-3.74	Leaf Development
6-3	MDP0000126801	NA	Down	-3.61	Leaf Development
6-3	MDP0000126820	AT1G23000	Down	-163	Leaf Development
6-3	MDP0000126996	NA	Down	-2.36	Leaf Development
6-3	MDP0000127031	AT1G52280	Down	-2.36	Leaf Development
6-3	MDP0000127046	AT4G34340	Down	-4.33	Leaf Development
6-3	MDP0000127117	AT4G38040	Down	-25.3	Leaf Development
6-3	MDP0000127145	AT1G34030	Down	-8.07	Leaf Development
6-3	MDP0000127305	AT1G35710	Down	-2.16	Leaf Development
6-3	MDP0000127365	AT2G25930	Down	-4.12	Leaf Development
6-3	MDP0000127409	AT5G60020	Down	-41	Leaf Development
6-3	MDP0000127431	AT1G28310	Down	-2.42	Leaf Development
6-3	MDP0000127609	AT1G21720	Down	-2.42	Leaf Development
6-3	MDP0000127630	AT5G05580	Down	-3.37	Leaf Development
6-3	MDP0000127633	AT5G05560	Down	-3.97	Leaf Development
6-3	MDP0000128267	AT4G32410	Down	-4.63	Leaf Development
6-3	MDP0000128521	AT5G61240	Down	-2.03	Leaf Development
6-3	MDP0000128576	AT1G71695	Down	-5.27	Leaf Development
6-3	MDP0000128587	AT3G20630	Down	-3.32	Leaf Development
6-3	MDP0000128626	AT3G52990	Down	-6.27	Leaf Development
6-3	MDP0000128682	AT1G72560	Down	-2.16	Leaf Development
6-3	MDP0000128876	AT5G02960	Down	-4.01	Leaf Development
6-3	MDP0000128887	AT2G25690	Down	-9.89	Leaf Development
6-3	MDP0000128931	AT3G13772	Down	-3.94	Leaf Development
6-3	MDP0000129011	AT4G29100	Down	-3.77	Leaf Development
6-3	MDP0000129164	AT3G24450	Down	-2.32	Leaf Development
6-3	MDP0000129248	AT2G35800	Down	-4.14	Leaf Development
6-3	MDP0000129321	AT5G64200	Down	-3.39	Leaf Development
6-3	MDP0000129333	AT4G34160	Down	-38.7	Leaf Development
6-3	MDP0000129361	NA	Down	-58.4	Leaf Development
6-3	MDP0000129392	AT1G12910	Down	-1.80E+308	Leaf Development
6-3	MDP0000129394	AT3G17830	Down	-3.34	Leaf Development
6-3	MDP0000129561	AT1G26880	Down	-5.33	Leaf Development
6-3	MDP0000129677	AT1G08360	Down	-3.8	Leaf Development
6-3	MDP0000129874	AT4G27435	Down	-2.08	Leaf Development
6-3	MDP0000130067	AT1G21090	Down	-1.7977E+308	Leaf Development
6-3	MDP0000130123	AT5G13180	Down	-2.02	Leaf Development
6-3	MDP0000130128	AT2G37270	Down	-4.26	Leaf Development
6-3	MDP0000130389	AT3G07800	Down	-159	Leaf Development
6-3	MDP0000130413	AT1G47210	Down	-1.7977E+308	Leaf Development
6-3	MDP0000130462	AT2G42210	Down	-1.45	Leaf Development
6-3	MDP0000130479	AT4G40050	Down	-2.46	Leaf Development
6-3	MDP0000130786	AT1G73840	Down	-3.33	Leaf Development
6-3	MDP0000130878	AT2G06925	Down	-15	Leaf Development
6-3	MDP0000131267	AT1G64390	Down	-12.4	Leaf Development
6-3	MDP0000131279	AT4G01900	Down	-6.95	Leaf Development
6-3	MDP0000131288	AT5G57100	Down	-23.1	Leaf Development
6-3	MDP0000131323	AT2G34750	Down	-3.42	Leaf Development
6-3	MDP0000131485	AT2G45850	Down	-8.1	Leaf Development
6-3	MDP0000131617	AT5G67100	Down	-36.4	Leaf Development
6-3	MDP0000131641	AT4G20940	Down	-13.7	Leaf Development
6-3	MDP0000131645	NA	Down	-1630	Leaf Development
6-3	MDP0000131646	AT5G64300	Down	-7.13	Leaf Development
6-3	MDP0000131656	AT4G15880	Down	-2.83	Leaf Development
6-3	MDP0000131669	AT1G78520	Down	-68.5	Leaf Development
6-3	MDP0000131687	AT1G80080	Down	-1.7977E+308	Leaf Development
6-3	MDP0000131723	AT1G20050	Down	-4.29	Leaf Development
6-3	MDP0000131759	AT1G04550	Down	-35.9	Leaf Development
6-3	MDP0000131803	AT5G56860	Down	-3.21	Leaf Development
6-3	MDP0000132130	AT1G71110	Down	-7.32	Leaf Development
6-3	MDP0000132257	AT5G67070	Down	-154	Leaf Development
6-3	MDP0000132296	AT4G26090	Down	-6.1	Leaf Development
6-3	MDP0000132475	AT3G29360	Down	-2.91	Leaf Development
6-3	MDP0000132483	AT1G17880	Down	-2.83	Leaf Development
6-3	MDP0000132523	AT3G11945	Down	-2.69	Leaf Development
6-3	MDP0000132567	AT2G34480	Down	-4.85	Leaf Development
6-3	MDP0000132703	AT5G15750	Down	-2.68	Leaf Development
6-3	MDP0000132750	AT3G01120	Down	-2.38	Leaf Development
6-3	MDP0000132788	AT3G51800	Down	-1.96	Leaf Development
6-3	MDP0000132958	AT2G38150	Down	-8.39	Leaf Development
6-3	MDP0000132972	AT3G25130	Down	-124	Leaf Development
6-3	MDP0000132973	AT3G25140	Down	-4	Leaf Development
6-3	MDP0000133105	AT1G52820	Down	-1.80E+308	Leaf Development
6-3	MDP0000133157	AT1G76340	Down	-2.94	Leaf Development
6-3	MDP0000133195	AT5G09570	Down	-1.92	Leaf Development
6-3	MDP0000133494	AT2G45120	Down	-24.8	Leaf Development
6-3	MDP0000133570	AT5G57100	Down	-7.95	Leaf Development
6-3	MDP0000133853	AT5G54440	Down	-8.24	Leaf Development
6-3	MDP0000134135	AT5G13750	Down	-3.94	Leaf Development
6-3	MDP0000134234	AT2G15860	Down	-3.5	Leaf Development
6-3	MDP0000134341	AT2G01570	Down	-4.51	Leaf Development
6-3	MDP0000134397	AT1G08250	Down	-10.1	Leaf Development
6-3	MDP0000134427	AT1G14360	Down	-3.62	Leaf Development
6-3	MDP0000134543	AT2G28370	Down	-2.33	Leaf Development
6-3	MDP0000134646	AT2G19740	Down	-2.16	Leaf Development
6-3	MDP0000134669	AT4G39920	Down	-4.1	Leaf Development
6-3	MDP0000134680	AT5G12470	Down	-12.6	Leaf Development
6-3	MDP0000134730	AT1G30825	Down	-4.22	Leaf Development
6-3	MDP0000134764	AT2G39390	Down	-2.52	Leaf Development
6-3	MDP0000134791	AT5G05270	Down	-37	Leaf Development
6-3	MDP0000134838	AT5G46700	Down	-37.4	Leaf Development
6-3	MDP0000134944	AT2G38020	Down	-1.64	Leaf Development
6-3	MDP0000135067	AT5G62290	Down	-4.33	Leaf Development
6-3	MDP0000135157	NA	Down	-2.25	Leaf Development
6-3	MDP0000135392	AT4G34160	Down	-36.7	Leaf Development
6-3	MDP0000135436	AT5G20810	Down	-27.8	Leaf Development
6-3	MDP0000135455	AT5G56170	Down	-3.89	Leaf Development
6-3	MDP0000135570	AT5G51010	Down	-3.65	Leaf Development
6-3	MDP0000135639	AT4G24630	Down	-3.28	Leaf Development
6-3	MDP0000135672	AT3G57490	Down	-3.77	Leaf Development
6-3	MDP0000135735	AT2G37080	Down	-4.81	Leaf Development
6-3	MDP0000135937	AT1G21880	Down	-202	Leaf Development
6-3	MDP0000136041	AT4G14700	Down	-9.5	Leaf Development
6-3	MDP0000136086	AT2G42710	Down	-4.67	Leaf Development
6-3	MDP0000136087	AT1G60070	Down	-4.49	Leaf Development
6-3	MDP0000136090	AT1G17960	Down	-4.2	Leaf Development
6-3	MDP0000136248	AT5G53620	Down	-5.83	Leaf Development
6-3	MDP0000136295	AT3G22810	Down	-64.8	Leaf Development
6-3	MDP0000136330	AT1G47490	Down	-13.2	Leaf Development
6-3	MDP0000136717	AT2G06010	Down	-9.5	Leaf Development
6-3	MDP0000137279	AT4G14800	Down	-1.98	Leaf Development
6-3	MDP0000137366	AT1G67325	Down	-12.5	Leaf Development
6-3	MDP0000137399	AT3G55280	Down	-3.12	Leaf Development
6-3	MDP0000137570	AT5G13680	Down	-2.15	Leaf Development
6-3	MDP0000137580	AT4G07410	Down	-4.12	Leaf Development
6-3	MDP0000137665	AT5G14040	Down	-6.71	Leaf Development
6-3	MDP0000137688	AT1G78300	Down	-5.98	Leaf Development
6-3	MDP0000137919	AT1G30820	Down	-1.96	Leaf Development
6-3	MDP0000138028	AT4G24550	Down	-4.29	Leaf Development
6-3	MDP0000138035	AT1G73590	Down	-4.11	Leaf Development
6-3	MDP0000138071	AT4G11820	Down	-2.85	Leaf Development
6-3	MDP0000138102	AT2G41130	Down	-2.66	Leaf Development
6-3	MDP0000138170	AT5G57370	Down	-1.88	Leaf Development
6-3	MDP0000138307	AT4G33250	Down	-2.6	Leaf Development
6-3	MDP0000138427	AT1G04430	Down	-10.9	Leaf Development
6-3	MDP0000138428	AT4G21150	Down	-4.31	Leaf Development
6-3	MDP0000138538	AT1G01490	Down	-4.12	Leaf Development
6-3	MDP0000138583	AT2G34930	Down	-12.1	Leaf Development
6-3	MDP0000138626	AT5G57670	Down	-37.5	Leaf Development
6-3	MDP0000138653	AT5G40080	Down	-2.55	Leaf Development
6-3	MDP0000138792	AT2G39990	Down	-3.81	Leaf Development
6-3	MDP0000138811	AT2G40950	Down	-4.61	Leaf Development
6-3	MDP0000138865	AT4G03110	Down	-10.3	Leaf Development
6-3	MDP0000138874	AT3G19720	Down	-4.12	Leaf Development
6-3	MDP0000139075	AT2G37040	Down	-33.9	Leaf Development
6-3	MDP0000139111	AT4G32300	Down	-56.6	Leaf Development
6-3	MDP0000139132	AT4G13780	Down	-2.15	Leaf Development
6-3	MDP0000139147	AT2G34970	Down	-2.51	Leaf Development
6-3	MDP0000139194	AT3G04810	Down	-2.43	Leaf Development
6-3	MDP0000139404	AT1G79500	Down	-3.59	Leaf Development
6-3	MDP0000139452	AT4G38520	Down	-3.17	Leaf Development
6-3	MDP0000139550	AT2G44740	Down	-17.7	Leaf Development
6-3	MDP0000139654	AT1G07970	Down	-2.96	Leaf Development
6-3	MDP0000139743	AT2G01720	Down	-3.08	Leaf Development
6-3	MDP0000139821	AT4G33300	Down	-29	Leaf Development
6-3	MDP0000139823	AT1G78190	Down	-4.43	Leaf Development
6-3	MDP0000139844	AT1G55210	Down	-8.6	Leaf Development
6-3	MDP0000139868	NA	Down	-5.23	Leaf Development
6-3	MDP0000140067	AT4G31790	Down	-1.65	Leaf Development
6-3	MDP0000140140	AT5G14320	Down	-1.89	Leaf Development
6-3	MDP0000140221	AT1G27400	Down	-2.11	Leaf Development
6-3	MDP0000140235	AT1G07770	Down	-4.71	Leaf Development
6-3	MDP0000140237	AT4G23460	Down	-1.89	Leaf Development
6-3	MDP0000140341	AT3G17640	Down	-75.1	Leaf Development
6-3	MDP0000140406	AT4G34020	Down	-6.49	Leaf Development
6-3	MDP0000140407	AT1G19520	Down	-3.55	Leaf Development
6-3	MDP0000140596	AT2G02100	Down	-43.1	Leaf Development
6-3	MDP0000140755	AT5G53300	Down	-2.26	Leaf Development
6-3	MDP0000141005	AT3G25800	Down	-2.63	Leaf Development
6-3	MDP0000141033	AT4G33220	Down	-7.99	Leaf Development
6-3	MDP0000141116	AT1G67320	Down	-42.8	Leaf Development
6-3	MDP0000141136	AT5G53130	Down	-4.41	Leaf Development
6-3	MDP0000141365	AT5G42790	Down	-3.07	Leaf Development
6-3	MDP0000141448	AT5G26230	Down	-73.1	Leaf Development
6-3	MDP0000141463	AT1G10200	Down	-28.9	Leaf Development
6-3	MDP0000141470	AT1G17440	Down	-3.3	Leaf Development
[truncated: 6,014 more rows]
