# Supplementary material for: Gaining Insight into Exclusive and Common Transcriptomic Features Linked with Biotic Stress Responses in Malus
Source: Front Plant Sci. 2017 Sep 13;8:1569. doi: 10.3389/fpls.2017.01569 (PMC5601412; doi:10.3389/fpls.2017.01569)
Supplement: Supplementary file 4 [file Table3.XLSX]

## Sheet: Table S3
Table S3 : Meta-analysis table of gene expression data. Significantly regulated genes in the 12 articles (14 datasets) and 6 groups were indicated. The trend of expression (up (red)- or down-regulation(green)) of each gene was shown as well as the number of articles where the gene was reported to be significantly affected.
Group :	ASGV	E.amylovora	Fungal Pathogens					Tree Architecture		Fruit			Root
Article :	Chen et al., 2014	Kamber et al., 2016	Yin et al., 2016	Zhu et al., 2017	Shin et al., 2016	Gusberti et al., 2013	Gusberti et al., 2013	Gusberti et al., 2013	Krost et al., 2013	Ferrero et al., 2015	Mellidou et al., 2014	Wang et al., 2015	Petersen et al., 2015	Li et al., 2016	Common Gene	Present in # articles	Total Up	Total Down
Genes
MDP0000003459															Yes	2	1	1
MDP0000003818															No	1	0	1
MDP0000005879															No	1	0	1
MDP0000006123															No	1	0	1
MDP0000006177															No	1	0	1
MDP0000007676															No	1	0	1
MDP0000007682															No	1	0	1
MDP0000007813															No	1	0	1
MDP0000010661															No	1	1	0
MDP0000010811															No	1	0	1
MDP0000010907															No	1	0	1
MDP0000012541															No	1	1	0
MDP0000012693															No	1	0	1
MDP0000013380															No	1	1	0
MDP0000014856															Yes	2	0	2
MDP0000015338															No	1	0	1
MDP0000016671															No	1	0	1
MDP0000018128															No	1	1	0
MDP0000018462															No	1	1	0
MDP0000020140															No	1	0	1
MDP0000020317															No	1	0	1
MDP0000021204															No	1	0	1
MDP0000021376															Yes	2	2	0
MDP0000022745															No	1	0	1
MDP0000022758															No	1	0	1
MDP0000022760															No	1	0	1
MDP0000022950															No	1	0	1
MDP0000023665															No	1	1	0
MDP0000024218															No	1	0	1
MDP0000025413															No	1	0	1
MDP0000025650															No	1	1	0
MDP0000026235															No	1	0	1
MDP0000026750															No	1	0	1
MDP0000027925															No	1	0	1
MDP0000029168															Yes	2	0	2
MDP0000029865															No	1	0	1
MDP0000030527															Yes	2	0	2
MDP0000031416															No	1	0	1
MDP0000032171															No	1	1	0
MDP0000033325															No	1	0	1
MDP0000033458															Yes	3	2	1
MDP0000035240															No	1	0	1
MDP0000036030															No	1	0	1
MDP0000036103															No	1	0	1
MDP0000037251															Yes	2	0	2
MDP0000037858															No	1	0	1
MDP0000039357															No	1	0	1
MDP0000039359															No	1	0	1
MDP0000039464															No	1	0	1
MDP0000041421															No	1	1	0
MDP0000043189															No	1	0	1
MDP0000044099															No	1	1	0
MDP0000044157															No	1	0	1
MDP0000044499															No	1	0	1
MDP0000045232															No	1	0	1
MDP0000045577															No	1	1	0
MDP0000046192															No	1	1	0
MDP0000046978															Yes	2	0	2
MDP0000047589															No	1	0	1
MDP0000049035															No	1	0	1
MDP0000049091															No	1	0	1
MDP0000050082															No	1	0	1
MDP0000050524															No	1	0	1
MDP0000051653															No	1	0	1
MDP0000052269															No	1	0	1
MDP0000052605															Yes	2	0	2
MDP0000052608															No	1	0	1
MDP0000052687															No	1	0	1
MDP0000056491															No	1	1	0
MDP0000056935															No	1	0	1
MDP0000058337															Yes	2	2	0
MDP0000060753															No	1	1	0
MDP0000060858															No	1	0	1
MDP0000061368															No	1	0	1
MDP0000062066															No	1	0	1
MDP0000062070															No	1	0	1
MDP0000063674															No	1	0	1
MDP0000064909															No	1	0	1
MDP0000065186															No	1	1	0
MDP0000065895															No	1	1	0
MDP0000066888															No	1	0	1
MDP0000067021															No	1	1	0
MDP0000069202															No	1	0	1
MDP0000069231															No	1	0	1
MDP0000069348															No	1	0	1
MDP0000070104															No	1	0	1
MDP0000070106															No	1	0	1
MDP0000072936															Yes	2	1	1
MDP0000073670															No	1	0	1
MDP0000073810															No	1	0	1
MDP0000073873															No	1	0	1
MDP0000074417															No	1	0	1
MDP0000074782															No	1	1	0
MDP0000076511															No	1	0	1
MDP0000076609															No	1	0	1
MDP0000077460															No	1	1	0
MDP0000077683															No	1	0	1
MDP0000077736															No	1	0	1
MDP0000080407															No	1	1	0
MDP0000081005															No	1	0	1
MDP0000083035															No	1	0	1
MDP0000084203															No	1	1	0
MDP0000084546															Yes	2	1	1
MDP0000085223															No	1	1	0
MDP0000086517															No	1	0	1
MDP0000087056															No	1	0	1
MDP0000087507															No	1	0	1
MDP0000088156															No	1	0	1
MDP0000088540															No	1	1	0
MDP0000088659															No	1	0	1
MDP0000088815															No	1	1	0
MDP0000089058															Yes	2	0	2
MDP0000089124															No	1	0	1
MDP0000089368															No	1	0	1
MDP0000090107															No	1	0	1
MDP0000090281															No	1	0	1
MDP0000090454															Yes	2	0	2
MDP0000090732															No	1	1	0
MDP0000091064															No	1	0	1
MDP0000092033															No	1	0	1
MDP0000092478															No	1	0	1
MDP0000092936															No	1	0	1
MDP0000092987															No	1	0	1
MDP0000093999															No	1	1	0
MDP0000094058															Yes	2	1	1
MDP0000094767															Yes	2	0	2
MDP0000094843															No	1	0	1
MDP0000095336															No	1	0	1
MDP0000095375															No	1	0	1
MDP0000095410															No	1	1	0
MDP0000095486															No	1	0	1
MDP0000095488															No	1	0	1
MDP0000095637															No	1	1	0
MDP0000096208															Yes	4	3	1
MDP0000096349															Yes	2	2	0
MDP0000101302															No	1	0	1
MDP0000103621															No	1	1	0
MDP0000103627															No	1	1	0
MDP0000107676															No	1	0	1
MDP0000113336															No	1	1	0
MDP0000114901															No	1	0	1
MDP0000116244															Yes	2	2	0
MDP0000118810															Yes	2	1	1
MDP0000118814															No	1	0	1
MDP0000118897															No	1	1	0
MDP0000119035															Yes	2	1	1
MDP0000119062															No	1	0	1
MDP0000119148															No	1	1	0
MDP0000119199															No	1	0	1
MDP0000119209															No	1	0	1
MDP0000119222															No	1	1	0
MDP0000119248															No	1	0	1
MDP0000119262															Yes	2	2	0
MDP0000119402															Yes	2	1	1
MDP0000119413															No	1	1	0
MDP0000119414															Yes	2	0	2
MDP0000119418															No	1	0	1
MDP0000119425															No	1	0	1
MDP0000119431															Yes	2	1	1
MDP0000119443															No	1	0	1
MDP0000119464															No	1	1	0
MDP0000119476															No	1	0	1
MDP0000119485															No	1	1	0
MDP0000119532															No	1	0	1
MDP0000119547															Yes	2	1	1
MDP0000119550															No	1	0	1
MDP0000119565															No	1	0	1
MDP0000119568															No	1	0	1
MDP0000119590															No	1	0	1
MDP0000119600															No	1	0	1
MDP0000119630															Yes	4	3	1
MDP0000119634															No	1	1	0
MDP0000119667															No	1	0	1
MDP0000119680															No	1	1	0
MDP0000119699															No	1	0	1
MDP0000119707															No	1	0	1
MDP0000119748															No	1	0	1
MDP0000119750															No	1	1	0
MDP0000119779															No	1	1	0
MDP0000119793															Yes	2	1	1
MDP0000119794															No	1	1	0
MDP0000119818															No	1	0	1
MDP0000119843															No	1	1	0
MDP0000119875															No	1	0	1
MDP0000119925															No	1	0	1
MDP0000119926															No	1	0	1
MDP0000119941															Yes	2	1	1
MDP0000119956															No	1	0	1
MDP0000120008															No	1	0	1
MDP0000120011															No	1	0	1
MDP0000120033															No	1	0	1
MDP0000120056															No	1	1	0
MDP0000120058															Yes	2	2	0
MDP0000120076															No	1	0	1
MDP0000120095															No	1	0	1
MDP0000120098															No	1	1	0
MDP0000120125															Yes	3	1	2
MDP0000120157															No	1	0	1
MDP0000120164															No	1	1	0
MDP0000120172															No	1	0	1
MDP0000120176															No	1	0	1
MDP0000120180															No	1	0	1
MDP0000120192															No	1	0	1
MDP0000120224															No	1	0	1
MDP0000120271															No	1	0	1
MDP0000120290															No	1	1	0
MDP0000120315															No	1	0	1
MDP0000120328															No	1	1	0
MDP0000120329															No	1	0	1
MDP0000120349															No	1	1	0
MDP0000120367															No	1	1	0
MDP0000120368															No	1	1	0
MDP0000120387															No	1	0	1
MDP0000120395															No	1	0	1
MDP0000120398															No	1	0	1
MDP0000120408															Yes	2	2	0
MDP0000120450															No	1	0	1
MDP0000120536															No	1	0	1
MDP0000120539															No	1	0	1
MDP0000120543															Yes	2	0	2
MDP0000120560															Yes	4	2	2
MDP0000120718															No	1	0	1
MDP0000120733															No	1	0	1
MDP0000120742															No	1	0	1
MDP0000120758															No	1	0	1
MDP0000120761															No	1	0	1
MDP0000120881															No	1	1	0
MDP0000120885															Yes	2	0	2
MDP0000120931															No	1	0	1
MDP0000120934															No	1	0	1
MDP0000120956															No	1	0	1
MDP0000120995															No	1	0	1
MDP0000121048															No	1	0	1
MDP0000121116															No	1	0	1
MDP0000121129															No	1	1	0
MDP0000121171															No	1	1	0
MDP0000121175															No	1	1	0
MDP0000121179															No	1	1	0
MDP0000121207															No	1	0	1
MDP0000121258															No	1	1	0
MDP0000121316															No	1	0	1
MDP0000121380															Yes	2	1	1
MDP0000121476															No	1	0	1
MDP0000121480															No	1	1	0
MDP0000121482															No	1	0	1
MDP0000121518															No	1	1	0
MDP0000121520															No	1	0	1
MDP0000121524															Yes	2	0	2
MDP0000121577															No	1	0	1
MDP0000121614															No	1	0	1
MDP0000121657															Yes	2	1	1
MDP0000121669															No	1	0	1
MDP0000121700															No	1	0	1
MDP0000121763															No	1	0	1
MDP0000121919															No	1	0	1
MDP0000122042															Yes	2	0	2
MDP0000122095															No	1	1	0
MDP0000122193															No	1	1	0
MDP0000122212															No	1	0	1
MDP0000122273															No	1	1	0
MDP0000122308															No	1	0	1
MDP0000122321															No	1	0	1
MDP0000122340															Yes	2	2	0
MDP0000122371															No	1	0	1
MDP0000122432															No	1	1	0
MDP0000122446															No	1	0	1
MDP0000122458															No	1	0	1
MDP0000122512															No	1	0	1
MDP0000122515															No	1	0	1
MDP0000122522															No	1	0	1
MDP0000122540															Yes	3	1	2
MDP0000122544															No	1	0	1
MDP0000122562															No	1	1	0
MDP0000122563															No	1	0	1
MDP0000122571															No	1	1	0
MDP0000122624															No	1	0	1
MDP0000122690															No	1	0	1
MDP0000122708															No	1	0	1
MDP0000122733															No	1	1	0
MDP0000122734															Yes	2	1	1
MDP0000122791															No	1	0	1
MDP0000122792															Yes	2	1	1
MDP0000122917															No	1	0	1
MDP0000122964															No	1	0	1
MDP0000122981															Yes	2	1	1
MDP0000122993															No	1	1	0
MDP0000123012															No	1	0	1
MDP0000123077															No	1	0	1
MDP0000123102															No	1	1	0
MDP0000123144															Yes	2	1	1
MDP0000123181															No	1	0	1
MDP0000123200															No	1	0	1
MDP0000123201															No	1	0	1
MDP0000123354															No	1	1	0
MDP0000123385															No	1	1	0
MDP0000123409															No	1	1	0
MDP0000123432															No	1	0	1
MDP0000123466															No	1	0	1
MDP0000123472															No	1	0	1
MDP0000123549															Yes	2	0	2
MDP0000123555															No	1	1	0
MDP0000123589															No	1	0	1
MDP0000123604															No	1	0	1
MDP0000123647															Yes	2	0	2
MDP0000123816															No	1	1	0
MDP0000123818															No	1	0	1
MDP0000123837															No	1	0	1
MDP0000123888															Yes	2	2	0
MDP0000123890															No	1	0	1
MDP0000123910															No	1	0	1
MDP0000123912															Yes	2	1	1
MDP0000123919															No	1	0	1
MDP0000123958															No	1	0	1
MDP0000123993															No	1	1	0
MDP0000124006															No	1	0	1
MDP0000124008															No	1	0	1
MDP0000124013															Yes	2	2	0
MDP0000124016															No	1	1	0
MDP0000124019															Yes	2	0	2
MDP0000124047															Yes	2	1	1
MDP0000124053															No	1	1	0
MDP0000124063															No	1	1	0
MDP0000124065															No	1	0	1
MDP0000124089															No	1	0	1
MDP0000124114															Yes	2	2	0
MDP0000124128															No	1	1	0
MDP0000124175															No	1	0	1
MDP0000124204															No	1	0	1
MDP0000124233															No	1	1	0
MDP0000124249															Yes	2	0	2
MDP0000124297															No	1	0	1
MDP0000124301															No	1	1	0
MDP0000124316															No	1	0	1
MDP0000124371															No	1	0	1
MDP0000124415															No	1	1	0
MDP0000124428															No	1	1	0
MDP0000124449															No	1	0	1
MDP0000124509															No	1	0	1
MDP0000124524															No	1	1	0
MDP0000124555															No	1	1	0
MDP0000124584															Yes	2	2	0
MDP0000124585															No	1	1	0
MDP0000124610															No	1	0	1
MDP0000124616															No	1	1	0
MDP0000124622															No	1	0	1
MDP0000124634															Yes	2	1	1
MDP0000124654															No	1	0	1
MDP0000124661															No	1	0	1
MDP0000124687															No	1	0	1
MDP0000124719															Yes	2	1	1
MDP0000124724															No	1	0	1
MDP0000124728															No	1	0	1
MDP0000124807															No	1	1	0
MDP0000124820															No	1	0	1
MDP0000124827															No	1	0	1
MDP0000124866															No	1	0	1
MDP0000124868															Yes	2	2	0
MDP0000124880															No	1	0	1
MDP0000124883															No	1	0	1
MDP0000124884															No	1	0	1
MDP0000124920															No	1	1	0
MDP0000124959															No	1	0	1
MDP0000124971															Yes	2	1	1
MDP0000124997															No	1	1	0
MDP0000125037															No	1	0	1
MDP0000125058															No	1	1	0
MDP0000125070															Yes	2	1	1
MDP0000125095															Yes	3	2	1
MDP0000125216															Yes	3	1	2
MDP0000125256															No	1	1	0
MDP0000125282															No	1	0	1
MDP0000125288															Yes	2	0	2
MDP0000125300															Yes	2	1	1
MDP0000125303															No	1	1	0
MDP0000125328															No	1	0	1
MDP0000125336															No	1	0	1
MDP0000125388															No	1	0	1
MDP0000125401															No	1	0	1
MDP0000125430															Yes	2	2	0
MDP0000125460															No	1	0	1
MDP0000125469															No	1	0	1
MDP0000125575															No	1	0	1
MDP0000125576															No	1	1	0
MDP0000125594															No	1	0	1
MDP0000125709															Yes	3	3	0
MDP0000125733															No	1	0	1
MDP0000125793															No	1	1	0
MDP0000125842															No	1	0	1
MDP0000125925															No	1	0	1
MDP0000125942															No	1	0	1
MDP0000125950															No	1	1	0
MDP0000125975															No	1	1	0
MDP0000126011															No	1	0	1
MDP0000126026															No	1	1	0
MDP0000126033															No	1	1	0
MDP0000126049															No	1	0	1
MDP0000126070															No	1	1	0
MDP0000126098															Yes	2	2	0
MDP0000126130															No	1	0	1
MDP0000126152															No	1	0	1
MDP0000126158															No	1	1	0
MDP0000126177															Yes	2	1	1
MDP0000126184															No	1	1	0
MDP0000126232															No	1	0	1
MDP0000126245															No	1	0	1
MDP0000126274															Yes	2	2	0
MDP0000126311															No	1	0	1
MDP0000126316															Yes	2	2	0
MDP0000126323															No	1	1	0
MDP0000126335															Yes	2	1	1
MDP0000126347															No	1	0	1
MDP0000126400															No	1	0	1
MDP0000126450															No	1	1	0
MDP0000126455															No	1	0	1
MDP0000126472															No	1	1	0
MDP0000126530															Yes	2	0	2
MDP0000126549															No	1	1	0
MDP0000126553															No	1	0	1
MDP0000126558															No	1	1	0
MDP0000126567															No	1	1	0
MDP0000126569															No	1	1	0
MDP0000126601															No	1	0	1
MDP0000126616															No	1	0	1
MDP0000126653															No	1	0	1
MDP0000126654															No	1	0	1
MDP0000126706															Yes	2	1	1
MDP0000126755															No	1	0	1
MDP0000126756															No	1	0	1
MDP0000126761															No	1	1	0
MDP0000126789															No	1	1	0
MDP0000126801															No	1	0	1
MDP0000126808															No	1	1	0
MDP0000126820															No	1	0	1
MDP0000126873															No	1	1	0
MDP0000126946															No	1	1	0
MDP0000126986															No	1	1	0
MDP0000126989															No	1	1	0
MDP0000126996															No	1	0	1
MDP0000127031															No	1	0	1
MDP0000127046															No	1	0	1
MDP0000127058															No	1	1	0
MDP0000127117															No	1	0	1
MDP0000127123															No	1	0	1
MDP0000127134															No	1	1	0
MDP0000127145															No	1	0	1
MDP0000127305															No	1	0	1
MDP0000127306															No	1	1	0
MDP0000127313															No	1	0	1
MDP0000127365															No	1	0	1
MDP0000127373															No	1	1	0
MDP0000127409															No	1	0	1
MDP0000127416															No	1	0	1
MDP0000127431															No	1	0	1
MDP0000127501															Yes	3	3	0
MDP0000127542															Yes	4	4	0
MDP0000127560															No	1	0	1
MDP0000127609															No	1	0	1
MDP0000127623															No	1	0	1
MDP0000127630															Yes	3	0	3
MDP0000127633															No	1	0	1
MDP0000127678															No	1	1	0
MDP0000127691															No	1	1	0
MDP0000127702															Yes	2	2	0
MDP0000127750															No	1	0	1
MDP0000127758															No	1	0	1
MDP0000127773															No	1	1	0
MDP0000127834															No	1	0	1
MDP0000127844															No	1	1	0
MDP0000127848															No	1	0	1
MDP0000127858															Yes	3	2	1
MDP0000127897															No	1	0	1
MDP0000127915															No	1	1	0
MDP0000127976															No	1	1	0
MDP0000127989															No	1	0	1
MDP0000128052															No	1	1	0
MDP0000128135															No	1	0	1
MDP0000128214															Yes	2	1	1
MDP0000128252															No	1	1	0
MDP0000128267															No	1	0	1
MDP0000128297															No	1	1	0
MDP0000128326															No	1	0	1
MDP0000128423															No	1	1	0
MDP0000128468															No	1	1	0
MDP0000128517															No	1	1	0
MDP0000128521															No	1	0	1
MDP0000128538															No	1	1	0
MDP0000128562															No	1	1	0
MDP0000128576															No	1	0	1
MDP0000128587															No	1	0	1
MDP0000128626															No	1	0	1
MDP0000128682															No	1	0	1
MDP0000128695															Yes	2	2	0
MDP0000128721															Yes	3	2	1
MDP0000128727															No	1	0	1
MDP0000128787															No	1	1	0
MDP0000128791															No	1	1	0
MDP0000128853															No	1	1	0
MDP0000128876															No	1	0	1
MDP0000128887															No	1	0	1
MDP0000128924															Yes	2	1	1
MDP0000128931															No	1	0	1
MDP0000129000															Yes	2	2	0
MDP0000129009															No	1	0	1
MDP0000129011															No	1	0	1
MDP0000129126															No	1	1	0
MDP0000129144															No	1	1	0
MDP0000129164															No	1	0	1
MDP0000129167															No	1	1	0
MDP0000129203															No	1	1	0
MDP0000129217															No	1	1	0
MDP0000129248															No	1	0	1
MDP0000129305															No	1	1	0
MDP0000129321															No	1	0	1
MDP0000129333															No	1	0	1
MDP0000129343															No	1	0	1
MDP0000129346															No	1	0	1
MDP0000129357															No	1	0	1
MDP0000129361															No	1	0	1
MDP0000129374															No	1	1	0
MDP0000129379															No	1	1	0
MDP0000129392															No	1	0	1
MDP0000129394															No	1	0	1
MDP0000129396															No	1	0	1
MDP0000129445															Yes	3	2	1
MDP0000129520															No	1	0	1
MDP0000129561															No	1	0	1
MDP0000129573															No	1	1	0
MDP0000129576															No	1	1	0
MDP0000129626															No	1	1	0
MDP0000129664															No	1	1	0
MDP0000129677															No	1	0	1
MDP0000129728															No	1	1	0
MDP0000129765															No	1	0	1
MDP0000129779															Yes	2	1	1
MDP0000129786															No	1	1	0
MDP0000129839															No	1	1	0
MDP0000129868															Yes	2	2	0
MDP0000129874															No	1	0	1
MDP0000129902															No	1	0	1
MDP0000130014															No	1	0	1
MDP0000130015															No	1	1	0
MDP0000130023															No	1	1	0
MDP0000130030															No	1	1	0
MDP0000130067															No	1	0	1
MDP0000130099															No	1	1	0
MDP0000130108															No	1	1	0
MDP0000130123															Yes	2	1	1
MDP0000130128															Yes	2	1	1
MDP0000130157															No	1	0	1
MDP0000130219															No	1	1	0
MDP0000130227															No	1	0	1
MDP0000130267															No	1	1	0
MDP0000130270															No	1	0	1
MDP0000130296															No	1	1	0
MDP0000130327															No	1	1	0
MDP0000130369															No	1	1	0
MDP0000130389															Yes	2	1	1
MDP0000130400															No	1	0	1
MDP0000130405															No	1	1	0
MDP0000130413															No	1	0	1
MDP0000130449															Yes	3	2	1
MDP0000130462															No	1	0	1
MDP0000130479															No	1	0	1
MDP0000130510															No	1	1	0
MDP0000130701															Yes	2	2	0
MDP0000130716															No	1	0	1
MDP0000130785															No	1	0	1
MDP0000130786															No	1	0	1
MDP0000130843															No	1	0	1
MDP0000130878															No	1	0	1
MDP0000130884															No	1	1	0
MDP0000130930															No	1	0	1
MDP0000130989															No	1	0	1
MDP0000131022															No	1	1	0
MDP0000131094															No	1	0	1
MDP0000131100															No	1	0	1
MDP0000131142															No	1	0	1
MDP0000131219															No	1	1	0
MDP0000131222															No	1	0	1
MDP0000131249															No	1	0	1
MDP0000131266															No	1	1	0
MDP0000131267															Yes	2	0	2
MDP0000131269															No	1	1	0
MDP0000131279															No	1	0	1
MDP0000131288															No	1	0	1
MDP0000131298															No	1	1	0
MDP0000131323															No	1	0	1
MDP0000131386															No	1	0	1
MDP0000131445															No	1	1	0
MDP0000131485															No	1	0	1
MDP0000131537															No	1	1	0
MDP0000131550															No	1	1	0
MDP0000131617															Yes	2	0	2
MDP0000131641															No	1	0	1
MDP0000131645															No	1	0	1
MDP0000131646															Yes	2	1	1
MDP0000131656															No	1	0	1
MDP0000131669															No	1	0	1
MDP0000131687															No	1	0	1
MDP0000131696															No	1	1	0
MDP0000131723															No	1	0	1
MDP0000131759															No	1	0	1
MDP0000131763															No	1	0	1
MDP0000131772															No	1	1	0
MDP0000131803															No	1	0	1
MDP0000131808															No	1	1	0
MDP0000131814															No	1	1	0
MDP0000131917															No	1	1	0
MDP0000131947															No	1	1	0
MDP0000131949															No	1	1	0
MDP0000131980															No	1	1	0
MDP0000132130															No	1	0	1
MDP0000132207															Yes	2	2	0
MDP0000132209															No	1	1	0
MDP0000132214															No	1	1	0
MDP0000132216															No	1	1	0
MDP0000132236															No	1	1	0
MDP0000132257															No	1	0	1
MDP0000132261															No	1	1	0
MDP0000132296															No	1	0	1
MDP0000132298															No	1	0	1
MDP0000132342															No	1	1	0
MDP0000132348															No	1	0	1
MDP0000132360															Yes	2	1	1
MDP0000132362															No	1	1	0
MDP0000132424															No	1	0	1
MDP0000132436															No	1	1	0
MDP0000132456															No	1	1	0
MDP0000132475															No	1	0	1
MDP0000132477															No	1	1	0
MDP0000132483															Yes	3	0	3
MDP0000132504															No	1	1	0
MDP0000132523															No	1	0	1
MDP0000132524															No	1	0	1
MDP0000132530															No	1	1	0
MDP0000132567															No	1	0	1
MDP0000132583															No	1	1	0
MDP0000132610															No	1	1	0
MDP0000132621															Yes	2	2	0
MDP0000132623															Yes	2	1	1
MDP0000132668															No	1	0	1
MDP0000132692															No	1	1	0
MDP0000132703															No	1	0	1
MDP0000132736															No	1	1	0
MDP0000132750															No	1	0	1
MDP0000132788															No	1	0	1
MDP0000132926															No	1	0	1
MDP0000132936															No	1	0	1
MDP0000132950															No	1	0	1
MDP0000132952															No	1	0	1
MDP0000132958															No	1	0	1
MDP0000132972															No	1	0	1
MDP0000132973															No	1	0	1
MDP0000132999															No	1	1	0
MDP0000133105															No	1	0	1
MDP0000133120															No	1	1	0
MDP0000133146															No	1	0	1
MDP0000133157															No	1	0	1
MDP0000133195															No	1	0	1
MDP0000133203															No	1	0	1
MDP0000133262															No	1	0	1
MDP0000133399															Yes	2	0	2
MDP0000133483															No	1	1	0
MDP0000133486															No	1	0	1
MDP0000133494															No	1	0	1
MDP0000133507															No	1	1	0
MDP0000133520															No	1	1	0
MDP0000133570															No	1	0	1
MDP0000133612															No	1	0	1
MDP0000133621															No	1	1	0
MDP0000133633															Yes	2	1	1
MDP0000133715															No	1	0	1
MDP0000133801															No	1	1	0
MDP0000133811															No	1	1	0
MDP0000133853															No	1	0	1
MDP0000133920															No	1	1	0
MDP0000134012															No	1	1	0
MDP0000134027															Yes	2	1	1
MDP0000134135															No	1	0	1
MDP0000134185															No	1	1	0
MDP0000134234															No	1	0	1
MDP0000134273															Yes	3	1	2
MDP0000134302															Yes	2	0	2
MDP0000134341															Yes	2	0	2
MDP0000134377															Yes	2	2	0
MDP0000134397															Yes	2	0	2
MDP0000134420															No	1	0	1
MDP0000134427															No	1	0	1
MDP0000134454															No	1	0	1
MDP0000134499															No	1	0	1
MDP0000134543															Yes	2	1	1
MDP0000134572															No	1	1	0
MDP0000134601															No	1	1	0
MDP0000134603															No	1	0	1
MDP0000134621															Yes	2	1	1
MDP0000134646															No	1	0	1
MDP0000134669															No	1	0	1
MDP0000134680															No	1	0	1
MDP0000134685															No	1	0	1
MDP0000134730															No	1	0	1
MDP0000134734															No	1	1	0
MDP0000134764															No	1	0	1
MDP0000134766															No	1	1	0
MDP0000134791															Yes	3	1	2
MDP0000134805															No	1	1	0
MDP0000134838															No	1	0	1
MDP0000134944															No	1	0	1
MDP0000135019															No	1	0	1
MDP0000135041															No	1	0	1
MDP0000135062															Yes	3	2	1
MDP0000135067															No	1	0	1
MDP0000135149															Yes	4	3	1
MDP0000135157															No	1	0	1
MDP0000135185															No	1	0	1
MDP0000135196															No	1	0	1
MDP0000135204															Yes	2	2	0
MDP0000135220															Yes	2	1	1
MDP0000135244															No	1	0	1
MDP0000135282															No	1	0	1
MDP0000135392															No	1	0	1
MDP0000135436															Yes	2	1	1
MDP0000135455															Yes	2	0	2
MDP0000135471															No	1	0	1
MDP0000135529															No	1	1	0
MDP0000135540															No	1	1	0
MDP0000135568															No	1	1	0
MDP0000135570															No	1	0	1
MDP0000135639															No	1	0	1
MDP0000135665															No	1	1	0
MDP0000135672															No	1	0	1
MDP0000135679															No	1	1	0
MDP0000135711															No	1	0	1
MDP0000135735															No	1	0	1
MDP0000135807															Yes	2	1	1
MDP0000135837															No	1	1	0
MDP0000135890															Yes	2	2	0
MDP0000135937															Yes	2	0	2
MDP0000135939															Yes	2	1	1
MDP0000135966															No	1	1	0
MDP0000135974															Yes	2	2	0
MDP0000136009															No	1	0	1
MDP0000136026															No	1	0	1
MDP0000136032															No	1	0	1
MDP0000136041															No	1	0	1
MDP0000136086															No	1	0	1
MDP0000136087															No	1	0	1
MDP0000136090															No	1	0	1
MDP0000136104															No	1	1	0
MDP0000136132															No	1	1	0
MDP0000136248															No	1	0	1
MDP0000136254															No	1	0	1
MDP0000136295															Yes	2	0	2
MDP0000136296															No	1	1	0
MDP0000136298															Yes	2	0	2
MDP0000136330															No	1	0	1
MDP0000136479															No	1	0	1
MDP0000136498															No	1	0	1
MDP0000136517															No	1	0	1
MDP0000136536															No	1	1	0
MDP0000136545															No	1	1	0
MDP0000136609															No	1	0	1
MDP0000136623															No	1	1	0
MDP0000136670															No	1	1	0
MDP0000136699															No	1	0	1
MDP0000136717															No	1	0	1
MDP0000136759															No	1	0	1
MDP0000136803															No	1	1	0
MDP0000136806															No	1	1	0
MDP0000136844															No	1	0	1
MDP0000136877															No	1	0	1
MDP0000136892															No	1	1	0
MDP0000136937															No	1	0	1
MDP0000136998															No	1	0	1
MDP0000137006															No	1	0	1
MDP0000137021															No	1	0	1
MDP0000137031															No	1	1	0
MDP0000137043															No	1	1	0
MDP0000137117															No	1	0	1
MDP0000137162															No	1	0	1
MDP0000137181															No	1	0	1
MDP0000137185															No	1	1	0
MDP0000137211															No	1	1	0
MDP0000137225															Yes	3	1	2
MDP0000137234															No	1	1	0
MDP0000137271															No	1	1	0
MDP0000137279															No	1	0	1
MDP0000137283															No	1	0	1
MDP0000137305															Yes	2	0	2
MDP0000137325															Yes	2	2	0
MDP0000137341															No	1	1	0
MDP0000137366															No	1	0	1
MDP0000137383															No	1	0	1
MDP0000137399															No	1	0	1
MDP0000137420															No	1	0	1
MDP0000137468															Yes	2	1	1
MDP0000137498															No	1	1	0
MDP0000137556															No	1	1	0
MDP0000137561															No	1	1	0
MDP0000137570															No	1	0	1
MDP0000137580															No	1	0	1
MDP0000137655															No	1	1	0
MDP0000137665															No	1	0	1
MDP0000137688															Yes	2	1	1
MDP0000137705															Yes	5	4	1
MDP0000137803															No	1	0	1
MDP0000137804															No	1	1	0
MDP0000137826															Yes	4	4	0
MDP0000137919															No	1	0	1
MDP0000137958															No	1	0	1
MDP0000137984															No	1	0	1
MDP0000138028															No	1	0	1
MDP0000138033															No	1	1	0
MDP0000138035															Yes	3	0	3
MDP0000138071															No	1	0	1
MDP0000138073															Yes	2	1	1
MDP0000138086															No	1	1	0
MDP0000138102															No	1	0	1
MDP0000138170															Yes	2	1	1
MDP0000138182															No	1	1	0
MDP0000138259															No	1	1	0
MDP0000138267															No	1	1	0
MDP0000138291															No	1	1	0
MDP0000138294															No	1	0	1
MDP0000138296															No	1	1	0
MDP0000138307															No	1	0	1
MDP0000138427															No	1	0	1
MDP0000138428															No	1	0	1
MDP0000138467															No	1	0	1
MDP0000138476															No	1	1	0
MDP0000138500															No	1	0	1
MDP0000138517															No	1	0	1
MDP0000138538															Yes	3	1	2
MDP0000138583															No	1	0	1
MDP0000138593															No	1	0	1
MDP0000138626															No	1	0	1
MDP0000138646															Yes	3	2	1
MDP0000138653															No	1	0	1
MDP0000138668															Yes	3	2	1
MDP0000138674															No	1	0	1
MDP0000138677															No	1	1	0
MDP0000138686															Yes	2	1	1
MDP0000138730															Yes	2	1	1
MDP0000138792															No	1	0	1
MDP0000138811															No	1	0	1
MDP0000138841															No	1	0	1
MDP0000138851															Yes	3	2	1
MDP0000138855															No	1	1	0
MDP0000138865															No	1	0	1
MDP0000138874															No	1	0	1
MDP0000138898															No	1	1	0
MDP0000138927															No	1	1	0
MDP0000138937															No	1	1	0
MDP0000138960															No	1	0	1
MDP0000138972															No	1	0	1
MDP0000139058															No	1	0	1
MDP0000139060															No	1	1	0
MDP0000139073															No	1	0	1
MDP0000139075															Yes	2	1	1
MDP0000139096															No	1	0	1
MDP0000139111															No	1	0	1
MDP0000139132															No	1	0	1
MDP0000139147															No	1	0	1
MDP0000139181															No	1	0	1
MDP0000139184															No	1	1	0
MDP0000139194															No	1	0	1
MDP0000139219															Yes	2	1	1
MDP0000139221															No	1	0	1
MDP0000139291															No	1	1	0
MDP0000139325															No	1	1	0
MDP0000139334															No	1	0	1
MDP0000139362															No	1	1	0
MDP0000139363															No	1	0	1
MDP0000139386															Yes	2	1	1
MDP0000139404															No	1	0	1
MDP0000139452															No	1	0	1
MDP0000139485															Yes	2	2	0
MDP0000139493															No	1	1	0
MDP0000139525															Yes	2	1	1
MDP0000139550															No	1	0	1
MDP0000139551															No	1	1	0
MDP0000139654															No	1	0	1
MDP0000139683															No	1	0	1
MDP0000139743															No	1	0	1
MDP0000139754															No	1	0	1
MDP0000139808															No	1	1	0
MDP0000139821															Yes	3	1	2
MDP0000139823															No	1	0	1
MDP0000139843															Yes	3	1	2
MDP0000139844															No	1	0	1
MDP0000139868															No	1	0	1
MDP0000139910															Yes	2	1	1
MDP0000139912															No	1	1	0
MDP0000139929															No	1	1	0
MDP0000139961															No	1	0	1
MDP0000139990															Yes	2	0	2
MDP0000140067															No	1	0	1
MDP0000140078															Yes	3	3	0
MDP0000140140															No	1	0	1
MDP0000140143															No	1	1	0
MDP0000140204															No	1	1	0
MDP0000140221															Yes	2	0	2
MDP0000140235															No	1	0	1
MDP0000140237															No	1	0	1
MDP0000140242															No	1	1	0
MDP0000140259															No	1	1	0
MDP0000140282															No	1	1	0
MDP0000140330															No	1	0	1
MDP0000140341															Yes	2	0	2
MDP0000140406															No	1	0	1
MDP0000140407															No	1	0	1
MDP0000140483															Yes	4	4	0
MDP0000140484															No	1	1	0
MDP0000140520															No	1	0	1
MDP0000140568															No	1	0	1
MDP0000140596															No	1	0	1
MDP0000140609															No	1	1	0
MDP0000140633															No	1	0	1
MDP0000140635															No	1	1	0
MDP0000140641															No	1	0	1
MDP0000140678															No	1	1	0
MDP0000140679															No	1	1	0
MDP0000140680															No	1	0	1
MDP0000140746															No	1	0	1
MDP0000140755															Yes	2	0	2
MDP0000140788															No	1	1	0
MDP0000140803															No	1	0	1
MDP0000140806															Yes	2	1	1
MDP0000140826															No	1	0	1
MDP0000140878															No	1	1	0
MDP0000140980															No	1	1	0
MDP0000141005															No	1	0	1
MDP0000141033															No	1	0	1
MDP0000141081															No	1	0	1
MDP0000141097															No	1	0	1
MDP0000141116															Yes	2	0	2
MDP0000141136															Yes	2	0	2
MDP0000141181															Yes	2	1	1
MDP0000141199															No	1	0	1
MDP0000141206															No	1	1	0
MDP0000141283															No	1	1	0
MDP0000141326															No	1	0	1
MDP0000141365															No	1	0	1
MDP0000141372															No	1	1	0
MDP0000141427															No	1	0	1
MDP0000141448															No	1	0	1
MDP0000141458															Yes	3	2	1
MDP0000141463															No	1	0	1
MDP0000141470															No	1	0	1
MDP0000141481															No	1	0	1
MDP0000141494															No	1	0	1
MDP0000141538															Yes	2	0	2
MDP0000141576															No	1	1	0
MDP0000141595															Yes	2	0	2
MDP0000141631															No	1	0	1
MDP0000141653															No	1	1	0
MDP0000141686															No	1	0	1
MDP0000141691															No	1	0	1
MDP0000141727															No	1	0	1
MDP0000141762															No	1	1	0
MDP0000141786															Yes	2	1	1
MDP0000141807															No	1	0	1
MDP0000141874															No	1	0	1
MDP0000141889															No	1	0	1
MDP0000141893															No	1	1	0
MDP0000141896															No	1	0	1
MDP0000141898															No	1	0	1
MDP0000141906															No	1	0	1
MDP0000141961															Yes	2	2	0
MDP0000141986															No	1	1	0
MDP0000142019															No	1	1	0
MDP0000142076															No	1	0	1
MDP0000142080															No	1	0	1
MDP0000142164															No	1	0	1
MDP0000142166															No	1	0	1
MDP0000142174															Yes	2	0	2
MDP0000142188															No	1	0	1
MDP0000142240															Yes	2	0	2
MDP0000142241															No	1	0	1
MDP0000142251															No	1	0	1
MDP0000142278															No	1	1	0
MDP0000142356															No	1	0	1
MDP0000142389															Yes	3	1	2
MDP0000142403															No	1	0	1
MDP0000142484															Yes	2	1	1
MDP0000142512															Yes	2	0	2
MDP0000142574															Yes	2	0	2
MDP0000142580															No	1	0	1
MDP0000142582															No	1	1	0
MDP0000142597															No	1	0	1
MDP0000142616															No	1	0	1
MDP0000142739															Yes	2	1	1
MDP0000142758															No	1	0	1
MDP0000142765															No	1	0	1
MDP0000142785															No	1	0	1
MDP0000142804															Yes	2	1	1
MDP0000142814															No	1	1	0
MDP0000142824															Yes	2	2	0
MDP0000142861															No	1	0	1
MDP0000142939															Yes	2	1	1
MDP0000142957															No	1	0	1
MDP0000143001															No	1	0	1
MDP0000143003															No	1	0	1
MDP0000143025															No	1	0	1
MDP0000143049															No	1	0	1
MDP0000143053															No	1	0	1
MDP0000143085															No	1	0	1
MDP0000143111															No	1	1	0
MDP0000143147															Yes	2	1	1
MDP0000143173															No	1	1	0
MDP0000143364															No	1	1	0
MDP0000143368															No	1	1	0
MDP0000143447															No	1	0	1
MDP0000143463															No	1	1	0
MDP0000143472															No	1	0	1
MDP0000143473															No	1	0	1
MDP0000143483															No	1	0	1
MDP0000143543															No	1	0	1
MDP0000143585															No	1	0	1
MDP0000143586															No	1	1	0
MDP0000143636															Yes	2	0	2
MDP0000143641															Yes	2	0	2
MDP0000143661															No	1	1	0
MDP0000143680															Yes	2	0	2
MDP0000143682															No	1	1	0
MDP0000143745															No	1	0	1
MDP0000143749															Yes	3	1	2
MDP0000143754															No	1	0	1
MDP0000143864															No	1	0	1
MDP0000143958															No	1	1	0
MDP0000144086															No	1	1	0
MDP0000144090															No	1	0	1
MDP0000144123															No	1	0	1
MDP0000144167															No	1	1	0
MDP0000144247															No	1	0	1
MDP0000144263															No	1	0	1
MDP0000144280															No	1	0	1
MDP0000144307															No	1	0	1
MDP0000144320															Yes	2	0	2
MDP0000144321															No	1	0	1
MDP0000144366															No	1	1	0
MDP0000144417															No	1	0	1
MDP0000144477															No	1	1	0
MDP0000144481															No	1	0	1
MDP0000144510															No	1	0	1
MDP0000144555															No	1	0	1
MDP0000144558															No	1	0	1
MDP0000144573															No	1	1	0
MDP0000144597															No	1	1	0
MDP0000144618															No	1	1	0
MDP0000144634															No	1	1	0
MDP0000144642															No	1	0	1
MDP0000144652															Yes	2	1	1
MDP0000144687															No	1	1	0
MDP0000144712															No	1	0	1
MDP0000144714															No	1	0	1
MDP0000144836															No	1	1	0
MDP0000144878															No	1	0	1
MDP0000144927															No	1	0	1
MDP0000144978															Yes	2	0	2
MDP0000145009															No	1	1	0
MDP0000145032															No	1	1	0
MDP0000145045															Yes	2	0	2
MDP0000145050															Yes	2	2	0
MDP0000145064															No	1	0	1
MDP0000145084															No	1	0	1
MDP0000145100															No	1	0	1
MDP0000145229															Yes	2	1	1
MDP0000145252															Yes	2	1	1
MDP0000145269															No	1	1	0
MDP0000145289															No	1	0	1
MDP0000145314															No	1	1	0
MDP0000145329															No	1	0	1
MDP0000145375															No	1	0	1
MDP0000145382															No	1	1	0
MDP0000145420															No	1	1	0
MDP0000145463															Yes	2	0	2
MDP0000145486															Yes	3	2	1
MDP0000145506															No	1	0	1
MDP0000145511															No	1	0	1
MDP0000145521															No	1	0	1
MDP0000145529															No	1	1	0
MDP0000145557															No	1	0	1
MDP0000145565															No	1	1	0
MDP0000145600															No	1	1	0
MDP0000145618															No	1	0	1
MDP0000145663															No	1	1	0
MDP0000145668															No	1	1	0
MDP0000145669															No	1	0	1
MDP0000145677															No	1	0	1
MDP0000145734															No	1	0	1
MDP0000145757															No	1	0	1
MDP0000145764															No	1	0	1
MDP0000145781															No	1	0	1
MDP0000145794															No	1	1	0
MDP0000145847															Yes	2	0	2
MDP0000145857															No	1	0	1
MDP0000145890															No	1	1	0
MDP0000145953															Yes	2	1	1
MDP0000145972															Yes	2	0	2
MDP0000146003															No	1	0	1
MDP0000146006															No	1	0	1
MDP0000146033															No	1	1	0
MDP0000146053															No	1	0	1
MDP0000146242															No	1	0	1
MDP0000146310															No	1	0	1
MDP0000146339															No	1	1	0
MDP0000146411															No	1	0	1
MDP0000146452															No	1	0	1
MDP0000146469															No	1	1	0
MDP0000146500															No	1	0	1
MDP0000146588															No	1	1	0
MDP0000146605															No	1	0	1
MDP0000146618															No	1	0	1
MDP0000146621															No	1	1	0
MDP0000146639															No	1	0	1
MDP0000146673															Yes	2	1	1
MDP0000146698															No	1	0	1
MDP0000146709															No	1	1	0
MDP0000146787															Yes	2	1	1
MDP0000146799															Yes	2	0	2
MDP0000146812															No	1	0	1
MDP0000146848															No	1	0	1
MDP0000146856															No	1	1	0
MDP0000146862															No	1	0	1
MDP0000146863															Yes	2	0	2
MDP0000146870															No	1	1	0
MDP0000146894															No	1	1	0
MDP0000146924															No	1	0	1
MDP0000146940															No	1	1	0
MDP0000146962															No	1	1	0
MDP0000146975															Yes	2	1	1
MDP0000146985															No	1	0	1
MDP0000146990															No	1	0	1
MDP0000147060															No	1	1	0
MDP0000147066															No	1	0	1
MDP0000147080															No	1	0	1
MDP0000147154															No	1	0	1
MDP0000147201															Yes	2	2	0
MDP0000147323															No	1	1	0
MDP0000147337															Yes	2	1	1
MDP0000147342															No	1	0	1
MDP0000147358															No	1	1	0
MDP0000147368															No	1	0	1
MDP0000147375															No	1	0	1
MDP0000147398															No	1	1	0
MDP0000147493															No	1	1	0
MDP0000147523															Yes	2	0	2
MDP0000147542															No	1	0	1
MDP0000147596															No	1	0	1
MDP0000147600															Yes	2	0	2
MDP0000147628															No	1	1	0
MDP0000147684															No	1	0	1
MDP0000147700															No	1	1	0
MDP0000147702															No	1	0	1
MDP0000147795															Yes	2	2	0
MDP0000147814															No	1	1	0
MDP0000147838															No	1	0	1
MDP0000147858															No	1	0	1
MDP0000147908															No	1	0	1
MDP0000147913															Yes	3	1	2
MDP0000147916															No	1	0	1
MDP0000147925															No	1	0	1
MDP0000147996															No	1	0	1
MDP0000148030															No	1	0	1
MDP0000148049															No	1	0	1
MDP0000148067															No	1	1	0
MDP0000148102															No	1	0	1
MDP0000148159															No	1	0	1
MDP0000148186															No	1	0	1
MDP0000148249															No	1	0	1
MDP0000148288															No	1	1	0
MDP0000148316															No	1	1	0
MDP0000148339															No	1	0	1
MDP0000148366															No	1	0	1
MDP0000148376															No	1	1	0
MDP0000148399															Yes	2	1	1
MDP0000148414															No	1	0	1
MDP0000148467															No	1	0	1
MDP0000148472															No	1	0	1
MDP0000148485															No	1	1	0
MDP0000148492															No	1	0	1
MDP0000148493															No	1	1	0
MDP0000148532															No	1	1	0
MDP0000148564															No	1	1	0
MDP0000148571															No	1	0	1
MDP0000148626															No	1	1	0
MDP0000148645															No	1	1	0
MDP0000148685															No	1	1	0
MDP0000148742															No	1	0	1
MDP0000148780															No	1	0	1
MDP0000148788															No	1	0	1
MDP0000148803															No	1	1	0
MDP0000148807															No	1	1	0
MDP0000148808															No	1	1	0
MDP0000148840															No	1	0	1
MDP0000148873															No	1	1	0
MDP0000148925															No	1	1	0
MDP0000148959															No	1	0	1
MDP0000148978															Yes	2	0	2
MDP0000148979															No	1	0	1
MDP0000148984															No	1	1	0
MDP0000148991															No	1	1	0
MDP0000149039															No	1	0	1
MDP0000149064															No	1	0	1
MDP0000149086															No	1	1	0
MDP0000149088															Yes	2	1	1
MDP0000149108															No	1	0	1
MDP0000149124															No	1	0	1
MDP0000149163															No	1	0	1
MDP0000149168															No	1	0	1
MDP0000149211															No	1	0	1
MDP0000149216															Yes	2	0	2
MDP0000149241															No	1	0	1
MDP0000149254															No	1	0	1
MDP0000149267															Yes	2	1	1
MDP0000149327															No	1	1	0
MDP0000149337															No	1	0	1
MDP0000149360															No	1	0	1
MDP0000149366															No	1	1	0
MDP0000149371															Yes	2	1	1
MDP0000149416															No	1	1	0
MDP0000149467															No	1	0	1
MDP0000149484															No	1	0	1
MDP0000149509															No	1	0	1
MDP0000149535															No	1	0	1
MDP0000149551															No	1	1	0
MDP0000149604															No	1	1	0
MDP0000149649															No	1	0	1
MDP0000149657															No	1	1	0
MDP0000149697															No	1	1	0
MDP0000149711															No	1	0	1
MDP0000149737															Yes	2	0	2
MDP0000149816															No	1	0	1
MDP0000149834															Yes	2	1	1
MDP0000149907															Yes	2	1	1
MDP0000149912															No	1	1	0
MDP0000149922															Yes	2	0	2
MDP0000149926															No	1	0	1
MDP0000149936															No	1	0	1
MDP0000149950															No	1	0	1
MDP0000149992															No	1	0	1
MDP0000150006															No	1	0	1
MDP0000150022															No	1	0	1
MDP0000150032															No	1	1	0
MDP0000150049															No	1	0	1
MDP0000150055															No	1	1	0
MDP0000150079															No	1	0	1
MDP0000150127															No	1	0	1
MDP0000150140															No	1	1	0
MDP0000150257															No	1	0	1
MDP0000150261															No	1	1	0
MDP0000150310															No	1	0	1
MDP0000150371															No	1	0	1
MDP0000150382															Yes	3	2	1
MDP0000150407															No	1	1	0
MDP0000150425															No	1	0	1
MDP0000150438															No	1	0	1
MDP0000150439															No	1	0	1
MDP0000150492															No	1	0	1
MDP0000150502															Yes	2	0	2
MDP0000150528															No	1	0	1
MDP0000150532															No	1	0	1
MDP0000150610															No	1	0	1
MDP0000150637															No	1	0	1
MDP0000150710															No	1	0	1
MDP0000150729															No	1	1	0
MDP0000150771															Yes	3	2	1
MDP0000150808															No	1	1	0
MDP0000150861															No	1	0	1
MDP0000150877															Yes	2	0	2
MDP0000150878															Yes	2	0	2
MDP0000150931															Yes	2	1	1
MDP0000150959															Yes	2	0	2
MDP0000150964															Yes	3	1	2
MDP0000151003															Yes	3	2	1
MDP0000151096															No	1	0	1
MDP0000151118															No	1	0	1
MDP0000151144															No	1	0	1
MDP0000151150															No	1	0	1
MDP0000151239															No	1	1	0
MDP0000151267															No	1	0	1
MDP0000151273															No	1	0	1
MDP0000151320															No	1	0	1
MDP0000151322															No	1	0	1
MDP0000151345															No	1	0	1
MDP0000151362															Yes	2	0	2
MDP0000151375															No	1	0	1
MDP0000151410															No	1	0	1
MDP0000151417															No	1	0	1
MDP0000151434															Yes	2	1	1
MDP0000151496															No	1	0	1
MDP0000151521															No	1	1	0
MDP0000151537															No	1	0	1
MDP0000151562															Yes	2	2	0
MDP0000151578															No	1	0	1
MDP0000151595															Yes	2	2	0
MDP0000151683															No	1	1	0
MDP0000151711															Yes	2	0	2
MDP0000151721															No	1	1	0
MDP0000151722															No	1	0	1
MDP0000151762															Yes	2	1	1
MDP0000151829															No	1	0	1
MDP0000151845															Yes	2	0	2
MDP0000151849															No	1	1	0
MDP0000151925															No	1	0	1
MDP0000151935															No	1	1	0
MDP0000151974															No	1	0	1
MDP0000152100															No	1	1	0
MDP0000152128															No	1	0	1
MDP0000152184															No	1	1	0
MDP0000152199															Yes	2	1	1
MDP0000152232															Yes	2	1	1
MDP0000152242															No	1	1	0
MDP0000152278															Yes	2	1	1
MDP0000152304															No	1	0	1
MDP0000152308															No	1	0	1
MDP0000152330															No	1	1	0
MDP0000152410															No	1	0	1
MDP0000152433															No	1	0	1
MDP0000152496															Yes	2	1	1
MDP0000152497															Yes	2	1	1
MDP0000152520															No	1	0	1
MDP0000152552															No	1	1	0
MDP0000152564															Yes	3	0	3
MDP0000152585															No	1	0	1
MDP0000152621															No	1	0	1
MDP0000152673															No	1	1	0
MDP0000152676															No	1	0	1
MDP0000152684															No	1	0	1
MDP0000152707															No	1	0	1
MDP0000152733															Yes	2	1	1
MDP0000152771															No	1	0	1
MDP0000152780															No	1	0	1
MDP0000152807															No	1	0	1
MDP0000152817															No	1	1	0
MDP0000152819															No	1	0	1
MDP0000152900															No	1	0	1
MDP0000152995															No	1	0	1
MDP0000153000															No	1	1	0
MDP0000153032															No	1	0	1
MDP0000153039															No	1	0	1
MDP0000153068															No	1	0	1
MDP0000153123															Yes	3	3	0
MDP0000153127															No	1	0	1
MDP0000153164															No	1	0	1
MDP0000153185															No	1	0	1
MDP0000153229															Yes	2	2	0
MDP0000153237															No	1	0	1
MDP0000153255															No	1	0	1
MDP0000153306															No	1	0	1
MDP0000153375															Yes	2	0	2
MDP0000153378															No	1	1	0
MDP0000153379															No	1	1	0
MDP0000153382															No	1	0	1
MDP0000153395															No	1	1	0
MDP0000153410															No	1	1	0
MDP0000153463															No	1	1	0
MDP0000153538															No	1	0	1
MDP0000153539															No	1	1	0
MDP0000153556															No	1	1	0
MDP0000153621															No	1	0	1
MDP0000153650															No	1	0	1
MDP0000153707															Yes	2	1	1
MDP0000153731															No	1	1	0
MDP0000153745															No	1	0	1
MDP0000153762															No	1	0	1
MDP0000153787															No	1	0	1
MDP0000153821															Yes	2	0	2
MDP0000153894															Yes	3	1	2
MDP0000153963															No	1	0	1
MDP0000153978															No	1	0	1
MDP0000154046															No	1	0	1
MDP0000154068															Yes	3	2	1
MDP0000154070															Yes	2	0	2
MDP0000154144															No	1	1	0
MDP0000154158															No	1	1	0
MDP0000154247															No	1	1	0
MDP0000154255															No	1	1	0
MDP0000154271															No	1	0	1
MDP0000154297															No	1	0	1
MDP0000154322															No	1	1	0
MDP0000154362															No	1	1	0
MDP0000154407															Yes	2	1	1
MDP0000154430															No	1	0	1
MDP0000154434															No	1	1	0
MDP0000154436															No	1	1	0
MDP0000154438															No	1	0	1
MDP0000154557															No	1	0	1
MDP0000154584															Yes	2	2	0
MDP0000154653															No	1	1	0
MDP0000154668															No	1	0	1
MDP0000154720															No	1	1	0
MDP0000154734															Yes	2	2	0
MDP0000154841															No	1	1	0
MDP0000154855															No	1	0	1
MDP0000154956															No	1	0	1
MDP0000155031															No	1	0	1
MDP0000155060															No	1	0	1
MDP0000155074															No	1	0	1
MDP0000155077															No	1	0	1
MDP0000155087															No	1	0	1
MDP0000155098															Yes	2	0	2
MDP0000155151															No	1	0	1
MDP0000155154															No	1	1	0
MDP0000155158															Yes	2	0	2
MDP0000155194															No	1	1	0
MDP0000155204															No	1	1	0
MDP0000155233															Yes	2	0	2
MDP0000155259															No	1	0	1
MDP0000155307															No	1	0	1
MDP0000155311															No	1	0	1
MDP0000155328															No	1	0	1
MDP0000155343															No	1	0	1
MDP0000155347															No	1	0	1
MDP0000155354															No	1	0	1
MDP0000155390															No	1	0	1
MDP0000155392															No	1	0	1
MDP0000155416															Yes	2	1	1
MDP0000155433															No	1	1	0
MDP0000155446															Yes	4	2	2
MDP0000155448															No	1	1	0
MDP0000155476															No	1	0	1
MDP0000155528															No	1	0	1
MDP0000155540															No	1	1	0
MDP0000155548															No	1	0	1
MDP0000155586															No	1	1	0
MDP0000155667															Yes	4	3	1
MDP0000155675															No	1	1	0
MDP0000155698															Yes	4	1	3
MDP0000155713															No	1	1	0
MDP0000155726															No	1	0	1
MDP0000155744															No	1	0	1
MDP0000155746															No	1	0	1
MDP0000155747															Yes	2	2	0
MDP0000155771															No	1	1	0
MDP0000155797															Yes	2	1	1
MDP0000155799															No	1	1	0
MDP0000155887															No	1	0	1
MDP0000156002															No	1	1	0
MDP0000156048															No	1	0	1
MDP0000156049															No	1	1	0
MDP0000156058															No	1	0	1
MDP0000156088															No	1	0	1
MDP0000156100															No	1	0	1
MDP0000156128															No	1	0	1
MDP0000156135															No	1	0	1
MDP0000156139															No	1	1	0
MDP0000156156															No	1	0	1
MDP0000156202															No	1	1	0
MDP0000156219															No	1	0	1
MDP0000156241															No	1	0	1
MDP0000156301															Yes	2	0	2
MDP0000156343															No	1	0	1
MDP0000156362															No	1	0	1
MDP0000156365															No	1	0	1
MDP0000156411															No	1	1	0
MDP0000156421															No	1	0	1
MDP0000156439															No	1	1	0
MDP0000156516															No	1	1	0
MDP0000156530															Yes	3	0	3
MDP0000156544															No	1	1	0
MDP0000156548															Yes	3	1	2
MDP0000156578															Yes	3	2	1
MDP0000156587															No	1	0	1
MDP0000156606															Yes	2	0	2
MDP0000156618															No	1	0	1
MDP0000156647															No	1	0	1
MDP0000156672															No	1	0	1
MDP0000156683															No	1	0	1
MDP0000156723															No	1	0	1
MDP0000156778															No	1	1	0
MDP0000156789															No	1	0	1
MDP0000156830															No	1	0	1
MDP0000156869															No	1	0	1
MDP0000156907															No	1	1	0
MDP0000156908															No	1	0	1
MDP0000156986															No	1	1	0
MDP0000157003															Yes	2	1	1
MDP0000157029															No	1	1	0
MDP0000157035															No	1	0	1
MDP0000157043															No	1	0	1
MDP0000157066															No	1	0	1
MDP0000157089															No	1	1	0
MDP0000157152															No	1	0	1
MDP0000157174															No	1	0	1
MDP0000157225															No	1	0	1
MDP0000157241															No	1	0	1
MDP0000157345															No	1	0	1
MDP0000157352															No	1	0	1
MDP0000157380															No	1	0	1
MDP0000157429															No	1	1	0
MDP0000157647															No	1	0	1
MDP0000157711															Yes	2	1	1
MDP0000157734															No	1	1	0
MDP0000157736															No	1	0	1
MDP0000157737															Yes	2	0	2
MDP0000157748															No	1	0	1
MDP0000157756															No	1	1	0
MDP0000157809															No	1	0	1
MDP0000157816															Yes	2	0	2
MDP0000157828															Yes	2	0	2
MDP0000157865															No	1	0	1
MDP0000157869															No	1	0	1
MDP0000157876															No	1	0	1
MDP0000157879															Yes	2	1	1
MDP0000157943															No	1	1	0
MDP0000157996															No	1	0	1
MDP0000158045															Yes	5	3	2
MDP0000158046															Yes	2	2	0
MDP0000158047															Yes	2	1	1
MDP0000158085															No	1	1	0
MDP0000158114															No	1	0	1
MDP0000158129															Yes	3	3	0
MDP0000158245															No	1	0	1
MDP0000158341															No	1	0	1
MDP0000158387															No	1	1	0
MDP0000158422															No	1	1	0
MDP0000158428															Yes	2	1	1
MDP0000158437															No	1	0	1
MDP0000158447															No	1	1	0
MDP0000158468															No	1	0	1
MDP0000158474															Yes	2	0	2
MDP0000158475															Yes	2	0	2
MDP0000158520															Yes	2	2	0
MDP0000158530															No	1	0	1
MDP0000158544															Yes	3	0	3
MDP0000158551															Yes	2	1	1
MDP0000158576															Yes	2	1	1
MDP0000158669															No	1	0	1
MDP0000158714															No	1	0	1
MDP0000158717															No	1	0	1
MDP0000158739															No	1	1	0
MDP0000158751															Yes	2	1	1
MDP0000158780															Yes	2	0	2
MDP0000158797															No	1	1	0
MDP0000158850															No	1	1	0
MDP0000158853															Yes	2	0	2
MDP0000158886															No	1	1	0
MDP0000158927															No	1	1	0
MDP0000158959															No	1	0	1
MDP0000159044															Yes	2	1	1
MDP0000159058															No	1	0	1
MDP0000159103															Yes	2	0	2
MDP0000159130															No	1	0	1
MDP0000159170															No	1	0	1
MDP0000159173															No	1	0	1
MDP0000159186															No	1	0	1
MDP0000159221															No	1	0	1
MDP0000159246															No	1	1	0
MDP0000159270															No	1	1	0
MDP0000159376															No	1	0	1
MDP0000159402															Yes	2	1	1
MDP0000159463															No	1	0	1
MDP0000159491															No	1	0	1
MDP0000159492															No	1	0	1
MDP0000159493															No	1	0	1
MDP0000159548															No	1	1	0
MDP0000159559															No	1	0	1
MDP0000159572															Yes	2	1	1
MDP0000159598															Yes	3	0	3
MDP0000159600															Yes	2	2	0
MDP0000159602															No	1	1	0
MDP0000159656															No	1	0	1
MDP0000159668															No	1	0	1
MDP0000159797															No	1	0	1
MDP0000159850															Yes	2	0	2
MDP0000159869															No	1	0	1
MDP0000159872															No	1	0	1
MDP0000160039															No	1	0	1
MDP0000160044															No	1	1	0
MDP0000160050															No	1	0	1
MDP0000160065															No	1	0	1
MDP0000160072															No	1	1	0
MDP0000160077															Yes	2	1	1
MDP0000160102															No	1	0	1
MDP0000160107															No	1	0	1
MDP0000160227															No	1	0	1
MDP0000160311															Yes	2	0	2
MDP0000160372															Yes	2	1	1
MDP0000160390															Yes	2	1	1
MDP0000160413															No	1	1	0
MDP0000160416															No	1	1	0
MDP0000160444															No	1	1	0
MDP0000160481															No	1	0	1
MDP0000160504															No	1	1	0
MDP0000160559															Yes	2	2	0
MDP0000160607															No	1	0	1
MDP0000160665															No	1	1	0
MDP0000160720															No	1	0	1
MDP0000160747															No	1	0	1
MDP0000160767															No	1	1	0
MDP0000160803															No	1	1	0
MDP0000160972															Yes	2	1	1
MDP0000161058															No	1	1	0
MDP0000161063															No	1	1	0
MDP0000161121															Yes	2	2	0
MDP0000161125															No	1	0	1
MDP0000161139															No	1	0	1
MDP0000161160															No	1	1	0
MDP0000161175															No	1	0	1
MDP0000161181															No	1	0	1
MDP0000161200															No	1	0	1
MDP0000161217															No	1	1	0
MDP0000161230															No	1	0	1
MDP0000161275															No	1	1	0
MDP0000161310															No	1	1	0
MDP0000161368															No	1	1	0
MDP0000161388															Yes	3	2	1
MDP0000161424															No	1	1	0
MDP0000161427															No	1	0	1
MDP0000161458															No	1	0	1
MDP0000161461															No	1	0	1
MDP0000161463															Yes	2	2	0
MDP0000161505															No	1	1	0
MDP0000161521															No	1	1	0
MDP0000161677															No	1	1	0
MDP0000161711															Yes	2	2	0
MDP0000161816															No	1	1	0
MDP0000161840															No	1	0	1
MDP0000161846															No	1	0	1
MDP0000161853															No	1	1	0
MDP0000161869															Yes	3	1	2
MDP0000161881															Yes	2	2	0
MDP0000161898															No	1	0	1
MDP0000161947															No	1	1	0
MDP0000161955															Yes	2	0	2
MDP0000161987															No	1	1	0
MDP0000162018															No	1	0	1
MDP0000162025															No	1	0	1
MDP0000162075															No	1	0	1
MDP0000162149															No	1	1	0
MDP0000162186															No	1	1	0
MDP0000162236															No	1	0	1
MDP0000162244															Yes	3	3	0
MDP0000162266															No	1	0	1
MDP0000162339															No	1	0	1
MDP0000162375															Yes	3	1	2
MDP0000162392															No	1	0	1
MDP0000162456															Yes	2	1	1
MDP0000162548															No	1	0	1
MDP0000162579															No	1	1	0
MDP0000162671															No	1	1	0
MDP0000162679															Yes	3	2	1
MDP0000162705															No	1	0	1
MDP0000162731															No	1	1	0
MDP0000162755															No	1	1	0
MDP0000162816															No	1	0	1
MDP0000162864															No	1	0	1
MDP0000162904															No	1	0	1
MDP0000162976															Yes	4	1	3
MDP0000163007															No	1	0	1
MDP0000163032															No	1	1	0
MDP0000163098															No	1	1	0
MDP0000163110															Yes	2	0	2
MDP0000163119															No	1	0	1
MDP0000163164															No	1	0	1
MDP0000163186															No	1	1	0
MDP0000163211															No	1	0	1
MDP0000163213															Yes	2	1	1
MDP0000163222															Yes	2	1	1
MDP0000163228															Yes	2	2	0
MDP0000163230															No	1	1	0
MDP0000163246															No	1	0	1
MDP0000163248															No	1	0	1
MDP0000163249															No	1	1	0
MDP0000163311															No	1	0	1
MDP0000163314															Yes	2	1	1
MDP0000163412															No	1	1	0
MDP0000163471															No	1	0	1
MDP0000163549															No	1	1	0
MDP0000163567															No	1	0	1
MDP0000163588															No	1	0	1
MDP0000163669															No	1	0	1
MDP0000163690															No	1	1	0
MDP0000163713															No	1	0	1
MDP0000163714															Yes	2	2	0
MDP0000163720															No	1	0	1
MDP0000163728															No	1	1	0
MDP0000163757															No	1	0	1
MDP0000163790															No	1	0	1
MDP0000163798															No	1	0	1
MDP0000163811															Yes	2	1	1
MDP0000163816															No	1	0	1
MDP0000163831															No	1	0	1
MDP0000163838															No	1	1	0
MDP0000163856															Yes	2	1	1
MDP0000163886															No	1	0	1
MDP0000163893															No	1	0	1
MDP0000163922															No	1	0	1
MDP0000163930															No	1	0	1
MDP0000164000															Yes	2	0	2
MDP0000164042															Yes	2	1	1
MDP0000164046															No	1	1	0
MDP0000164054															Yes	2	0	2
MDP0000164082															No	1	1	0
MDP0000164131															Yes	3	2	1
MDP0000164173															No	1	0	1
MDP0000164207															Yes	2	1	1
MDP0000164256															No	1	0	1
MDP0000164286															No	1	0	1
MDP0000164293															No	1	1	0
MDP0000164379															No	1	1	0
MDP0000164384															No	1	0	1
MDP0000164473															No	1	1	0
MDP0000164489															No	1	1	0
MDP0000164498															No	1	1	0
MDP0000164511															Yes	2	1	1
MDP0000164529															No	1	1	0
MDP0000164538															No	1	0	1
MDP0000164539															Yes	2	0	2
MDP0000164574															No	1	0	1
MDP0000164582															No	1	1	0
MDP0000164649															No	1	0	1
MDP0000164725															Yes	2	0	2
MDP0000164738															No	1	0	1
MDP0000164794															No	1	0	1
MDP0000164799															No	1	0	1
MDP0000164828															No	1	1	0
MDP0000164847															Yes	2	0	2
MDP0000164913															No	1	0	1
MDP0000164922															No	1	0	1
MDP0000164957															No	1	0	1
MDP0000164974															Yes	2	0	2
MDP0000165016															No	1	1	0
MDP0000165060															No	1	1	0
MDP0000165172															Yes	2	1	1
MDP0000165187															Yes	2	1	1
MDP0000165209															No	1	1	0
MDP0000165214															No	1	0	1
MDP0000165286															No	1	1	0
MDP0000165292															No	1	0	1
MDP0000165295															No	1	0	1
MDP0000165351															No	1	0	1
MDP0000165364															No	1	1	0
MDP0000165379															No	1	0	1
MDP0000165386															No	1	1	0
MDP0000165446															No	1	1	0
MDP0000165453															No	1	0	1
MDP0000165455															No	1	0	1
MDP0000165524															No	1	0	1
MDP0000165526															Yes	2	0	2
MDP0000165534															No	1	0	1
MDP0000165547															No	1	0	1
MDP0000165587															Yes	2	0	2
MDP0000165605															Yes	2	1	1
MDP0000165690															No	1	0	1
MDP0000165711															No	1	0	1
MDP0000165715															No	1	0	1
MDP0000165726															No	1	0	1
MDP0000165731															No	1	1	0
MDP0000165749															No	1	0	1
MDP0000165757															No	1	0	1
MDP0000165830															No	1	0	1
MDP0000165836															No	1	0	1
MDP0000165880															Yes	2	1	1
MDP0000166029															No	1	0	1
MDP0000166089															No	1	1	0
MDP0000166116															Yes	2	2	0
MDP0000166138															No	1	0	1
MDP0000166139															No	1	0	1
MDP0000166168															No	1	1	0
MDP0000166192															No	1	1	0
MDP0000166235															No	1	1	0
MDP0000166259															Yes	2	2	0
MDP0000166302															No	1	0	1
MDP0000166304															No	1	1	0
MDP0000166305															No	1	1	0
MDP0000166306															No	1	1	0
MDP0000166320															Yes	2	0	2
MDP0000166337															No	1	0	1
MDP0000166406															No	1	0	1
MDP0000166476															No	1	0	1
MDP0000166477															No	1	1	0
MDP0000166536															No	1	0	1
MDP0000166574															Yes	2	0	2
MDP0000166591															Yes	2	2	0
MDP0000166668															No	1	0	1
MDP0000166687															No	1	1	0
MDP0000166704															Yes	4	3	1
MDP0000166730															No	1	1	0
MDP0000166732															No	1	1	0
MDP0000166759															Yes	2	0	2
MDP0000166773															No	1	0	1
MDP0000166777															No	1	0	1
MDP0000166780															No	1	0	1
MDP0000166790															No	1	0	1
MDP0000166796															No	1	1	0
MDP0000166802															No	1	1	0
MDP0000166885															No	1	0	1
MDP0000166889															No	1	0	1
MDP0000166893															No	1	0	1
MDP0000167080															Yes	2	0	2
MDP0000167088															No	1	0	1
MDP0000167107															No	1	0	1
MDP0000167136															No	1	0	1
MDP0000167199															No	1	1	0
MDP0000167281															No	1	0	1
MDP0000167288															No	1	1	0
MDP0000167324															No	1	0	1
MDP0000167338															No	1	0	1
MDP0000167379															No	1	1	0
MDP0000167422															No	1	0	1
MDP0000167456															No	1	0	1
MDP0000167489															No	1	0	1
MDP0000167553															Yes	2	0	2
MDP0000167655															No	1	1	0
MDP0000167710															No	1	0	1
MDP0000167747															No	1	1	0
MDP0000167767															No	1	0	1
MDP0000167786															Yes	2	0	2
MDP0000167804															No	1	1	0
MDP0000167819															No	1	0	1
MDP0000167843															No	1	0	1
MDP0000167857															No	1	1	0
MDP0000167873															No	1	0	1
MDP0000167955															Yes	3	0	3
MDP0000168026															Yes	2	1	1
MDP0000168128															No	1	1	0
MDP0000168165															No	1	0	1
MDP0000168167															No	1	0	1
MDP0000168174															No	1	0	1
MDP0000168216															Yes	2	1	1
MDP0000168246															No	1	0	1
MDP0000168289															No	1	1	0
MDP0000168293															No	1	0	1
MDP0000168341															No	1	0	1
MDP0000168387															No	1	1	0
MDP0000168441															No	1	1	0
MDP0000168479															No	1	0	1
MDP0000168498															Yes	2	0	2
MDP0000168542															No	1	0	1
MDP0000168587															No	1	0	1
MDP0000168646															Yes	2	1	1
MDP0000168682															Yes	2	0	2
MDP0000168695															No	1	0	1
MDP0000168728															No	1	0	1
MDP0000168781															No	1	0	1
MDP0000168790															No	1	0	1
MDP0000168825															Yes	2	1	1
MDP0000168826															Yes	3	2	1
MDP0000168839															No	1	0	1
MDP0000168857															No	1	0	1
MDP0000168886															No	1	1	0
MDP0000168900															No	1	0	1
MDP0000168904															No	1	1	0
MDP0000168908															Yes	2	2	0
MDP0000168928															No	1	0	1
MDP0000168972															Yes	2	1	1
MDP0000169047															No	1	1	0
MDP0000169052															No	1	0	1
MDP0000169057															Yes	2	0	2
MDP0000169059															No	1	0	1
MDP0000169087															No	1	0	1
MDP0000169133															No	1	0	1
MDP0000169163															No	1	0	1
MDP0000169170															No	1	1	0
MDP0000169200															No	1	1	0
MDP0000169311															No	1	1	0
MDP0000169320															No	1	0	1
MDP0000169375															No	1	0	1
MDP0000169420															No	1	1	0
MDP0000169428															Yes	3	2	1
MDP0000169470															No	1	1	0
MDP0000169563															No	1	0	1
MDP0000169601															No	1	0	1
MDP0000169615															Yes	2	1	1
MDP0000169621															No	1	0	1
MDP0000169670															No	1	1	0
MDP0000169719															No	1	0	1
MDP0000169750															No	1	1	0
MDP0000169759															No	1	1	0
MDP0000169828															No	1	1	0
MDP0000169895															No	1	0	1
MDP0000169903															No	1	0	1
MDP0000169913															No	1	1	0
MDP0000169921															No	1	0	1
MDP0000169923															No	1	0	1
MDP0000169942															No	1	0	1
MDP0000169985															No	1	0	1
MDP0000170091															No	1	1	0
MDP0000170172															No	1	0	1
MDP0000170290															No	1	0	1
MDP0000170302															No	1	0	1
MDP0000170316															No	1	1	0
MDP0000170418															No	1	0	1
MDP0000170439															No	1	0	1
MDP0000170583															No	1	1	0
MDP0000170618															No	1	1	0
MDP0000170630															No	1	1	0
MDP0000170673															No	1	0	1
MDP0000170739															Yes	2	1	1
MDP0000170782															No	1	1	0
MDP0000170822															Yes	2	1	1
MDP0000170853															No	1	0	1
MDP0000170855															No	1	0	1
MDP0000170863															Yes	3	2	1
MDP0000170867															No	1	0	1
MDP0000170872															No	1	0	1
MDP0000170973															No	1	0	1
MDP0000171011															No	1	0	1
MDP0000171170															No	1	0	1
MDP0000171197															No	1	1	0
MDP0000171200															No	1	0	1
MDP0000171216															No	1	1	0
MDP0000171268															No	1	1	0
MDP0000171274															No	1	0	1
MDP0000171277															No	1	0	1
MDP0000171364															No	1	0	1
MDP0000171430															No	1	1	0
MDP0000171438															No	1	1	0
MDP0000171453															No	1	0	1
MDP0000171530															No	1	1	0
MDP0000171553															No	1	1	0
MDP0000171559															No	1	1	0
MDP0000171573															Yes	2	0	2
MDP0000171619															No	1	1	0
MDP0000171628															No	1	0	1
MDP0000171639															No	1	1	0
MDP0000171644															No	1	0	1
MDP0000171707															No	1	0	1
MDP0000171737															No	1	1	0
MDP0000171763															No	1	1	0
MDP0000171851															Yes	2	1	1
MDP0000171920															No	1	1	0
MDP0000171955															No	1	0	1
MDP0000171985															No	1	0	1
MDP0000171994															No	1	0	1
MDP0000171996															No	1	0	1
MDP0000172014															No	1	1	0
MDP0000172092															No	1	0	1
MDP0000172108															No	1	1	0
MDP0000172131															No	1	0	1
MDP0000172234															No	1	1	0
MDP0000172287															No	1	0	1
MDP0000172356															Yes	2	1	1
MDP0000172418															Yes	2	1	1
MDP0000172441															No	1	1	0
MDP0000172493															Yes	2	0	2
MDP0000172536															No	1	1	0
MDP0000172549															No	1	0	1
MDP0000172584															No	1	1	0
MDP0000172627															Yes	3	1	2
MDP0000172661															No	1	0	1
MDP0000172674															No	1	1	0
MDP0000172739															Yes	2	0	2
MDP0000172744															Yes	2	2	0
MDP0000172773															No	1	0	1
MDP0000172788															Yes	2	1	1
MDP0000172803															No	1	1	0
MDP0000172827															No	1	0	1
MDP0000172852															Yes	2	1	1
MDP0000172863															No	1	0	1
MDP0000172895															Yes	3	3	0
MDP0000172933															No	1	0	1
MDP0000172972															No	1	0	1
MDP0000173007															No	1	0	1
MDP0000173036															No	1	1	0
MDP0000173050															No	1	0	1
MDP0000173095															Yes	3	2	1
MDP0000173102															No	1	1	0
MDP0000173149															No	1	0	1
MDP0000173151															No	1	0	1
MDP0000173207															No	1	0	1
MDP0000173271															No	1	1	0
MDP0000173284															Yes	2	1	1
MDP0000173365															No	1	0	1
MDP0000173380															No	1	0	1
MDP0000173397															Yes	2	0	2
MDP0000173425															No	1	0	1
MDP0000173535															No	1	0	1
MDP0000173577															No	1	1	0
MDP0000173600															No	1	0	1
MDP0000173609															No	1	0	1
MDP0000173611															No	1	1	0
MDP0000173635															No	1	1	0
MDP0000173662															No	1	1	0
MDP0000173724															No	1	0	1
MDP0000173749															No	1	0	1
MDP0000173780															Yes	2	0	2
MDP0000173792															No	1	0	1
MDP0000173807															No	1	0	1
MDP0000173809															Yes	2	1	1
MDP0000173837															Yes	2	1	1
MDP0000173845															No	1	0	1
MDP0000173893															No	1	0	1
MDP0000173897															No	1	0	1
MDP0000173902															No	1	0	1
MDP0000173934															No	1	0	1
MDP0000174018															No	1	1	0
MDP0000174076															No	1	0	1
MDP0000174095															No	1	0	1
MDP0000174100															Yes	2	0	2
MDP0000174103															No	1	0	1
MDP0000174127															No	1	0	1
MDP0000174168															No	1	0	1
MDP0000174182															Yes	2	2	0
[truncated: 8,639 more rows]
