# Supplementary material for: Gaining Insight into Exclusive and Common Transcriptomic Features Linked with Biotic Stress Responses in Malus
Source: Front Plant Sci. 2017 Sep 13;8:1569. doi: 10.3389/fpls.2017.01569 (PMC5601412; doi:10.3389/fpls.2017.01569)
Supplement: Supplementary file 5 [file Table4.XLSX]

## Sheet: Table S4 - DAVID Pathway
Table S4 : DAVID functional analysis of the 6 groups of transcriptomic studies in Malus. Trend of expression (up/down), gene categories, description terms, number of gene counts, percentages, p-values, Arabidopsis orthologs (TAIR ID), FDR with Bonferroni and Benjamini corrections were indicated.
Group	Up/Down	Category	Term	Count	%	PValue	Genes	List Total	Pop Hits	Pop Total	Fold Enrichment	Bonferroni	Benjamini	FDR
1	Up	GOTERM_CC_DIRECT	GO:0005634~nucleus	51	56.6667	0.000240218	AT1G29850, AT1G23170, AT1G19530, AT1G77270, AT4G15020, AT3G21710, AT5G37490, AT3G21480, AT1G78410, AT5G23730, AT2G30280, AT5G53220, AT5G59550, AT2G35640, AT3G47610, AT1G60640, AT1G76650, AT5G15130, AT4G04020, AT5G64610, AT1G51140, AT5G48850, AT3G13200, AT3G08505, AT5G52230, AT3G01860, AT4G30870, AT1G10320, AT4G27340, AT2G30580, AT2G28200, AT1G28100, AT1G02520, AT5G20150, AT3G16720, AT1G56010, AT1…	87	9796	25147	1.50483	0.0119405	0.0119405	0.231124
1	Up	UP_KEYWORDS	Zinc-finger	10	11.1111	0.00412363	AT1G31930, AT5G59550, AT2G30580, AT2G28200, AT3G21810, AT3G16720, AT5G64610, AT3G08505, AT2G37430, AT1G10320	90	935	26542	3.15413	0.335741	0.335741	4.47455
1	Up	UP_KEYWORDS	DNA-binding	14	15.5556	0.00562248	AT2G35640, AT1G29850, AT3G21810, AT5G15130, AT1G56010, AT1G51140, AT1G19210, AT1G76880, AT5G52230, AT3G08505, AT4G03250, AT4G30870, AT5G06710, AT1G10320	90	1756	26542	2.35123	0.42776	0.243534	6.05527
1	Up	GOTERM_BP_DIRECT	GO:0006355~regulation of transcription, DNA-templated	16	17.7778	0.00676562	AT2G28200, AT1G56010, AT4G02990, AT1G19210, AT2G30280, AT1G19485, AT2G35640, AT5G15130, AT5G64610, AT5G65790, AT1G51140, AT1G76880, AT5G52230, AT4G03250, AT2G37430, AT5G06710	67	2119	18499	2.08479	0.641232	0.641232	7.79542
1	Up	UP_KEYWORDS	Homeobox	4	4.44444	0.00959796	AT2G35640, AT1G76880, AT4G03250, AT5G06710	90	130	26542	9.07419	0.615106	0.272588	10.1333
1	Up	UP_KEYWORDS	Zinc	11	12.2222	0.0102347	AT1G31930, AT5G59550, AT2G30580, AT2G28200, AT3G07130, AT3G21810, AT3G16720, AT5G64610, AT3G08505, AT2G37430, AT1G10320	90	1274	26542	2.54633	0.638848	0.224784	10.7713
1	Up	GOTERM_MF_DIRECT	GO:0016874~ligase activity	5	5.55556	0.0112962	AT5G59550, AT2G30580, AT5G37490, AT3G08505, AT1G20560	62	260	18171	5.63617	0.656266	0.656266	11.7171
1	Up	GOTERM_BP_DIRECT	GO:0010200~response to chitin	4	4.44444	0.0119574	AT5G59550, AT3G16720, AT5G37490, AT2G37430	67	133	18499	8.30389	0.837398	0.596761	13.3954
1	Up	GOTERM_MF_DIRECT	GO:0003677~DNA binding	14	15.5556	0.016793	AT2G35640, AT1G29850, AT3G21810, AT4G15020, AT5G65790, AT1G56010, AT1G51140, AT1G19210, AT3G08505, AT4G03250, AT4G30870, AT5G06710, AT1G10320, AT1G19485	62	2047	18171	2.00446	0.796472	0.548859	16.9545
1	Up	GOTERM_MF_DIRECT	GO:0003676~nucleic acid binding	7	7.77778	0.0168598	AT2G26970, AT2G28200, AT3G21810, AT5G64610, AT3G08505, AT4G30870, AT2G37430	62	615	18171	3.33588	0.797766	0.413027	17.0164
1	Up	GOTERM_BP_DIRECT	GO:0009636~response to toxic substance	3	3.33333	0.0200399	AT5G02780, AT5G35750, AT5G02790	67	61	18499	13.5789	0.95296	0.639015	21.4958
1	Up	GOTERM_BP_DIRECT	GO:0010731~protein glutathionylation	2	2.22222	0.0212194	AT5G02780, AT5G02790	67	6	18499	92.0348	0.960782	0.554987	22.618
1	Up	UP_KEYWORDS	Ubl conjugation pathway	7	7.77778	0.0221361	AT5G59550, AT2G30580, AT2G30520, AT4G16520, AT3G16720, AT5G37490, AT3G08505	90	650	26542	3.17597	0.890966	0.358033	21.9629
1	Up	GOTERM_CC_DIRECT	GO:0005834~heterotrimeric G-protein complex	3	3.33333	0.0246633	AT1G31930, AT5G50230, AT5G23730	87	71	25147	12.2132	0.713102	0.464371	21.3782
1	Up	INTERPRO	IPR000571:Zinc finger, CCCH-type	3	3.33333	0.02488	AT3G21810, AT3G08505, AT1G10320	77	71	22105	12.1301	0.980852	0.980852	26.1577
1	Up	GOTERM_MF_DIRECT	GO:0003700~transcription factor activity, sequence-specific DNA binding	12	13.3333	0.0257606	AT2G35640, AT2G28200, AT5G15130, AT5G65790, AT1G56010, AT1G51140, AT1G19210, AT1G76880, AT2G30280, AT4G03250, AT5G06710, AT2G37430	62	1711	18171	2.0555	0.913985	0.458444	24.8959
1	Up	UP_KEYWORDS	Ligase	5	5.55556	0.0356998	AT5G59550, AT2G30580, AT5G37490, AT3G08505, AT1G20560	90	369	26542	3.99609	0.972646	0.451088	33.1505
1	Up	SMART	SM00184:RING	5	5.55556	0.0367067	AT5G59550, AT2G30580, AT3G16720, AT5G19430, AT3G08505	32	346	8423	3.80374	0.649055	0.649055	26.8643
1	Up	INTERPRO	IPR017907:Zinc finger, RING-type, conserved site	3	3.33333	0.0408172	AT2G30580, AT5G19430, AT3G08505	77	93	22105	9.26058	0.998559	0.962046	39.4425
1	Up	GOTERM_CC_DIRECT	GO:0000421~autophagosome membrane	2	2.22222	0.0435678	AT5G50230, AT4G16520	87	13	25147	44.4686	0.892178	0.524041	34.8863
1	Up	GOTERM_BP_DIRECT	GO:2000280~regulation of root development	2	2.22222	0.0454153	AT1G31930, AT2G37430	67	13	18499	42.4776	0.999105	0.754305	42.6314
1	Up	GOTERM_BP_DIRECT	GO:0051865~protein autoubiquitination	2	2.22222	0.0488234	AT5G59550, AT2G30580	67	14	18499	39.4435	0.999478	0.71627	45.0328
1	Up	GOTERM_MF_DIRECT	GO:0005515~protein binding	12	13.3333	0.0499005	AT2G30580, AT2G35100, AT4G16520, AT1G29850, AT4G04020, AT5G64610, AT1G51140, AT5G23730, AT1G78410, AT4G15510, AT5G35750, AT5G10530	62	1901	18171	1.85006	0.991866	0.618004	42.9666
1	Up	UP_KEYWORDS	Transducer	2	2.22222	0.0743737	AT1G31930, AT2G30520	90	23	26542	25.6444	0.999525	0.6648	57.5221
1	Up	INTERPRO	IPR001841:Zinc finger, RING-type	5	5.55556	0.0757779	AT5G59550, AT2G30580, AT3G16720, AT5G19430, AT3G08505	77	464	22105	3.09351	0.999996	0.983821	61.2662
1	Up	GOTERM_MF_DIRECT	GO:0043565~sequence-specific DNA binding	6	6.66667	0.076105	AT2G28200, AT5G15130, AT5G65790, AT1G76880, AT5G06710, AT2G37430	62	676	18171	2.60131	0.999413	0.710651	58.0353
1	Up	KEGG_PATHWAY	ath04140:Regulation of autophagy	2	2.22222	0.0762791	AT5G50230, AT4G16520	15	27	4784	23.6247	0.695834	0.695834	42.4005
1	Up	GOTERM_CC_DIRECT	GO:0009654~photosystem II oxygen evolving complex	2	2.22222	0.0789636	AT1G79040, AT4G15510	87	24	25147	24.0872	0.983638	0.642349	54.717
1	Up	GOTERM_BP_DIRECT	GO:0016567~protein ubiquitination	5	5.55556	0.0797842	AT2G30580, AT2G30520, AT3G16720, AT5G37490, AT3G08505	67	456	18499	3.02746	0.999996	0.83364	62.9927
1	Up	GOTERM_BP_DIRECT	GO:0015979~photosynthesis	3	3.33333	0.0870403	AT1G79040, AT2G26550, AT4G15510	67	138	18499	6.00227	0.999999	0.820723	66.3346
1	Up	INTERPRO	IPR013083:Zinc finger, RING/FYVE/PHD-type	6	6.66667	0.089303	AT5G59550, AT2G30580, AT3G16720, AT5G37490, AT5G19430, AT3G08505	77	691	22105	2.49272	1	0.974565	67.5637
1	Up	GOTERM_MF_DIRECT	GO:0044212~transcription regulatory region DNA binding	4	4.44444	0.0918493	AT2G28200, AT5G65790, AT1G76880, AT2G37430	62	319	18171	3.67499	0.999883	0.725766	65.2466
1	Up	UP_KEYWORDS	Nucleus	17	18.8889	0.0919801	AT4G27340, AT2G28200, AT5G20150, AT1G56010, AT1G19210, AT1G78410, AT5G23730, AT1G31930, AT5G15130, AT5G64610, AT1G51140, AT5G48850, AT5G52230, AT4G03250, AT4G30870, AT5G06710, AT2G37430	90	3358	26542	1.493	0.999929	0.697009	65.6627
1	Up	GOTERM_MF_DIRECT	GO:0008270~zinc ion binding	9	10	0.09302	AT5G59550, AT3G47610, AT2G30580, AT2G28200, AT3G16720, AT5G64610, AT5G19430, AT3G08505, AT2G37430	62	1393	18171	1.89356	0.999897	0.682479	65.7349
1	Up	UP_KEYWORDS	Metal-binding	15	16.6667	0.0963734	AT2G28200, AT2G30580, AT3G16720, AT5G59550, AT1G31930, AT2G45550, AT3G07130, AT1G14860, AT3G21810, AT1G76650, AT5G64610, AT3G08505, AT4G30870, AT1G10320, AT2G37430	90	2868	26542	1.54242	0.999956	0.671996	67.459
1	Down	GOTERM_BP_DIRECT	GO:0031408~oxylipin biosynthetic process	4	3.1746	0.000277316	AT5G42650, AT5G63380, AT2G06050, AT3G11670	100	24	18499	30.8317	0.0584106	0.0584106	0.351656
1	Down	GOTERM_BP_DIRECT	GO:0009695~jasmonic acid biosynthetic process	4	3.1746	0.000313911	AT1G20510, AT5G42650, AT5G63380, AT2G06050	100	25	18499	29.5984	0.0658604	0.033491	0.397975
1	Down	UP_KEYWORDS	Transferase	29	23.0159	0.000599006	AT4G24160, AT4G00720, AT2G38400, AT1G03940, AT4G36830, AT3G49370, AT3G45040, AT2G23770, AT4G18780, AT1G80180, AT2G29730, AT1G25390, AT5G01210, AT5G55380, AT4G31290, AT1G33260, AT1G08650, AT2G20900, AT3G53160, AT3G30300, AT5G62620, AT3G11670, AT5G38210, AT4G28650, AT3G24090, AT1G19300, AT1G11330, AT1G18890, AT5G67150	126	3138	26542	1.94674	0.0754918	0.0754918	0.696298
1	Down	GOTERM_BP_DIRECT	GO:0006633~fatty acid biosynthetic process	6	4.7619	0.000623783	AT5G35550, AT5G57800, AT3G25180, AT5G42650, AT5G63380, AT2G06050	100	128	18499	8.67141	0.126636	0.044131	0.789398
1	Down	UP_KEYWORDS	Transcription regulation	21	16.6667	0.000654105	AT5G43650, AT5G35550, AT3G20640, AT1G22810, AT2G20880, AT3G58680, AT1G80840, AT3G06490, AT5G56960, AT4G18170, AT5G67630, AT1G74850, AT5G47220, AT3G17100, AT2G34600, AT1G07530, AT1G74950, AT1G75410, AT5G57150, AT5G62570, AT5G02500	126	1922	26542	2.3016	0.082145	0.0419525	0.760123
1	Down	UP_KEYWORDS	Transcription	21	16.6667	0.000877422	AT5G43650, AT5G35550, AT3G20640, AT1G22810, AT2G20880, AT3G58680, AT1G80840, AT3G06490, AT5G56960, AT4G18170, AT5G67630, AT1G74850, AT5G47220, AT3G17100, AT2G34600, AT1G07530, AT1G74950, AT1G75410, AT5G57150, AT5G62570, AT5G02500	126	1968	26542	2.2478	0.108627	0.0376056	1.01842
1	Down	UP_KEYWORDS	Fatty acid metabolism	5	3.96825	0.00319135	AT4G36830, AT5G42650, AT5G63380, AT2G06050, AT1G65520	126	128	26542	8.22855	0.342122	0.0993909	3.65889
1	Down	UP_KEYWORDS	Oxylipin biosynthesis	3	2.38095	0.00357023	AT5G42650, AT5G63380, AT2G06050	126	19	26542	33.2607	0.374083	0.0894509	4.08505
1	Down	UP_KEYWORDS	Lipid biosynthesis	6	4.7619	0.00431267	AT4G24160, AT4G36830, AT5G42650, AT5G55380, AT5G63380, AT2G06050	126	225	26542	5.61735	0.432311	0.0900482	4.91514
1	Down	GOTERM_BP_DIRECT	GO:0009611~response to wounding	6	4.7619	0.00433005	AT1G20510, AT2G27690, AT2G34600, AT1G74950, AT1G80840, AT5G42650	100	199	18499	5.57759	0.610021	0.209758	5.36252
1	Down	UP_KEYWORDS	Fatty acid biosynthesis	4	3.1746	0.00558158	AT4G36830, AT5G42650, AT5G63380, AT2G06050	126	76	26542	11.0869	0.519647	0.0994484	6.31866
1	Down	GOTERM_BP_DIRECT	GO:0046777~protein autophosphorylation	5	3.96825	0.00598276	AT1G08650, AT4G00720, AT5G38210, AT1G18890, AT4G28650	100	135	18499	6.85148	0.728056	0.229281	7.33848
1	Down	GOTERM_BP_DIRECT	GO:2000022~regulation of jasmonic acid mediated signaling pathway	3	2.38095	0.00724731	AT2G34600, AT5G45110, AT1G74950	100	24	18499	23.1237	0.793694	0.231308	8.82461
1	Down	UP_SEQ_FEATURE	short sequence motif:Microbody targeting signal	3	2.38095	0.00754078	AT1G20510, AT5G63380, AT2G06050	60	20	8938	22.345	0.719632	0.719632	8.80411
1	Down	UP_KEYWORDS	Nucleotide-binding	20	15.873	0.00793818	AT5G35550, AT1G33260, AT4G00720, AT1G08650, AT3G49370, AT2G20900, AT2G23770, AT5G67630, AT1G55090, AT5G38210, AT4G28650, AT4G30360, AT5G19780, AT1G20510, AT1G59820, AT1G25390, AT5G63380, AT1G11330, AT1G18890, AT5G02500	126	2221	26542	1.8969	0.647974	0.122349	8.87513
1	Down	UP_KEYWORDS	ATP-binding	18	14.2857	0.00864855	AT5G35550, AT1G33260, AT4G00720, AT1G08650, AT3G49370, AT2G20900, AT2G23770, AT5G67630, AT1G55090, AT5G38210, AT4G28650, AT1G20510, AT1G59820, AT1G25390, AT5G63380, AT1G11330, AT1G18890, AT5G02500	126	1919	26542	1.97588	0.679505	0.118766	9.63315
1	Down	GOTERM_BP_DIRECT	GO:0006952~defense response	10	7.93651	0.00869739	AT3G25180, AT2G34600, AT2G20900, AT1G74950, AT5G01750, AT5G42650, AT3G06490, AT5G18650, AT1G33590, AT1G65870	100	658	18499	2.8114	0.84977	0.23723	10.5017
1	Down	GOTERM_BP_DIRECT	GO:0009753~response to jasmonic acid	5	3.96825	0.00986047	AT2G34600, AT1G74950, AT1G44350, AT5G42650, AT3G06490	100	156	18499	5.92917	0.883556	0.235698	11.8264
1	Down	UP_KEYWORDS	Jasmonic acid signaling pathway	3	2.38095	0.00995078	AT2G27690, AT2G34600, AT1G74950	126	32	26542	19.7485	0.730202	0.122789	11.0078
1	Down	GOTERM_BP_DIRECT	GO:0006351~transcription, DNA-templated	19	15.0794	0.010712	AT5G35550, AT5G43650, AT1G22810, AT2G20880, AT3G58680, AT1G80840, AT3G06490, AT5G56960, AT4G18170, AT5G67630, AT5G47220, AT3G17100, AT2G34600, AT1G07530, AT1G74950, AT1G75410, AT5G57150, AT5G62570, AT5G02500	100	1886	18499	1.86363	0.903388	0.228696	12.7847
1	Down	INTERPRO	IPR011598:Myc-type, basic helix-loop-helix (bHLH) domain	5	3.96825	0.012492	AT5G43650, AT3G20640, AT3G17100, AT5G56960, AT5G57150	120	166	22105	5.54844	0.937059	0.937059	14.7871
1	Down	UP_KEYWORDS	Plant defense	10	7.93651	0.0143516	AT3G25180, AT2G34600, AT5G45110, AT2G20900, AT1G74950, AT3G06490, AT2G23770, AT5G18650, AT5G47220, AT5G02500	126	808	26542	2.60706	0.849483	0.158149	15.513
1	Down	GOTERM_BP_DIRECT	GO:0009873~ethylene-activated signaling pathway	5	3.96825	0.0156609	AT1G22810, AT2G20880, AT2G25490, AT4G18780, AT5G47220	100	179	18499	5.16732	0.967461	0.290029	18.1668
1	Down	UP_SEQ_FEATURE	domain:Helix-loop-helix motif	5	3.96825	0.0158866	AT5G43650, AT3G20640, AT3G17100, AT5G56960, AT5G57150	60	147	8938	5.06689	0.932145	0.739509	17.7149
1	Down	UP_KEYWORDS	DNA-binding	16	12.6984	0.0182079	AT5G35550, AT5G43650, AT3G20640, AT1G22810, AT2G20880, AT3G58680, AT1G80840, AT3G06490, AT5G56960, AT4G18170, AT5G47220, AT3G17100, AT1G20670, AT1G75410, AT5G57150, AT5G62570	126	1756	26542	1.91937	0.909935	0.181762	19.2883
1	Down	UP_KEYWORDS	Kinase	13	10.3175	0.0182382	AT1G33260, AT4G00720, AT1G08650, AT3G49370, AT2G20900, AT3G45040, AT2G23770, AT5G38210, AT1G80180, AT4G28650, AT1G25390, AT1G11330, AT1G18890	126	1285	26542	2.1311	0.910298	0.169296	19.3173
1	Down	UP_KEYWORDS	Serine/threonine-protein kinase	9	7.14286	0.0211005	AT1G33260, AT1G08650, AT4G00720, AT1G25390, AT3G49370, AT1G11330, AT5G38210, AT1G18890, AT4G28650	126	722	26542	2.62584	0.938809	0.180904	22.0182
1	Down	GOTERM_BP_DIRECT	GO:0052386~cell wall thickening	2	1.5873	0.021237	AT1G19300, AT4G18780	100	4	18499	92.495	0.990515	0.345224	23.8635
1	Down	UP_KEYWORDS	Activator	7	5.55556	0.0234004	AT5G35550, AT1G22810, AT2G20880, AT3G58680, AT3G06490, AT5G47220, AT5G62570	126	467	26542	3.15751	0.955036	0.186812	24.1281
1	Down	KEGG_PATHWAY	ath00592:alpha-Linolenic acid metabolism	3	2.38095	0.0237061	AT1G20510, AT5G42650, AT2G06050	33	36	4784	12.0808	0.598152	0.598152	19.4926
1	Down	UP_KEYWORDS	Peroxisome	4	3.1746	0.0246911	AT1G20510, AT5G63380, AT2G06050, AT1G65520	126	132	26542	6.38336	0.962188	0.185105	25.2893
1	Down	UP_KEYWORDS	Lipid metabolism	7	5.55556	0.0253885	AT4G24160, AT4G36830, AT5G42650, AT5G55380, AT5G63380, AT2G06050, AT1G65520	126	476	26542	3.09781	0.965571	0.179767	25.9099
1	Down	UP_SEQ_FEATURE	DNA-binding region:Basic motif	5	3.96825	0.0260559	AT5G43650, AT3G20640, AT3G17100, AT5G56960, AT5G57150	60	171	8938	4.35575	0.98815	0.772016	27.4902
1	Down	GOTERM_BP_DIRECT	GO:0007166~cell surface receptor signaling pathway	3	2.38095	0.0283253	AT1G78280, AT1G25390, AT5G38210	100	49	18499	11.3259	0.998041	0.405248	30.5776
1	Down	UP_KEYWORDS	Glycosyltransferase	7	5.55556	0.0294458	AT2G29730, AT1G19300, AT3G53160, AT3G30300, AT5G62620, AT3G11670, AT4G18780	126	493	26542	2.99098	0.980066	0.195487	29.4279
1	Down	GOTERM_MF_DIRECT	GO:0043565~sequence-specific DNA binding	9	7.14286	0.0296151	AT5G35550, AT2G20880, AT3G58680, AT1G07530, AT1G80840, AT1G69560, AT3G06490, AT4G18170, AT1G75410	99	676	18171	2.44365	0.990811	0.990811	30.3321
1	Down	GOTERM_BP_DIRECT	GO:0080167~response to karrikin	4	3.1746	0.0313881	AT5G05600, AT3G19450, AT5G48540, AT1G33590	100	128	18499	5.78094	0.999013	0.41277	33.3063
1	Down	GOTERM_BP_DIRECT	GO:0010200~response to chitin	4	3.1746	0.0345829	AT2G34600, AT1G80840, AT5G56960, AT5G47220	100	133	18499	5.56361	0.999518	0.420462	36.047
1	Down	KEGG_PATHWAY	ath01110:Biosynthesis of secondary metabolites	13	10.3175	0.0388234	AT1G20510, AT2G38400, AT2G31810, AT2G20900, AT1G30100, AT1G61680, AT4G02610, AT5G42650, AT5G26030, AT2G29360, AT3G19450, AT2G06050, AT1G78950	33	1075	4784	1.75312	0.777914	0.52874	30.0824
1	Down	UP_KEYWORDS	Nucleus	24	19.0476	0.0407539	AT5G43650, AT5G35550, AT3G20640, AT1G22810, AT2G20880, AT3G58680, AT3G19130, AT5G45110, AT1G80840, AT3G06490, AT5G56960, AT4G18170, AT5G67630, AT5G47220, AT3G17100, AT2G34600, AT2G25490, AT1G07530, AT1G74950, AT1G75410, AT5G18650, AT5G57150, AT5G62570, AT5G02500	126	3358	26542	1.50554	0.995706	0.249393	38.4427
1	Down	UP_KEYWORDS	Ethylene signaling pathway	4	3.1746	0.043902	AT1G22810, AT2G20880, AT2G25490, AT5G47220	126	166	26542	5.07592	0.997209	0.254769	40.7578
1	Down	INTERPRO	IPR003480:Transferase	3	2.38095	0.0453615	AT1G03940, AT5G01210, AT5G67150	120	63	22105	8.77183	0.999963	0.993943	44.6189
1	Down	GOTERM_BP_DIRECT	GO:0031347~regulation of defense response	3	2.38095	0.0474283	AT2G34600, AT1G74950, AT1G80840	100	65	18499	8.538	0.999974	0.504869	46.0522
1	Down	UP_KEYWORDS	Stress response	6	4.7619	0.0492585	AT4G10250, AT4G36830, AT2G20900, AT4G25200, AT4G01470, AT5G02500	126	421	26542	3.00215	0.998663	0.270288	44.5147
1	Down	GOTERM_BP_DIRECT	GO:0009809~lignin biosynthetic process	3	2.38095	0.0514144	AT3G19450, AT3G11670, AT3G16920	100	68	18499	8.16132	0.999989	0.511235	48.8503
1	Down	GOTERM_MF_DIRECT	GO:0016757~transferase activity, transferring glycosyl groups	7	5.55556	0.0529771	AT2G29730, AT1G78280, AT1G19300, AT3G53160, AT3G30300, AT3G11670, AT4G18780	99	499	18171	2.57479	0.999795	0.985674	48.0255
1	Down	GOTERM_BP_DIRECT	GO:0009408~response to heat	4	3.1746	0.0545959	AT4G10250, AT4G25200, AT3G16920, AT5G02500	100	160	18499	4.62475	0.999995	0.511613	50.987
1	Down	GOTERM_BP_DIRECT	GO:0009620~response to fungus	3	2.38095	0.0569085	AT5G42650, AT3G06490, AT2G06050	100	72	18499	7.70792	0.999997	0.506562	52.4882
1	Down	GOTERM_BP_DIRECT	GO:0006355~regulation of transcription, DNA-templated	18	14.2857	0.0570859	AT5G35550, AT5G43650, AT1G22810, AT2G20880, AT1G69560, AT1G80840, AT3G06490, AT5G56960, AT4G18170, AT5G47220, AT3G17100, AT2G34600, AT1G07530, AT1G74950, AT1G75410, AT5G57150, AT5G62570, AT5G02500	100	2119	18499	1.57141	0.999997	0.488972	52.6016
1	Down	INTERPRO	IPR023213:Chloramphenicol acetyltransferase-like domain	3	2.38095	0.0575582	AT1G03940, AT5G01210, AT5G67150	120	72	22105	7.67535	0.999998	0.987058	52.9807
1	Down	GOTERM_MF_DIRECT	GO:0016758~transferase activity, transferring hexosyl groups	4	3.1746	0.0590193	AT2G29730, AT1G19300, AT3G53160, AT5G62620	99	164	18171	4.47672	0.999924	0.957714	51.875
1	Down	SMART	SM00220:S_TKc	9	7.14286	0.0599721	AT1G33260, AT1G08650, AT4G00720, AT1G25390, AT3G49370, AT1G11330, AT5G38210, AT1G18890, AT4G28650	46	803	8423	2.05228	0.904644	0.904644	42.8174
1	Down	UP_SEQ_FEATURE	compositionally biased region:Poly-Ser	6	4.7619	0.0605653	AT2G34600, AT1G07530, AT1G74950, AT4G18170, AT4G18780, AT5G47220	60	322	8938	2.77578	0.999972	0.92749	53.2654
1	Down	INTERPRO	IPR011009:Protein kinase-like domain	11	8.73016	0.0621016	AT1G78280, AT1G33260, AT1G08650, AT4G00720, AT1G25390, AT3G49370, AT2G23770, AT1G11330, AT5G38210, AT1G18890, AT4G28650	120	1067	22105	1.89905	0.999999	0.970585	55.786
1	Down	UP_KEYWORDS	Glycoprotein	14	11.1111	0.0652063	AT3G45040, AT2G23770, AT5G62620, AT4G18780, AT5G38210, AT1G15000, AT4G28650, AT4G10250, AT1G25390, AT1G19300, AT1G11330, AT3G16920, AT1G65870, AT5G60490	126	1735	26542	1.69978	0.999854	0.330692	54.4482
1	Down	UP_KEYWORDS	Ubl conjugation	4	3.1746	0.0663937	AT2G34600, AT1G74950, AT3G06490, AT5G18650	126	197	26542	4.27717	0.999877	0.323818	55.1184
1	Down	INTERPRO	IPR008271:Serine/threonine-protein kinase, active site	9	7.14286	0.0665853	AT1G33260, AT1G08650, AT4G00720, AT1G25390, AT3G49370, AT1G11330, AT5G38210, AT1G18890, AT4G28650	120	798	22105	2.07754	1	0.951774	58.4024
1	Down	COG_ONTOLOGY	Secondary metabolites biosynthesis, transport, and catabolism	5	3.96825	0.0669772	AT2G27690, AT5G36140, AT3G25180, AT1G30100, AT5G42650	16	276	2589	2.93139	0.384475	0.384475	30.0506
1	Down	GOTERM_MF_DIRECT	GO:0005516~calmodulin binding	5	3.96825	0.0676641	AT1G08650, AT1G11330, AT1G18890, AT5G62570, AT4G30360	99	284	18171	3.23143	0.999982	0.934939	56.9295
1	Down	GOTERM_MF_DIRECT	GO:0016207~4-coumarate-CoA ligase activity	2	1.5873	0.0679089	AT1G20510, AT5G63380	99	13	18171	28.2378	0.999983	0.888545	57.0653
1	Down	GOTERM_MF_DIRECT	GO:0004674~protein serine/threonine kinase activity	9	7.14286	0.0686669	AT1G33260, AT1G08650, AT4G00720, AT1G25390, AT3G49370, AT1G11330, AT5G38210, AT1G18890, AT4G28650	99	804	18171	2.05461	0.999985	0.842699	57.4832
1	Down	INTERPRO	IPR017441:Protein kinase, ATP binding site	8	6.34921	0.0706906	AT1G33260, AT1G08650, AT4G00720, AT1G25390, AT3G49370, AT5G38210, AT1G18890, AT4G28650	120	671	22105	2.19622	1	0.931994	60.6722
1	Down	GOTERM_BP_DIRECT	GO:1903507~negative regulation of nucleic acid-templated transcription	2	1.5873	0.0723963	AT2G34600, AT1G74950	100	14	18499	26.4271	1	0.557531	61.4999
1	Down	GOTERM_MF_DIRECT	GO:0003700~transcription factor activity, sequence-specific DNA binding	15	11.9048	0.0750619	AT5G35550, AT5G43650, AT3G20640, AT1G22810, AT2G20880, AT1G69560, AT1G80840, AT3G06490, AT5G56960, AT4G18170, AT5G47220, AT3G17100, AT1G07530, AT1G75410, AT5G57150	99	1711	18171	1.60911	0.999995	0.82429	60.8632
1	Down	GOTERM_BP_DIRECT	GO:0009850~auxin metabolic process	2	1.5873	0.0773642	AT1G44350, AT5G63380	100	15	18499	24.6653	1	0.564843	64.0383
1	Down	GOTERM_BP_DIRECT	GO:0008152~metabolic process	5	3.96825	0.0796848	AT1G20510, AT2G29730, AT1G61680, AT1G44350, AT3G53160	100	303	18499	3.05264	1	0.559157	65.1703
1	Down	UP_SEQ_FEATURE	region of interest:SBD2	2	1.5873	0.0825488	AT1G20510, AT5G63380	60	13	8938	22.9179	0.999999	0.944692	64.9708
1	Down	UP_SEQ_FEATURE	region of interest:SBD1	2	1.5873	0.0825488	AT1G20510, AT5G63380	60	13	8938	22.9179	0.999999	0.944692	64.9708
1	Down	UP_KEYWORDS	Endoplasmic reticulum	6	4.7619	0.0890369	AT1G59820, AT5G57800, AT4G10250, AT5G21990, AT1G19300, AT3G45040	126	502	26542	2.51774	0.999995	0.398907	66.2927
1	Down	SMART	SM00979:SM00979	2	1.5873	0.092009	AT2G34600, AT1G74950	46	18	8423	20.3454	0.974467	0.84021	58.2007
1	Down	INTERPRO	IPR010399:Tify	2	1.5873	0.0926259	AT2G34600, AT1G74950	120	18	22105	20.4676	1	0.952871	70.9834
1	Down	GOTERM_CC_DIRECT	GO:0005777~peroxisome	4	3.1746	0.0958015	AT1G20510, AT5G63380, AT2G06050, AT1G65520	122	226	25147	3.64819	0.997372	0.997372	63.4188
2	Up	UP_KEYWORDS	DNA-binding	9	25.7143	0.00139001	AT5G13080, AT1G80840, AT5G04590, AT2G41690, AT3G21175, AT1G56010, AT5G47220, AT4G31800, AT4G17880	35	1756	26542	3.88672	0.0965559	0.0965559	1.4414
2	Up	UP_KEYWORDS	Transcription regulation	9	25.7143	0.00246702	AT3G10330, AT5G13080, AT1G80840, AT2G41690, AT3G21175, AT1G56010, AT5G47220, AT4G31800, AT4G17880	35	1922	26542	3.55103	0.164993	0.0862128	2.54529
2	Up	UP_KEYWORDS	Transcription	9	25.7143	0.00286004	AT3G10330, AT5G13080, AT1G80840, AT2G41690, AT3G21175, AT1G56010, AT5G47220, AT4G31800, AT4G17880	35	1968	26542	3.46803	0.188671	0.0673209	2.94532
2	Up	GOTERM_BP_DIRECT	GO:0050691~regulation of defense response to virus by host	2	5.71429	0.00313293	AT1G80840, AT4G31800	30	2	18499	616.633	0.214641	0.214641	3.25642
2	Up	SMART	SM00774:WRKY	3	8.57143	0.00377054	AT5G13080, AT1G80840, AT4G31800	12	72	8423	29.2465	0.0443199	0.0443199	2.40113
2	Up	INTERPRO	IPR003657:DNA-binding WRKY	3	8.57143	0.0047015	AT5G13080, AT1G80840, AT4G31800	32	73	22105	28.3883	0.287736	0.287736	4.78686
2	Up	UP_SEQ_FEATURE	DNA-binding region:WRKY	3	8.57143	0.00754078	AT5G13080, AT1G80840, AT4G31800	21	59	8938	21.6416	0.458341	0.458341	7.75011
2	Up	UP_KEYWORDS	Metal-binding	10	28.5714	0.00845066	AT3G10330, AT1G72310, AT5G44790, AT5G04590, AT5G48100, AT5G47770, AT5G42650, AT3G21175, AT1G52800, AT4G16730	35	2868	26542	2.64415	0.461797	0.143482	8.47722
2	Up	GOTERM_MF_DIRECT	GO:0003700~transcription factor activity, sequence-specific DNA binding	8	22.8571	0.0106629	AT5G13080, AT1G80840, AT2G41690, AT3G21175, AT1G56010, AT5G47220, AT4G31800, AT4G17880	28	1711	18171	3.03432	0.522737	0.522737	10.4719
2	Up	GOTERM_BP_DIRECT	GO:0010200~response to chitin	3	8.57143	0.0183479	AT1G80840, AT5G47220, AT4G31800	30	133	18499	13.909	0.759711	0.509807	17.7478
2	Up	UP_KEYWORDS	Nucleus	10	28.5714	0.0224027	AT3G10330, AT5G13080, AT1G60900, AT1G80840, AT2G41690, AT3G21175, AT1G56010, AT5G47220, AT4G31800, AT4G17880	35	3358	26542	2.25832	0.808715	0.28165	21.0612
2	Up	GOTERM_BP_DIRECT	GO:0002237~response to molecule of bacterial origin	2	5.71429	0.029383	AT1G80840, AT4G31800	30	19	18499	64.9088	0.899379	0.534882	26.9958
2	Up	INTERPRO	IPR005299:SAM dependent carboxyl methyltransferase	2	5.71429	0.031778	AT1G15125, AT1G68040	32	23	22105	60.0679	0.902232	0.687321	28.5476
2	Up	GOTERM_BP_DIRECT	GO:0006355~regulation of transcription, DNA-templated	8	22.8571	0.0415149	AT3G10330, AT5G13080, AT1G80840, AT2G41690, AT1G56010, AT5G47220, AT4G31800, AT4G17880	30	2119	18499	2.32802	0.961799	0.557902	36.0685
2	Up	GOTERM_MF_DIRECT	GO:0005507~copper ion binding	3	8.57143	0.0494782	AT5G44790, AT5G04590, AT5G48100	28	241	18171	8.07839	0.969843	0.826343	40.7623
2	Up	GOTERM_BP_DIRECT	GO:0006351~transcription, DNA-templated	7	20	0.0686111	AT5G13080, AT1G80840, AT2G41690, AT1G56010, AT5G47220, AT4G31800, AT4G17880	30	1886	18499	2.28867	0.995802	0.665329	52.7595
2	Up	INTERPRO	IPR008930:Terpenoid cyclases/protein prenyltransferase alpha-alpha toroid	2	5.71429	0.0691467	AT4G16730, AT1G78950	32	51	22105	27.0895	0.994253	0.820878	52.5657
2	Up	GOTERM_BP_DIRECT	GO:0048527~lateral root development	2	5.71429	0.0711698	AT5G13080, AT1G56010	30	47	18499	26.2397	0.996603	0.612282	54.1109
2	Up	INTERPRO	IPR008949:Terpenoid synthase	2	5.71429	0.0730667	AT5G47770, AT4G16730	32	54	22105	25.5845	0.995759	0.744805	54.6042
2	Up	GOTERM_MF_DIRECT	GO:0043565~sequence-specific DNA binding	4	11.4286	0.0774422	AT5G13080, AT1G80840, AT2G41690, AT4G31800	28	676	18171	3.84003	0.996158	0.843378	56.4708
2	Up	UP_KEYWORDS	Copper	2	5.71429	0.092948	AT5G44790, AT5G48100	35	76	26542	19.9564	0.999192	0.694842	63.8784
2	Up	GOTERM_BP_DIRECT	GO:0031347~regulation of defense response	2	5.71429	0.0971098	AT1G80840, AT4G31800	30	65	18499	18.9733	0.999616	0.674924	65.9653
2	Down	UP_KEYWORDS	Photosystem I	4	14.2857	8.67765e-06	AT4G10340, AT4G12800, AT1G29930, AT1G31330	27	41	26542	95.9061	0.000485833	0.000485833	0.00856831
2	Down	GOTERM_CC_DIRECT	GO:0009579~thylakoid	5	17.8571	4.83427e-05	AT4G10340, AT4G12800, AT1G29930, AT1G76100, AT1G31330	26	206	25147	23.4755	0.00183538	0.00183538	0.0436805
2	Down	GOTERM_CC_DIRECT	GO:0010287~plastoglobule	4	14.2857	5.5901e-05	AT4G10340, AT4G12800, AT1G29930, AT1G31330	26	75	25147	51.5836	0.00212204	0.00106158	0.0505083
2	Down	UP_KEYWORDS	Photosynthesis	4	14.2857	0.000181887	AT4G10340, AT4G12800, AT1G29930, AT1G31330	27	113	26542	34.7978	0.0101349	0.00508036	0.179458
2	Down	GOTERM_BP_DIRECT	GO:0015979~photosynthesis	4	14.2857	0.000360611	AT4G10340, AT4G12800, AT1G29930, AT1G31330	20	138	18499	26.8101	0.0175179	0.0175179	0.345218
2	Down	GOTERM_CC_DIRECT	GO:0009535~chloroplast thylakoid membrane	5	17.8571	0.00065331	AT4G10340, AT4G12800, AT1G29930, AT1G76100, AT1G31330	26	407	25147	11.882	0.0245281	0.00824379	0.588871
2	Down	GOTERM_CC_DIRECT	GO:0009534~chloroplast thylakoid	4	14.2857	0.00109087	AT4G10340, AT4G12800, AT1G29930, AT1G31330	26	206	25147	18.7804	0.0406275	0.0103154	0.981549
2	Down	GOTERM_CC_DIRECT	GO:0009941~chloroplast envelope	5	17.8571	0.00189673	AT4G10340, AT4G12800, AT1G29930, AT2G37400, AT1G31330	26	543	25147	8.90601	0.0696033	0.0143252	1.70113
2	Down	UP_KEYWORDS	Thylakoid	4	14.2857	0.0024475	AT4G10340, AT1G29930, AT1G76100, AT1G31330	27	277	26542	14.1955	0.128228	0.0447122	2.39067
2	Down	KEGG_PATHWAY	ath00195:Photosynthesis	3	10.7143	0.00247819	AT4G12800, AT1G76100, AT1G31330	6	77	4784	31.0649	0.00987597	0.00987597	0.942891
2	Down	UP_SEQ_FEATURE	transit peptide:Chloroplast	5	17.8571	0.00543857	AT4G10340, AT4G12800, AT1G29930, AT1G76100, AT1G31330	12	631	8938	5.90201	0.302271	0.302271	5.42319
2	Down	UP_SEQ_FEATURE	binding site:Chlorophyll-b 2	2	7.14286	0.00613974	AT4G10340, AT1G29930	12	5	8938	297.933	0.334004	0.183914	6.10271
2	Down	UP_SEQ_FEATURE	binding site:Chlorophyll-a 5	2	7.14286	0.00613974	AT4G10340, AT1G29930	12	5	8938	297.933	0.334004	0.183914	6.10271
2	Down	UP_SEQ_FEATURE	metal ion-binding site:Magnesium (chlorophyll-b 2 axial ligand); via carbonyl oxygen	2	7.14286	0.00613974	AT4G10340, AT1G29930	12	5	8938	297.933	0.334004	0.183914	6.10271
2	Down	GOTERM_CC_DIRECT	GO:0016020~membrane	7	25	0.00718072	AT4G10340, AT4G12800, AT2G32670, AT1G31330, AT5G15240, AT2G41905, AT1G01050	26	1797	25147	3.76758	0.239555	0.044616	6.30532
2	Down	GOTERM_CC_DIRECT	GO:0009538~photosystem I reaction center	2	7.14286	0.00792672	AT4G12800, AT1G31330	26	8	25147	241.798	0.260969	0.0422823	6.93964
2	Down	UP_SEQ_FEATURE	metal ion-binding site:Magnesium (chlorophyll-a 2 axial ligand)	2	7.14286	0.00858603	AT4G10340, AT1G29930	12	7	8938	212.81	0.433979	0.1728	8.43911
2	Down	UP_SEQ_FEATURE	metal ion-binding site:Magnesium (chlorophyll-a 6 axial ligand)	2	7.14286	0.00858603	AT4G10340, AT1G29930	12	7	8938	212.81	0.433979	0.1728	8.43911
2	Down	UP_SEQ_FEATURE	metal ion-binding site:Magnesium (chlorophyll-a 4 axial ligand)	2	7.14286	0.00980712	AT4G10340, AT1G29930	12	8	8938	186.208	0.478197	0.150083	9.58562
2	Down	UP_SEQ_FEATURE	metal ion-binding site:Magnesium (chlorophyll-a 3 axial ligand)	2	7.14286	0.00980712	AT4G10340, AT1G29930	12	8	8938	186.208	0.478197	0.150083	9.58562
2	Down	UP_SEQ_FEATURE	metal ion-binding site:Magnesium (chlorophyll-b 1 axial ligand); via carbonyl oxygen	2	7.14286	0.00980712	AT4G10340, AT1G29930	12	8	8938	186.208	0.478197	0.150083	9.58562
2	Down	UP_SEQ_FEATURE	metal ion-binding site:Magnesium (chlorophyll-a 5 axial ligand)	2	7.14286	0.00980712	AT4G10340, AT1G29930	12	8	8938	186.208	0.478197	0.150083	9.58562
2	Down	UP_SEQ_FEATURE	metal ion-binding site:Magnesium (chlorophyll-a 1 axial ligand)	2	7.14286	0.00980712	AT4G10340, AT1G29930	12	8	8938	186.208	0.478197	0.150083	9.58562
2	Down	UP_SEQ_FEATURE	binding site:Chlorophyll-a 1	2	7.14286	0.00980712	AT4G10340, AT1G29930	12	8	8938	186.208	0.478197	0.150083	9.58562
2	Down	UP_SEQ_FEATURE	metal ion-binding site:Magnesium (chlorophyll-b 3 axial ligand)	2	7.14286	0.00980712	AT4G10340, AT1G29930	12	8	8938	186.208	0.478197	0.150083	9.58562
2	Down	UP_SEQ_FEATURE	binding site:Chlorophyll-a 1; via amide nitrogen	2	7.14286	0.00980712	AT4G10340, AT1G29930	12	8	8938	186.208	0.478197	0.150083	9.58562
2	Down	UP_SEQ_FEATURE	binding site:Chlorophyll-b 4	2	7.14286	0.00980712	AT4G10340, AT1G29930	12	8	8938	186.208	0.478197	0.150083	9.58562
2	Down	GOTERM_BP_DIRECT	GO:0009765~photosynthesis, light harvesting	2	7.14286	0.0132744	AT4G10340, AT1G29930	20	13	18499	142.3	0.480454	0.279205	12.0258
2	Down	GOTERM_MF_DIRECT	GO:0031409~pigment binding	2	7.14286	0.0172023	AT4G10340, AT1G29930	16	21	18171	108.161	0.340616	0.340616	12.9942
2	Down	INTERPRO	IPR001344:Chlorophyll A-B binding protein, plant	2	7.14286	0.0188377	AT4G10340, AT1G29930	22	20	22105	100.477	0.558576	0.558576	16.22
2	Down	GOTERM_CC_DIRECT	GO:0030076~light-harvesting complex	2	7.14286	0.0197038	AT4G10340, AT1G29930	26	20	25147	96.7192	0.530562	0.0901972	16.4603
2	Down	UP_KEYWORDS	Signal	9	32.1429	0.0213481	AT5G47610, AT3G57062, AT1G65295, AT5G14920, AT1G72230, AT5G25610, AT4G33970, AT2G41905, AT1G12663	27	3697	26542	2.39311	0.701337	0.260743	19.191
2	Down	GOTERM_BP_DIRECT	GO:0009768~photosynthesis, light harvesting in photosystem I	2	7.14286	0.0223664	AT4G10340, AT1G29930	20	22	18499	84.0864	0.669911	0.308896	19.4975
2	Down	KEGG_PATHWAY	ath00196:Photosynthesis - antenna proteins	2	7.14286	0.0227922	AT4G10340, AT1G29930	6	22	4784	72.4848	0.0880992	0.045065	8.42661
2	Down	INTERPRO	IPR023329:Chlorophyll a/b binding protein domain	2	7.14286	0.0234941	AT4G10340, AT1G29930	22	25	22105	80.3818	0.640235	0.400195	19.848
2	Down	INTERPRO	IPR022796:Chlorophyll A-B binding protein	2	7.14286	0.0253507	AT4G10340, AT1G29930	22	27	22105	74.4276	0.668503	0.307914	21.255
2	Down	UP_KEYWORDS	Transit peptide	6	21.4286	0.0272132	AT4G10340, AT1G09575, AT4G12800, AT1G29930, AT1G76100, AT1G31330	27	1780	26542	3.31361	0.786701	0.265828	23.8479
2	Down	GOTERM_CC_DIRECT	GO:0016021~integral component of membrane	11	39.2857	0.0290944	AT4G10340, AT1G09575, AT4G12800, AT5G47610, AT1G29930, AT4G30430, AT2G32670, AT1G31330, AT1G72820, AT5G15240, AT2G41905	26	5439	25147	1.95608	0.674369	0.117208	23.4202
2	Down	UP_KEYWORDS	Transmembrane helix	11	39.2857	0.0293691	AT4G10340, AT1G09575, AT4G12800, AT5G47610, AT1G29930, AT4G30430, AT2G32670, AT1G31330, AT1G72820, AT5G15240, AT2G41905	27	5505	26542	1.96429	0.811622	0.242868	25.4981
2	Down	UP_KEYWORDS	Chlorophyll	2	7.14286	0.0299416	AT4G10340, AT1G29930	27	31	26542	63.4217	0.817745	0.215879	25.9309
2	Down	GOTERM_MF_DIRECT	GO:0016168~chlorophyll binding	2	7.14286	0.0301231	AT4G10340, AT1G29930	16	37	18171	61.3885	0.520047	0.307213	21.7575
2	Down	UP_KEYWORDS	Transmembrane	11	39.2857	0.0304158	AT4G10340, AT1G09575, AT4G12800, AT5G47610, AT1G29930, AT4G30430, AT2G32670, AT1G31330, AT1G72820, AT5G15240, AT2G41905	27	5535	26542	1.95364	0.822667	0.194438	26.2876
2	Down	UP_KEYWORDS	Membrane	12	42.8571	0.0331733	AT4G10340, AT1G09575, AT4G12800, AT5G47610, AT1G29930, AT4G30430, AT1G76100, AT2G32670, AT1G31330, AT1G72820, AT5G15240, AT2G41905	27	6456	26542	1.82721	0.84881	0.189345	28.3317
2	Down	GOTERM_CC_DIRECT	GO:0009522~photosystem I	2	7.14286	0.0332741	AT4G10340, AT1G29930	26	34	25147	56.8937	0.723607	0.120668	26.3486
2	Down	GOTERM_CC_DIRECT	GO:0009523~photosystem II	2	7.14286	0.0390346	AT4G10340, AT1G29930	26	40	25147	48.3596	0.779761	0.128508	30.2211
2	Down	UP_SEQ_FEATURE	transmembrane region	6	21.4286	0.041962	AT4G10340, AT4G12800, AT5G47610, AT1G29930, AT2G32670, AT1G31330	12	1706	8938	2.61958	0.940945	0.432126	35.4867
2	Down	UP_KEYWORDS	Chromophore	2	7.14286	0.0450562	AT4G10340, AT1G29930	27	47	26542	41.8314	0.924359	0.22754	36.5702
2	Down	GOTERM_BP_DIRECT	GO:0018298~protein-chromophore linkage	2	7.14286	0.0452422	AT4G10340, AT1G29930	20	45	18499	41.1089	0.896541	0.432858	35.847
2	Down	UP_KEYWORDS	Chloroplast	5	17.8571	0.0507045	AT4G10340, AT4G12800, AT1G29930, AT1G76100, AT1G31330	27	1449	26542	3.39212	0.94574	0.232722	40.1791
2	Down	UP_KEYWORDS	Plastid	5	17.8571	0.0513461	AT4G10340, AT4G12800, AT1G29930, AT1G76100, AT1G31330	27	1455	26542	3.37813	0.947756	0.218067	40.5771
2	Down	UP_KEYWORDS	Photosystem II	2	7.14286	0.0515974	AT4G10340, AT1G29930	27	54	26542	36.4088	0.948525	0.204039	40.7323
2	Down	GOTERM_BP_DIRECT	GO:0009737~response to abscisic acid	3	10.7143	0.0609624	AT5G45820, AT5G14920, AT5G25610	20	394	18499	7.04277	0.954137	0.460125	45.2877
2	Down	GOTERM_CC_DIRECT	GO:0009507~chloroplast	8	28.5714	0.0764215	AT4G10340, AT1G09575, AT4G12800, AT5G56600, AT1G29930, AT2G37400, AT1G76100, AT1G31330	26	3855	25147	2.00714	0.951247	0.22256	51.25
2	Down	GOTERM_CC_DIRECT	GO:0009543~chloroplast thylakoid lumen	2	7.14286	0.0766041	AT2G37400, AT1G76100	26	80	25147	24.1798	0.951612	0.207816	51.337
2	Down	GOTERM_BP_DIRECT	GO:0016567~protein ubiquitination	3	10.7143	0.0786918	AT5G47610, AT4G33970, AT1G55000	20	456	18499	6.0852	0.981976	0.487956	54.4262
2	Down	INTERPRO	IPR008972:Cupredoxin	2	7.14286	0.0821437	AT1G72230, AT1G76100	22	90	22105	22.3283	0.974921	0.60205	54.9617
3	Up	UP_KEYWORDS	Transmembrane helix	129	28.9238	2.53138e-05	AT2G28520, AT1G74730, AT1G75020, AT2G23770, AT5G51210, AT4G17970, AT5G61520, AT1G73480, AT1G14730, AT4G13510, AT5G47610, AT3G11530, AT2G30070, AT1G79590, AT2G46320, AT5G35460, AT1G02520, AT3G16660, AT5G65520, AT1G44750, AT2G46620, AT5G15240, AT1G28490, AT4G13500, AT1G51340, AT4G21120, AT5G04930, AT4G23220, AT1G11330, AT1G61480, AT5G38450, AT4G03550, AT1G27990, AT5G27490, AT4G30850, AT1G06870, AT2…	444	5505	26542	1.40082	0.00578017	0.00578017	0.0324259
3	Up	UP_KEYWORDS	Transmembrane	129	28.9238	3.28979e-05	AT2G28520, AT1G74730, AT1G75020, AT2G23770, AT5G51210, AT4G17970, AT5G61520, AT1G73480, AT1G14730, AT4G13510, AT5G47610, AT3G11530, AT2G30070, AT1G79590, AT2G46320, AT5G35460, AT1G02520, AT3G16660, AT5G65520, AT1G44750, AT2G46620, AT5G15240, AT1G28490, AT4G13500, AT1G51340, AT4G21120, AT5G04930, AT4G23220, AT1G11330, AT1G61480, AT5G38450, AT4G03550, AT1G27990, AT5G27490, AT4G30850, AT1G06870, AT2…	444	5535	26542	1.39323	0.00750545	0.00375979	0.042139
3	Up	UP_KEYWORDS	Membrane	143	32.0628	0.00012407	AT2G28520, AT1G74730, AT1G75020, AT2G23770, AT2G26040, AT5G51210, AT4G17970, AT5G61520, AT1G73480, AT1G14730, AT4G13510, AT5G47610, AT3G11530, AT2G30070, AT5G45130, AT1G79590, AT2G46320, AT4G17170, AT5G35460, AT1G02520, AT1G22740, AT3G16660, AT5G65520, AT4G35860, AT1G44750, AT2G46620, AT4G09720, AT5G15240, AT1G28490, AT4G13500, AT1G51340, AT4G21120, AT5G04930, AT4G23220, AT1G11330, AT1G61480, AT5…	444	6456	26542	1.32411	0.0280138	0.00942653	0.158835
3	Up	UP_KEYWORDS	Cell membrane	35	7.84753	0.000184022	AT4G03550, AT5G49630, AT2G37330, AT2G23770, AT2G37710, AT2G26040, AT4G17970, AT2G40270, AT4G13510, AT1G25390, AT2G26300, AT1G65790, AT2G30070, AT4G26080, AT2G19130, AT4G17170, AT5G63930, AT3G50810, AT2G17820, AT4G25390, AT1G22740, AT5G06740, AT4G35860, AT4G09720, AT1G21460, AT3G47110, AT4G37220, AT5G05190, AT3G09840, AT1G51340, AT5G04930, AT1G11330, AT1G06840, AT1G61480, AT4G22790	444	1046	26542	2.00026	0.0412692	0.0104809	0.235504
3	Up	GOTERM_CC_DIRECT	GO:0016021~integral component of membrane	125	28.0269	0.000194418	AT2G28520, AT1G74730, AT1G75020, AT2G23770, AT5G51210, AT4G17970, AT5G61520, AT1G14730, AT1G73480, AT4G13510, AT5G47610, AT3G11530, AT2G30070, AT1G79590, AT2G46320, AT5G35460, AT1G02520, AT3G16660, AT5G65520, AT1G44750, AT2G46620, AT5G15240, AT1G28490, AT4G13500, AT1G51340, AT4G21120, AT5G04930, AT4G23220, AT1G11330, AT1G61480, AT5G38450, AT4G03550, AT1G27990, AT5G27490, AT4G30850, AT1G06870, AT2…	429	5439	25147	1.34716	0.0308194	0.0308194	0.234754
3	Up	UP_KEYWORDS	Receptor	23	5.15695	0.000210368	AT4G25390, AT5G01950, AT5G06740, AT2G23770, AT1G66910, AT2G37710, AT2G26040, AT3G47110, AT1G79670, AT2G40270, AT1G25390, AT1G65790, AT1G66680, AT3G28890, AT2G19130, AT4G23220, AT2G33060, AT5G63930, AT1G11330, AT1G06840, AT1G61480, AT1G07650, AT5G45780	444	560	26542	2.45522	0.0470372	0.00958961	0.269179
3	Up	UP_KEYWORDS	Kinase	39	8.74439	0.00050101	AT4G21540, AT5G47840, AT5G01950, AT3G04530, AT4G21470, AT3G45040, AT2G23770, AT1G66910, AT2G37710, AT1G79670, AT3G61960, AT4G14580, AT2G03890, AT2G46500, AT2G40270, AT1G25390, AT1G65790, AT1G16130, AT4G29810, AT2G19130, AT3G09830, AT5G63930, AT1G71697, AT2G17820, AT4G27600, AT4G26270, AT4G25390, AT5G06740, AT3G47110, AT5G14640, AT1G62400, AT3G02020, AT5G55560, AT4G23220, AT1G11330, AT1G06840, AT1…	444	1285	26542	1.81431	0.10842	0.0189449	0.639973
3	Up	UP_KEYWORDS	Dioxygenase	8	1.79372	0.00107675	AT2G43080, AT3G22400, AT1G15550, AT1G35190, AT5G05600, AT5G64250, AT1G06570, AT2G30830	444	95	26542	5.03404	0.218631	0.0346302	1.37074
3	Up	UP_KEYWORDS	Serine/threonine-protein kinase	25	5.60538	0.00118868	AT5G01950, AT3G04530, AT1G66910, AT2G37710, AT3G61960, AT1G79670, AT4G14580, AT1G25390, AT1G16130, AT1G65790, AT4G29810, AT2G19130, AT5G63930, AT4G25390, AT5G06740, AT1G62400, AT5G14640, AT3G47110, AT5G55560, AT4G23220, AT1G06840, AT1G11330, AT1G61480, AT5G45780, AT1G07650	444	722	26542	2.06992	0.238427	0.0334731	1.51223
3	Up	UP_SEQ_FEATURE	transmembrane region	46	10.3139	0.00124409	AT4G03550, AT5G49630, AT2G37330, AT1G06870, AT3G60800, AT1G75020, AT1G79670, AT4G15200, AT5G51210, AT5G61520, AT2G24220, AT5G06530, AT4G13510, AT5G47610, AT2G20780, AT1G16130, AT3G28180, AT2G30070, AT1G79590, AT3G13080, AT3G50810, AT1G63010, AT5G62050, AT1G02520, AT5G27420, AT5G61310, AT1G44750, AT5G37820, AT3G54300, AT4G10770, AT3G48030, AT1G28490, AT3G28740, AT5G46860, AT2G48020, AT1G51610, AT2…	154	1706	8938	1.56494	0.374569	0.374569	1.70664
3	Up	INTERPRO	IPR013320:Concanavalin A-like lectin/glucanase, subgroup	20	4.4843	0.00196089	AT4G25390, AT5G01950, AT5G06740, AT2G23770, AT1G66910, AT2G37710, AT3G47110, AT1G79670, AT1G25390, AT1G65790, AT1G16130, AT2G19130, AT4G23220, AT3G09830, AT5G63930, AT1G11330, AT1G06840, AT1G61480, AT1G07650, AT5G45780	405	493	22105	2.21421	0.700358	0.700358	2.8662
3	Up	UP_KEYWORDS	Transferase	73	16.3677	0.00321029	AT5G01470, AT2G38400, AT3G04530, AT4G21470, AT1G75020, AT5G44820, AT1G66910, AT2G23770, AT2G03890, AT1G03150, AT5G47610, AT1G25390, AT2G22400, AT4G36470, AT5G50870, AT1G62640, AT1G71697, AT4G26270, AT4G25390, AT4G39640, AT5G27420, AT5G06740, AT3G11470, AT1G62400, AT3G48030, AT5G14640, AT4G35150, AT3G21780, AT3G02020, AT5G55560, AT1G66520, AT4G23220, AT1G11330, AT1G61480, AT5G45780, AT4G21540, AT4…	444	3138	26542	1.39066	0.521136	0.0785579	4.03578
3	Up	UP_KEYWORDS	Nucleotide-binding	55	12.3318	0.0034284	AT3G04530, AT4G21470, AT1G66910, AT2G23770, AT2G03890, AT5G06530, AT1G25390, AT4G21270, AT5G45130, AT4G17170, AT5G50870, AT1G71697, AT4G26270, AT4G25390, AT1G02520, AT1G22740, AT5G06740, AT3G10690, AT4G35860, AT2G46620, AT4G09720, AT5G14640, AT1G62400, AT3G09840, AT5G55560, AT3G02020, AT5G04930, AT4G23220, AT1G11330, AT1G61480, AT5G45780, AT4G21540, AT5G47840, AT5G01950, AT2G37710, AT1G79670, AT3…	444	2221	26542	1.48035	0.544542	0.0756322	4.30445
3	Up	GOTERM_CC_DIRECT	GO:0005886~plasma membrane	84	18.8341	0.0046225	AT4G14290, AT3G04530, AT2G23770, AT1G66910, AT2G26040, AT1G66240, AT4G17970, AT5G06530, AT4G13510, AT1G25390, AT2G20780, AT3G28890, AT2G30070, AT1G51760, AT4G17170, AT3G30390, AT1G21630, AT4G25390, AT1G22740, AT1G02520, AT5G06740, AT4G35860, AT2G46620, AT2G39510, AT4G09720, AT4G36945, AT1G21460, AT5G15240, AT3G02740, AT3G09840, AT1G51340, AT4G21120, AT5G04930, AT5G11970, AT4G23220, AT1G11330, AT2…	429	3702	25147	1.33006	0.525715	0.311317	5.44656
3	Up	UP_SEQ_FEATURE	repeat:Annexin 1	3	0.672646	0.00577813	AT5G65020, AT2G38750, AT2G38760	154	7	8938	24.8738	0.887486	0.664568	7.70043
3	Up	UP_SEQ_FEATURE	repeat:Annexin 3	3	0.672646	0.00577813	AT5G65020, AT2G38750, AT2G38760	154	7	8938	24.8738	0.887486	0.664568	7.70043
3	Up	UP_SEQ_FEATURE	repeat:Annexin 2	3	0.672646	0.00577813	AT5G65020, AT2G38750, AT2G38760	154	7	8938	24.8738	0.887486	0.664568	7.70043
3	Up	UP_SEQ_FEATURE	region of interest:Hydrophobic repeat HR-A/B	4	0.896861	0.00596538	AT2G41690, AT5G45130, AT4G36990, AT3G63350	154	22	8938	10.5525	0.895198	0.528527	7.9405
3	Up	UP_KEYWORDS	Transport	47	10.5381	0.00721835	AT2G28520, AT5G49630, AT3G61960, AT5G50810, AT1G66240, AT4G17970, AT5G61520, AT2G24220, AT5G06530, AT1G14730, AT4G13510, AT2G20780, AT2G30070, AT5G45130, AT1G79590, AT2G46320, AT5G56450, AT4G17170, AT5G57685, AT4G03240, AT3G54450, AT3G13080, AT3G10380, AT1G22740, AT1G02520, AT4G35860, AT1G44750, AT5G02100, AT4G09720, AT1G21460, AT5G37820, AT3G54300, AT4G10770, AT5G09860, AT1G28490, AT4G00290, AT5…	444	1899	26542	1.47953	0.80967	0.139996	8.86363
3	Up	UP_KEYWORDS	Annexin	3	0.672646	0.00728126	AT5G65020, AT2G38750, AT2G38760	444	8	26542	22.4172	0.812412	0.130171	8.9376
3	Up	UP_KEYWORDS	Calcium/phospholipid-binding	3	0.672646	0.00728126	AT5G65020, AT2G38750, AT2G38760	444	8	26542	22.4172	0.812412	0.130171	8.9376
3	Up	GOTERM_MF_DIRECT	GO:0004674~protein serine/threonine kinase activity	26	5.8296	0.0073685	AT5G01950, AT3G04530, AT1G66910, AT2G37710, AT3G61960, AT1G79670, AT4G14580, AT2G46500, AT1G25390, AT1G16130, AT1G65790, AT4G29810, AT2G19130, AT5G63930, AT4G25390, AT5G06740, AT1G62400, AT5G14640, AT3G47110, AT5G55560, AT4G23220, AT1G06840, AT1G11330, AT1G61480, AT5G45780, AT1G07650	335	804	18171	1.75409	0.914803	0.914803	9.55258
3	Up	SMART	SM00335:ANX	3	0.672646	0.00822148	AT5G65020, AT2G38750, AT2G38760	151	8	8423	20.918	0.586598	0.586598	8.8621
3	Up	INTERPRO	IPR026992:Non-haem dioxygenase N-terminal domain	7	1.56951	0.00837821	AT1G15550, AT1G35190, AT5G05600, AT1G77330, AT4G15200, AT2G30830, AT1G03400	405	96	22105	3.97981	0.994292	0.924449	11.7197
3	Up	UP_SEQ_FEATURE	short sequence motif:Nuclear localization signal	6	1.34529	0.00859601	AT3G23240, AT2G41690, AT5G45130, AT4G26080, AT4G36990, AT3G63350	154	74	8938	4.70586	0.961408	0.556774	11.2528
3	Up	INTERPRO	IPR018502:Annexin repeat	3	0.672646	0.00867392	AT5G65020, AT2G38750, AT2G38760	405	8	22105	20.4676	0.995247	0.831868	12.1089
3	Up	INTERPRO	IPR001464:Annexin	3	0.672646	0.00867392	AT5G65020, AT2G38750, AT2G38760	405	8	22105	20.4676	0.995247	0.831868	12.1089
3	Up	UP_KEYWORDS	ATP-binding	47	10.5381	0.00875965	AT4G21540, AT5G47840, AT5G01950, AT3G04530, AT4G21470, AT1G66910, AT2G23770, AT2G37710, AT1G79670, AT3G61960, AT4G14580, AT2G03890, AT2G46500, AT5G06530, AT1G25390, AT4G21270, AT5G04720, AT1G65790, AT1G16130, AT4G29810, AT2G19130, AT5G63930, AT5G50870, AT3G13080, AT1G71697, AT4G26270, AT4G25390, AT1G02520, AT5G06740, AT3G10690, AT2G46620, AT3G47110, AT5G14640, AT1G62400, AT5G42990, AT3G09840, AT3…	444	1919	26542	1.46411	0.866653	0.143572	10.6598
3	Up	GOTERM_MF_DIRECT	GO:0016301~kinase activity	31	6.95067	0.00975361	AT4G21540, AT5G01950, AT3G04530, AT2G23770, AT1G66910, AT2G37710, AT3G61960, AT1G79670, AT4G14580, AT2G03890, AT2G46500, AT2G40270, AT1G25390, AT1G65790, AT1G16130, AT4G29810, AT3G28890, AT3G09830, AT4G27600, AT4G25390, AT5G06740, AT3G47110, AT1G62400, AT4G13820, AT5G55560, AT4G23220, AT2G33060, AT1G11330, AT1G61480, AT1G07650, AT5G45780	335	1039	18171	1.61838	0.961761	0.804452	12.4588
3	Up	GOTERM_BP_DIRECT	GO:0006468~protein phosphorylation	27	6.05381	0.0108338	AT5G01950, AT3G04530, AT2G23770, AT1G66910, AT2G37710, AT3G61960, AT1G79670, AT4G14580, AT2G40270, AT1G25390, AT1G65790, AT1G16130, AT4G29810, AT2G19130, AT3G09830, AT5G63930, AT4G25390, AT5G06740, AT3G47110, AT1G62400, AT5G55560, AT4G23220, AT1G06840, AT1G11330, AT1G61480, AT1G07650, AT5G45780	342	870	18499	1.67868	0.997055	0.997055	14.6452
3	Up	GOTERM_CC_DIRECT	GO:0005773~vacuole	20	4.4843	0.0121739	AT4G21540, AT1G63010, AT2G28520, AT3G09630, AT1G47960, AT1G22740, AT4G27020, AT4G29210, AT2G48020, AT5G46860, AT2G38760, AT3G11530, AT1G79590, AT4G17170, AT1G04970, AT5G20650, AT3G30390, AT3G22060, AT5G43060, AT3G13080	429	629	25147	1.86384	0.860826	0.481773	13.7619
3	Up	INTERPRO	IPR004265:Plant disease resistance response protein	4	0.896861	0.0128032	AT1G58170, AT1G22900, AT5G49040, AT1G65870	405	27	22105	8.08596	0.999634	0.861652	17.3797
3	Up	GOTERM_MF_DIRECT	GO:0042349~guiding stereospecific synthesis activity	4	0.896861	0.0129862	AT1G58170, AT1G22900, AT5G49040, AT1G65870	335	27	18171	8.03582	0.987129	0.765644	16.2597
3	Up	INTERPRO	IPR011009:Protein kinase-like domain	31	6.95067	0.0132251	AT5G01950, AT3G04530, AT2G23770, AT1G66910, AT2G37710, AT3G61960, AT1G79670, AT4G14580, AT2G46500, AT2G40270, AT1G25390, AT1G65790, AT1G16130, AT4G29810, AT2G19130, AT3G09830, AT5G63930, AT1G71697, AT4G25390, AT5G06740, AT3G47110, AT5G14640, AT1G62400, AT5G55560, AT3G02020, AT4G23220, AT1G06840, AT1G11330, AT1G61480, AT1G07650, AT5G45780	405	1067	22105	1.58574	0.999718	0.805023	17.9013
3	Up	INTERPRO	IPR027443:Isopenicillin N synthase-like	7	1.56951	0.0138407	AT1G15550, AT1G35190, AT5G05600, AT1G77330, AT4G15200, AT2G30830, AT1G03400	405	107	22105	3.57067	0.999808	0.759794	18.6569
3	Up	SMART	SM00220:S_TKc	24	5.38117	0.0147405	AT4G25390, AT3G04530, AT5G01950, AT5G06740, AT1G66910, AT2G37710, AT3G47110, AT5G14640, AT1G79670, AT3G61960, AT1G62400, AT4G14580, AT1G25390, AT1G65790, AT1G16130, AT4G29810, AT2G19130, AT4G23220, AT5G63930, AT1G11330, AT1G06840, AT1G61480, AT1G07650, AT5G45780	151	803	8423	1.66719	0.795865	0.548187	15.3737
3	Up	UP_KEYWORDS	Glycoprotein	42	9.41704	0.0156753	AT4G03550, AT5G42180, AT1G47960, AT5G06730, AT1G70710, AT3G45040, AT1G66910, AT2G23770, AT2G37710, AT1G79670, AT1G25390, AT3G07130, AT1G65790, AT1G16130, AT2G19130, AT1G04970, AT4G21585, AT5G63930, AT1G10460, AT5G49040, AT5G43060, AT4G01130, AT5G24540, AT4G25390, AT4G17030, AT4G39640, AT1G02520, AT5G06740, AT1G58170, AT1G63690, AT3G47110, AT4G29210, AT1G22900, AT3G63470, AT4G21120, AT4G23220, AT1…	444	1735	26542	1.44711	0.973166	0.22774	18.3244
3	Up	GOTERM_CC_DIRECT	GO:0009986~cell surface	3	0.672646	0.017039	AT5G65020, AT2G38750, AT2G38760	429	12	25147	14.6544	0.937145	0.499291	18.758
3	Up	UP_KEYWORDS	Abscisic acid signaling pathway	7	1.56951	0.0173352	AT2G17820, AT2G26300, AT2G01150, AT1G65790, AT4G26080, AT2G26040, AT1G28490	444	123	26542	3.40207	0.981768	0.234305	20.0715
3	Up	GOTERM_BP_DIRECT	GO:0009651~response to salt stress	17	3.81166	0.0181222	AT5G52660, AT5G24540, AT3G48330, AT5G62530, AT5G14640, AT3G21780, AT3G55730, AT2G46500, AT3G48680, AT5G65020, AT2G38750, AT2G38760, AT4G29810, AT4G19810, AT2G17270, AT5G43060, AT1G65930	342	484	18499	1.89988	0.999944	0.992495	23.3457
3	Up	UP_KEYWORDS	Iron	22	4.93274	0.0183772	AT1G15550, AT5G42180, AT1G35190, AT5G17820, AT5G06730, AT2G30830, AT3G28740, AT4G15440, AT3G22400, AT2G43080, AT1G14730, AT2G27690, AT4G37320, AT5G05600, AT3G07130, AT1G06570, AT5G04560, AT3G11050, AT1G77330, AT4G03240, AT1G03400, AT5G38450	444	764	26542	1.72139	0.9857	0.233155	21.1505
3	Up	UP_KEYWORDS	Alternative splicing	65	14.574	0.0199668	AT5G63260, AT2G38400, AT4G17020, AT1G66240, AT2G03890, AT4G17970, AT5G61520, AT5G06530, AT1G05000, AT2G30070, AT1G04970, AT5G04560, AT5G50870, AT1G63010, AT4G25390, AT4G35860, AT1G56010, AT1G44750, AT4G09720, AT3G48030, AT1G28490, AT5G20570, AT2G37390, AT1G51340, AT2G17730, AT4G23220, AT1G11330, AT1G20560, AT4G21540, AT5G52660, AT1G47960, AT1G61680, AT2G45150, AT3G61960, AT1G79670, AT4G15200, AT1…	444	2971	26542	1.30786	0.990134	0.237907	22.7709
3	Up	KEGG_PATHWAY	ath00330:Arginine and proline metabolism	5	1.12108	0.0210642	AT2G43080, AT5G13700, AT1G23800, AT3G02470, AT5G62530	97	53	4784	4.65279	0.861917	0.861917	20.7897
3	Up	INTERPRO	IPR008271:Serine/threonine-protein kinase, active site	24	5.38117	0.0218795	AT4G25390, AT3G04530, AT5G01950, AT5G06740, AT1G66910, AT2G37710, AT3G47110, AT5G14640, AT1G79670, AT3G61960, AT1G62400, AT4G14580, AT1G25390, AT1G65790, AT1G16130, AT4G29810, AT2G19130, AT4G23220, AT5G63930, AT1G11330, AT1G06840, AT1G61480, AT1G07650, AT5G45780	405	798	22105	1.64151	0.999999	0.856361	27.9466
3	Up	SMART	SM00473:PAN_AP	4	0.896861	0.0221325	AT1G65790, AT2G19130, AT1G11330, AT1G61480	151	34	8423	6.56252	0.908807	0.549889	22.2427
3	Up	INTERPRO	IPR000719:Protein kinase, catalytic domain	29	6.50224	0.0225054	AT5G01950, AT3G04530, AT2G23770, AT1G66910, AT2G37710, AT3G61960, AT1G79670, AT4G14580, AT2G40270, AT1G25390, AT1G65790, AT1G16130, AT4G29810, AT2G19130, AT3G09830, AT5G63930, AT4G25390, AT5G06740, AT3G47110, AT5G14640, AT1G62400, AT5G55560, AT3G02020, AT4G23220, AT1G06840, AT1G11330, AT1G61480, AT1G07650, AT5G45780	405	1023	22105	1.54724	0.999999	0.825707	28.6266
3	Up	INTERPRO	IPR001245:Serine-threonine/tyrosine-protein kinase catalytic domain	14	3.13901	0.0229473	AT4G25390, AT1G66910, AT2G23770, AT1G62400, AT2G40270, AT1G25390, AT1G65790, AT1G16130, AT4G23220, AT3G09830, AT1G06840, AT1G11330, AT1G61480, AT1G07650	405	379	22105	2.01616	0.999999	0.794798	29.1033
3	Up	GOTERM_MF_DIRECT	GO:0009815~1-aminocyclopropane-1-carboxylate oxidase activity	3	0.672646	0.022985	AT1G77330, AT2G30830, AT1G03400	335	13	18171	12.5173	0.999566	0.855696	27.0703
3	Up	UP_SEQ_FEATURE	topological domain:Cytoplasmic	19	4.26009	0.0240448	AT4G03550, AT5G49630, AT3G54300, AT1G79670, AT1G28490, AT5G61520, AT5G46860, AT1G51610, AT1G16130, AT2G30070, AT5G04930, AT1G79590, AT4G23220, AT1G06840, AT2G39200, AT5G09310, AT4G01470, AT1G07650, AT5G45780	154	637	8938	1.73115	0.999896	0.840407	28.577
3	Up	UP_KEYWORDS	Vacuole	10	2.24215	0.0256282	AT4G21540, AT2G28520, AT1G63010, AT4G29210, AT5G46860, AT1G47960, AT1G51610, AT5G06730, AT5G45130, AT4G01470	444	250	26542	2.39117	0.997382	0.281291	28.2955
3	Up	INTERPRO	IPR024171:S-receptor-like serine/threonine-protein kinase	4	0.896861	0.0257465	AT1G65790, AT2G19130, AT1G11330, AT1G61480	405	35	22105	6.23774	1	0.798414	32.0537
3	Up	GOTERM_CC_DIRECT	GO:0005737~cytoplasm	92	20.6278	0.0261993	AT5G01470, AT3G61630, AT2G28520, AT5G14530, AT3G04530, AT4G14290, AT2G01150, AT2G41690, AT5G52580, AT3G51680, AT4G14110, AT2G26040, AT4G15417, AT1G66240, AT5G51210, AT1G60750, AT1G73480, AT4G21270, AT1G01320, AT5G05600, AT4G32870, AT1G05000, AT2G07340, AT1G69440, AT4G17170, AT5G56280, AT1G03400, AT1G21630, AT1G71697, AT4G26270, AT5G09430, AT2G35930, AT3G19450, AT2G27430, AT3G11470, AT4G09720, AT3…	429	4407	25147	1.2237	0.986079	0.57466	27.4514
3	Up	GOTERM_BP_DIRECT	GO:0009699~phenylpropanoid biosynthetic process	4	0.896861	0.0262974	AT1G58170, AT1G22900, AT5G49040, AT1G65870	342	35	18499	6.18179	0.999999	0.99137	32.1188
3	Up	UP_SEQ_FEATURE	active site:Proton acceptor	17	3.81166	0.0273976	AT4G26270, AT5G42180, AT5G17820, AT5G06730, AT5G62530, AT5G14640, AT1G62400, AT1G79670, AT4G14580, AT1G16130, AT4G29810, AT1G23800, AT5G55560, AT4G23220, AT1G06840, AT1G07650, AT5G45780	154	554	8938	1.78098	0.999972	0.825443	31.8961
3	Up	INTERPRO	IPR005123:Oxoglutarate/iron-dependent dioxygenase	7	1.56951	0.0274426	AT2G43080, AT1G15550, AT1G35190, AT5G05600, AT1G77330, AT2G30830, AT1G03400	405	125	22105	3.05649	1	0.788432	33.7854
3	Up	GOTERM_BP_DIRECT	GO:0009738~abscisic acid-activated signaling pathway	9	2.01794	0.0284259	AT2G17820, AT3G04530, AT2G26300, AT2G01150, AT1G65790, AT4G32870, AT4G26080, AT2G26040, AT1G28490	342	195	18499	2.49649	1	0.97887	34.2444
3	Up	INTERPRO	IPR013026:Tetratricopeptide repeat-containing domain	7	1.56951	0.029356	AT4G39470, AT3G05625, AT1G01320, AT5G41770, AT5G65520, AT1G22700, AT5G65160	405	127	22105	3.00836	1	0.782278	35.6894
3	Up	GOTERM_MF_DIRECT	GO:0051213~dioxygenase activity	6	1.34529	0.029652	AT1G35190, AT5G05600, AT5G64250, AT1G77330, AT2G30830, AT1G03400	335	94	18171	3.46224	0.999956	0.865298	33.544
3	Up	INTERPRO	IPR000858:S-locus glycoprotein	4	0.896861	0.029764	AT1G65790, AT2G19130, AT1G11330, AT1G61480	405	37	22105	5.90057	1	0.760001	36.0887
3	Up	GOTERM_CC_DIRECT	GO:0000325~plant-type vacuole	4	0.896861	0.0303946	AT2G28520, AT1G63010, AT5G46860, AT3G13080	429	40	25147	5.86177	0.993053	0.563182	31.1404
3	Up	GOTERM_BP_DIRECT	GO:0016310~phosphorylation	9	2.01794	0.0308608	AT4G21540, AT2G46500, AT1G71697, AT4G27600, AT4G21470, AT3G45040, AT3G02020, AT1G07650, AT2G03890	342	198	18499	2.45867	1	0.96506	36.5998
3	Up	GOTERM_BP_DIRECT	GO:0080167~response to karrikin	7	1.56951	0.0313645	AT4G13510, AT3G11600, AT5G05600, AT2G01150, AT3G19450, AT5G48540, AT1G25520	342	128	18499	2.95808	1	0.94166	37.0772
3	Up	GOTERM_BP_DIRECT	GO:0009737~response to abscisic acid	14	3.13901	0.0317182	AT4G21540, AT5G52660, AT5G27420, AT3G48330, AT3G21780, AT3G55730, AT3G48680, AT4G13510, AT2G38750, AT4G26080, AT4G19810, AT5G20650, AT3G11050, AT3G22060	342	394	18499	1.922	1	0.91486	37.4104
3	Up	PIR_SUPERFAMILY	PIRSF000641:receptor kinase, S-locus SRK type	4	0.896861	0.0321368	AT1G65790, AT2G19130, AT1G11330, AT1G61480	29	35	1373	5.41084	0.543401	0.543401	23.0512
3	Up	GOTERM_BP_DIRECT	GO:0009807~lignan biosynthetic process	3	0.672646	0.0342878	AT1G58170, AT5G49040, AT1G65870	342	16	18499	10.142	1	0.903018	39.7821
3	Up	GOTERM_BP_DIRECT	GO:0048544~recognition of pollen	4	0.896861	0.0348082	AT1G65790, AT2G19130, AT1G11330, AT1G61480	342	39	18499	5.54776	1	0.878279	40.2521
3	Up	GOTERM_CC_DIRECT	GO:0009705~plant-type vacuole membrane	6	1.34529	0.0362319	AT4G21540, AT1G63010, AT2G48020, AT5G46860, AT4G01470, AT4G17970	429	107	25147	3.28697	0.997372	0.572074	35.9875
3	Up	INTERPRO	IPR003609:Apple-like	4	0.896861	0.0387277	AT1G65790, AT2G19130, AT1G11330, AT1G61480	405	41	22105	5.3249	1	0.823114	44.3
3	Up	INTERPRO	IPR017441:Protein kinase, ATP binding site	20	4.4843	0.0403536	AT4G25390, AT3G04530, AT5G01950, AT5G06740, AT1G66910, AT2G37710, AT3G47110, AT5G14640, AT3G61960, AT4G14580, AT1G25390, AT1G65790, AT4G29810, AT2G19130, AT4G23220, AT3G09830, AT1G06840, AT1G61480, AT1G07650, AT5G45780	405	671	22105	1.62683	1	0.814752	45.6796
3	Up	GOTERM_CC_DIRECT	GO:0005774~vacuolar membrane	16	3.58744	0.0423895	AT1G63010, AT1G06530, AT5G22650, AT5G06730, AT4G09720, AT3G48680, AT4G29210, AT2G48020, AT2G16460, AT1G51610, AT5G45130, AT1G04970, AT5G20650, AT3G30390, AT1G36050, AT3G13080	429	536	25147	1.74978	0.999064	0.581759	40.7598
3	Up	GOTERM_CC_DIRECT	GO:0005887~integral component of plasma membrane	10	2.24215	0.0464446	AT5G61520, AT4G13510, AT2G48020, AT2G20780, AT2G37330, AT4G21120, AT5G37820, AT1G21460, AT4G10770, AT4G01470	429	275	25147	2.13155	0.999527	0.572907	43.7219
3	Up	UP_KEYWORDS	EGF-like domain	4	0.896861	0.0483852	AT1G65790, AT2G19130, AT1G11330, AT1G61480	444	49	26542	4.87994	0.999988	0.449952	47.0269
3	Up	GOTERM_BP_DIRECT	GO:0006906~vesicle fusion	4	0.896861	0.0499017	AT5G46860, AT1G79590, AT3G54300, AT1G28490	342	45	18499	4.80806	1	0.935343	52.4869
3	Up	GOTERM_CC_DIRECT	GO:0016020~membrane	41	9.19283	0.0500399	AT5G49630, AT5G17820, AT1G06870, AT2G45150, AT3G45040, AT5G51210, AT2G46500, AT5G61520, AT5G19780, AT2G24220, AT1G73480, AT4G13510, AT2G20780, AT1G65790, AT2G30070, AT4G17170, AT3G30390, AT3G54450, AT3G50810, AT3G09630, AT3G30340, AT5G27420, AT1G44750, AT2G39510, AT5G37820, AT1G21460, AT3G54300, AT4G10770, AT5G15240, AT4G00290, AT3G21780, AT3G28740, AT4G37320, AT5G65020, AT2G48020, AT1G51610, AT5…	429	1797	25147	1.33741	0.999743	0.562421	46.2339
3	Up	UP_KEYWORDS	Oxidoreductase	29	6.50224	0.050621	AT5G05320, AT5G42180, AT5G17820, AT5G06730, AT3G51680, AT5G62530, AT1G60750, AT1G14730, AT5G05600, AT1G23800, AT1G06570, AT3G11050, AT1G77330, AT4G03240, AT1G03400, AT1G15550, AT5G13700, AT1G35190, AT3G19450, AT5G03290, AT2G30830, AT3G28740, AT2G43080, AT3G22400, AT2G27690, AT4G37320, AT5G64250, AT5G38450, AT1G65930	444	1205	26542	1.43867	0.999993	0.448324	48.5994
3	Up	INTERPRO	IPR000101:Gamma-glutamyltranspeptidase	2	0.44843	0.0538356	AT4G29210, AT4G39640	405	3	22105	36.3868	1	0.880404	55.9522
3	Up	GOTERM_MF_DIRECT	GO:0036374~glutathione hydrolase activity	2	0.44843	0.0541384	AT4G29210, AT4G39640	335	3	18171	36.1612	1	0.954456	53.0271
3	Up	UP_KEYWORDS	Phospholipid biosynthesis	4	0.896861	0.0559868	AT1G71697, AT1G75020, AT2G45150, AT1G15110	444	52	26542	4.59841	0.999998	0.466491	52.1996
3	Up	SMART	SM00108:B_lectin	4	0.896861	0.0562783	AT1G65790, AT2G19130, AT1G11330, AT1G61480	151	49	8423	4.55359	0.997966	0.787638	47.8528
3	Up	UP_KEYWORDS	Prenylation	6	1.34529	0.0571513	AT1G22740, AT4G08570, AT4G35860, AT5G45130, AT4G09720, AT4G17170	444	124	26542	2.89255	0.999999	0.458043	52.9495
3	Up	UP_SEQ_FEATURE	zinc finger region:RING-type; atypical	5	1.12108	0.0576408	AT5G47610, AT2G01150, AT5G27420, AT2G17730, AT3G48030	154	85	8938	3.41406	1	0.959133	55.9982
3	Up	INTERPRO	IPR019734:Tetratricopeptide repeat	6	1.34529	0.0618839	AT4G39470, AT3G05625, AT1G01320, AT5G65520, AT1G22700, AT5G65160	405	116	22105	2.82312	1	0.900465	61.1887
3	Up	INTERPRO	IPR001480:Bulb-type lectin domain	4	0.896861	0.0632568	AT1G65790, AT2G19130, AT1G11330, AT1G61480	405	50	22105	4.36642	1	0.892367	62.0218
3	Up	UP_KEYWORDS	Phospholipid metabolism	4	0.896861	0.0641188	AT1G71697, AT1G75020, AT2G45150, AT1G15110	444	55	26542	4.34758	1	0.483038	57.2147
3	Up	INTERPRO	IPR021820:S-locus receptor kinase, C-terminal	3	0.672646	0.0655079	AT1G65790, AT1G11330, AT1G61480	405	23	22105	7.11916	1	0.888023	63.3518
3	Up	INTERPRO	IPR006012:Syntaxin/epimorphin, conserved site	3	0.672646	0.0655079	AT5G46860, AT1G79590, AT1G28490	405	23	22105	7.11916	1	0.888023	63.3518
3	Up	UP_KEYWORDS	Phosphoprotein	35	7.84753	0.0656235	AT2G41690, AT2G23770, AT4G36990, AT1G79670, AT3G61960, AT4G14580, AT1G55310, AT2G03890, AT2G46500, AT5G19780, AT4G13510, AT1G25390, AT2G38610, AT1G65790, AT1G16130, AT3G28180, AT4G29810, AT2G19130, AT5G64220, AT5G63930, AT3G54450, AT2G17820, AT5G22650, AT5G27420, AT5G37820, AT3G47110, AT5G14640, AT3G63350, AT3G09840, AT5G15020, AT1G11330, AT2G39200, AT1G61480, AT1G07650, AT5G45780	444	1555	26542	1.34551	1	0.476725	58.0877
3	Up	UP_KEYWORDS	S-adenosyl-L-methionine	7	1.56951	0.0661633	AT1G56430, AT4G26220, AT1G66680, AT1G64970, AT3G02470, AT3G48330, AT4G35150	444	170	26542	2.4615	1	0.465827	58.3969
3	Up	GOTERM_MF_DIRECT	GO:0016787~hydrolase activity	15	3.36323	0.0668589	AT5G42930, AT5G16440, AT5G09430, AT4G14290, AT4G21470, AT1G48320, AT2G32520, AT2G42070, AT1G73480, AT4G11800, AT2G36310, AT3G09840, AT1G44350, AT1G51760, AT1G26360	335	487	18171	1.67069	1	0.962816	60.9142
3	Up	SMART	SM00415:HSF	3	0.672646	0.0673574	AT2G41690, AT4G36990, AT3G63350	151	24	8423	6.97268	0.999425	0.775143	54.3352
3	Up	INTERPRO	IPR001806:Small GTPase superfamily	5	1.12108	0.0680166	AT1G22740, AT4G35860, AT5G45130, AT4G09720, AT4G17170	405	84	22105	3.24882	1	0.884965	64.7827
3	Up	GOTERM_MF_DIRECT	GO:0000287~magnesium ion binding	7	1.56951	0.0701674	AT4G21470, AT1G61680, AT5G04930, AT3G11470, AT5G03290, AT1G07615, AT1G65930	335	157	18171	2.41842	1	0.9516	62.7541
3	Up	INTERPRO	IPR000232:Heat shock factor (HSF)-type, DNA-binding	3	0.672646	0.0706247	AT2G41690, AT4G36990, AT3G63350	405	24	22105	6.82253	1	0.882519	66.215
3	Up	UP_KEYWORDS	Signal	74	16.5919	0.0714609	AT5G17820, AT1G70710, AT5G06730, AT2G23770, AT3G49780, AT1G66910, AT3G59850, AT5G47610, AT1G25390, AT3G07130, AT1G44350, AT3G28890, AT1G51760, AT1G04970, AT1G10460, AT5G43060, AT4G33820, AT5G24540, AT4G25390, AT4G39640, AT4G17030, AT5G27420, AT3G16660, AT1G51920, AT5G06740, AT1G44750, AT4G36945, AT3G44280, AT3G02740, AT4G19810, AT4G23220, AT1G11330, AT3G22060, AT1G65870, AT1G61480, AT5G45780, AT2…	444	3697	26542	1.19656	1	0.479532	61.3213
3	Up	GOTERM_MF_DIRECT	GO:0003840~gamma-glutamyltransferase activity	2	0.44843	0.0715271	AT4G29210, AT4G39640	335	4	18171	27.1209	1	0.935811	63.4867
3	Up	GOTERM_CC_DIRECT	GO:0005743~mitochondrial inner membrane	7	1.56951	0.0727811	AT5G62050, AT5G01340, AT2G46320, AT2G17270, AT5G56450, AT5G50810, AT4G00290	429	171	25147	2.39956	0.999995	0.669122	59.8849
3	Up	GOTERM_CC_DIRECT	GO:0031201~SNARE complex	4	0.896861	0.0730937	AT5G46860, AT1G79590, AT3G54300, AT1G28490	429	57	25147	4.11352	0.999995	0.638814	60.048
3	Up	KEGG_PATHWAY	ath01110:Biosynthesis of secondary metabolites	29	6.50224	0.074458	AT5G16440, AT5G47840, AT2G38400, AT5G42180, AT4G21470, AT5G17820, AT5G06730, AT1G61680, AT1G75020, AT1G64970, AT4G26220, AT1G23800, AT1G15110, AT1G77330, AT4G26270, AT1G15550, AT5G24540, AT3G47010, AT3G19450, AT2G32520, AT5G03290, AT4G15440, AT4G37320, AT3G02020, AT5G36880, AT1G13700, AT5G38450, AT2G22250, AT1G65930	97	1075	4784	1.33048	0.99925	0.972621	57.1331
3	Up	GOTERM_BP_DIRECT	GO:0009408~response to heat	7	1.56951	0.0761702	AT5G65020, AT2G38750, AT2G38760, AT4G25200, AT4G26080, AT4G36990, AT3G63350	342	160	18499	2.36647	1	0.978791	68.392
3	Up	GOTERM_MF_DIRECT	GO:0051082~unfolded protein binding	5	1.12108	0.0764331	AT2G07340, AT3G16090, AT2G38000, AT1G29990, AT1G71840	335	87	18171	3.11734	1	0.92919	66.0207
3	Up	SMART	SM00369:LRR_TYP	7	1.56951	0.0828156	AT3G28890, AT2G33060, AT5G63930, AT2G30105, AT3G47110, AT5G07910, AT1G07650	151	170	8423	2.29688	0.999904	0.785969	62.1566
3	Up	GOTERM_MF_DIRECT	GO:0000149~SNARE binding	4	0.896861	0.0872776	AT5G46860, AT1G79590, AT3G54300, AT1G28490	335	57	18171	3.80644	1	0.937	71.0548
3	Up	GOTERM_BP_DIRECT	GO:0048278~vesicle docking	3	0.672646	0.0879566	AT5G46860, AT1G79590, AT1G28490	342	27	18499	6.01007	1	0.983505	73.7741
3	Up	INTERPRO	IPR002777:Prefoldin beta-like	2	0.44843	0.0881099	AT2G07340, AT1G29990	405	5	22105	21.8321	1	0.923787	74.5016
3	Up	GOTERM_MF_DIRECT	GO:0016756~glutathione gamma-glutamylcysteinyltransferase activity	2	0.44843	0.088597	AT4G29210, AT4G39640	335	5	18171	21.6967	1	0.923798	71.6176
3	Up	INTERPRO	IPR018108:Mitochondrial substrate/solute carrier	4	0.896861	0.0897233	AT5G01340, AT2G46320, AT2G17270, AT5G56450	405	58	22105	3.76415	1	0.918697	75.1619
3	Up	INTERPRO	IPR023395:Mitochondrial carrier domain	4	0.896861	0.0897233	AT5G01340, AT2G46320, AT2G17270, AT5G56450	405	58	22105	3.76415	1	0.918697	75.1619
3	Up	KEGG_PATHWAY	ath04145:Phagosome	5	1.12108	0.0902947	AT5G19780, AT2G28520, AT5G46860, AT1G22740, AT4G09720	97	85	4784	2.90115	0.999849	0.946799	64.5133
3	Up	UP_KEYWORDS	GTP-binding	8	1.79372	0.0920156	AT5G19780, AT2G26300, AT1G22740, AT4G35860, AT5G45130, AT4G09720, AT4G17170, AT1G07615	444	229	26542	2.08836	1	0.558996	70.9651
3	Up	INTERPRO	IPR003591:Leucine-rich repeat, typical subtype	7	1.56951	0.0924055	AT3G28890, AT2G33060, AT5G63930, AT2G30105, AT3G47110, AT5G07910, AT1G07650	405	170	22105	2.24742	1	0.916299	76.2244
3	Up	GOTERM_BP_DIRECT	GO:0007169~transmembrane receptor protein tyrosine kinase signaling pathway	6	1.34529	0.0928259	AT5G01950, AT5G63930, AT1G06840, AT3G47110, AT1G07650, AT5G45780	342	130	18499	2.49649	1	0.981853	75.7376
3	Up	UP_KEYWORDS	Metal-binding	58	13.0045	0.0934527	AT5G63260, AT5G16440, AT4G21470, AT2G01150, AT5G17820, AT5G06730, AT1G66240, AT1G14730, AT1G75540, AT5G47610, AT5G05600, AT3G07130, AT5G04560, AT1G10460, AT1G03400, AT4G26270, AT5G27420, AT2G26695, AT3G19450, AT3G48030, AT5G20570, AT4G15440, AT3G22400, AT2G37390, AT2G17730, AT5G04930, AT5G07270, AT5G38450, AT1G65930, AT5G42180, AT1G61680, AT5G50810, AT2G42070, AT1G19270, AT3G48680, AT4G26220, AT4…	444	2868	26542	1.20893	1	0.551755	71.5483
3	Up	GOTERM_BP_DIRECT	GO:0042273~ribosomal large subunit biogenesis	3	0.672646	0.0936101	AT1G02870, AT4G31420, AT1G71840	342	28	18499	5.79543	1	0.976621	76.0407
3	Up	KEGG_PATHWAY	ath00940:Phenylpropanoid biosynthesis	7	1.56951	0.0943138	AT4G26220, AT3G47010, AT5G42180, AT5G24540, AT5G17820, AT5G06730, AT3G19450	97	157	4784	2.19896	0.9999	0.900062	66.1924
3	Up	GOTERM_BP_DIRECT	GO:0006631~fatty acid metabolic process	4	0.896861	0.0950922	AT4G15440, AT5G36880, AT1G65890, AT1G20560	342	59	18499	3.66716	1	0.971672	76.604
3	Up	UP_KEYWORDS	Iron storage	2	0.44843	0.0960651	AT3G11050, AT4G03240	444	6	26542	19.9264	1	0.549562	72.581
3	Up	GOTERM_MF_DIRECT	GO:0005484~SNAP receptor activity	4	0.896861	0.0981606	AT5G46860, AT1G79590, AT3G54300, AT1G28490	335	60	18171	3.61612	1	0.929105	75.4045
3	Up	UP_SEQ_FEATURE	repeat:Annexin 4	2	0.44843	0.0984376	AT5G65020, AT2G38760	154	6	8938	19.3463	1	0.992429	76.1389
3	Up	GOTERM_BP_DIRECT	GO:0071215~cellular response to abscisic acid stimulus	3	0.672646	0.0993653	AT4G21540, AT2G26300, AT1G65790	342	29	18499	5.59558	1	0.969785	78.1598
3	Up	UP_KEYWORDS	Stress response	12	2.69058	0.0997139	AT4G21540, AT2G01150, AT2G38750, AT4G30850, AT4G29810, AT2G41690, AT4G25200, AT4G36990, AT5G64220, AT3G63350, AT4G01470, AT1G65930	444	421	26542	1.70392	1	0.551491	73.9657
3	Down	GOTERM_CC_DIRECT	GO:0009570~chloroplast stroma	61	8.87918	2.29681e-17	AT5G65220, AT3G63190, AT2G47910, AT2G37020, AT5G47190, AT3G01510, AT4G29060, AT3G25920, AT1G11790, AT3G01480, AT2G20020, AT2G28190, AT5G45170, AT3G03710, AT5G13650, AT2G21385, AT4G32810, AT1G70820, AT1G06680, AT2G41680, AT1G09130, AT4G37200, AT3G63140, AT4G34090, AT1G66430, AT2G33450, AT5G36170, AT5G16400, AT4G04610, AT3G44890, AT1G80380, AT1G77090, AT1G12900, AT5G53460, AT3G48420, AT1G78630, AT1…	659	653	25147	3.56465	4.24909e-15	4.24909e-15	2.84203e-14
3	Down	UP_KEYWORDS	Chloroplast	95	13.8282	7.19156e-17	AT5G65220, AT3G63190, AT2G46820, AT1G76450, AT3G53130, AT1G15820, AT3G05020, AT2G47910, AT5G52970, AT5G47190, AT4G02780, AT1G76730, AT3G01510, AT5G21930, AT1G32080, AT3G25920, AT1G11790, AT5G18660, AT4G14210, AT4G17740, AT3G01480, AT2G20020, AT2G28190, AT5G05740, AT3G03710, AT4G04850, AT1G29930, AT4G32810, AT1G06680, AT5G25900, AT2G41680, AT3G54890, AT4G37200, AT1G09130, AT3G63140, AT1G55670, AT2…	683	1449	26542	2.54782	2.9643e-14	2.9643e-14	1.44329e-13
3	Down	UP_KEYWORDS	Plastid	95	13.8282	9.31898e-17	AT5G65220, AT3G63190, AT2G46820, AT1G76450, AT3G53130, AT1G15820, AT3G05020, AT2G47910, AT5G52970, AT5G47190, AT4G02780, AT1G76730, AT3G01510, AT5G21930, AT1G32080, AT3G25920, AT1G11790, AT5G18660, AT4G14210, AT4G17740, AT3G01480, AT2G20020, AT2G28190, AT5G05740, AT3G03710, AT4G04850, AT1G29930, AT4G32810, AT1G06680, AT5G25900, AT2G41680, AT3G54890, AT4G37200, AT1G09130, AT3G63140, AT1G55670, AT2…	683	1455	26542	2.53731	2.9643e-14	1.4877e-14	1.44329e-13
3	Down	UP_SEQ_FEATURE	transit peptide:Chloroplast	54	7.86026	1.25096e-14	AT5G65220, AT2G46820, AT3G63190, AT1G76450, AT3G05020, AT5G52970, AT4G02780, AT5G47190, AT3G25920, AT1G11790, AT3G01480, AT2G20020, AT2G28190, AT4G32810, AT1G06680, AT1G29930, AT1G09130, AT3G63140, AT1G55670, AT3G26570, AT2G33450, AT2G46910, AT4G01150, AT4G10340, AT5G16400, AT4G04610, AT3G44890, AT1G80380, AT1G77090, AT1G78630, AT1G49380, AT5G17790, AT2G34460, AT2G33800, AT2G44990, AT5G48300, AT5…	236	631	8938	3.2411	7.03804e-12	7.03804e-12	1.83631e-11
3	Down	UP_KEYWORDS	Transit peptide	101	14.7016	1.07314e-13	AT2G46820, AT3G63190, AT1G76450, AT3G53130, AT3G05020, AT4G36400, AT5G47190, AT5G21930, AT3G01480, AT2G28190, AT4G04850, AT1G06680, AT1G29930, AT1G09130, AT4G37200, AT1G55670, AT2G46910, AT4G01150, AT1G02910, AT1G70760, AT1G77090, AT1G78630, AT1G49380, AT1G73060, AT3G13860, AT1G14150, AT5G06290, AT4G09020, AT2G35370, AT1G52560, AT3G06430, AT4G09900, AT5G42310, AT1G15390, AT1G23360, AT5G08280, AT1…	683	1780	26542	2.20503	2.86647e-11	9.55491e-12	1.4091e-10
3	Down	GOTERM_CC_DIRECT	GO:0009579~thylakoid	30	4.36681	1.66009e-13	AT2G46820, AT3G63190, AT1G76450, AT2G33800, AT1G15820, AT5G52970, AT2G35370, AT1G30100, AT3G04790, AT3G01480, AT1G31330, AT4G17740, AT2G28190, AT4G12800, AT1G29930, AT1G06680, AT3G12780, AT1G09130, AT3G54890, AT3G63140, AT1G55670, AT4G01150, AT2G44920, AT4G10340, AT1G77090, AT3G52380, AT5G23120, AT1G03600, AT1G78630, AT5G17710	659	206	25147	5.55718	3.0706e-11	1.53531e-11	2.0538e-10
3	Down	GOTERM_CC_DIRECT	GO:0009507~chloroplast	172	25.0364	5.93761e-13	AT2G35660, AT3G63190, AT2G46820, AT1G76450, AT3G53130, AT4G18740, AT3G05020, AT4G24090, AT4G23810, AT5G47190, AT1G68650, AT4G13580, AT3G01480, AT2G28190, AT5G22450, AT2G21385, AT4G04850, AT5G66520, AT1G29930, AT1G06680, AT5G25900, AT5G61190, AT4G37200, AT5G44600, AT1G09130, AT4G29430, AT1G55670, AT4G34090, AT3G44510, AT5G03880, AT2G46910, AT2G17705, AT4G01150, AT1G02910, AT4G35690, AT1G70760, AT1…	659	3855	25147	1.70257	1.09843e-10	3.66144e-11	7.3469e-10
3	Down	GOTERM_CC_DIRECT	GO:0009534~chloroplast thylakoid	27	3.93013	3.71653e-11	AT2G46820, AT2G34460, AT2G33800, AT1G14150, AT1G15820, AT5G18660, AT4G14210, AT1G31330, AT3G01480, AT1G08520, AT4G12800, AT1G29930, AT1G06680, AT4G37200, AT3G54890, AT3G63140, AT1G55670, AT5G03880, AT4G01150, AT2G44920, AT4G10340, AT4G04610, AT5G16400, AT1G77090, AT5G23120, AT5G54190, AT1G03600	659	206	25147	5.00147	6.8756e-09	1.7189e-09	4.59878e-08
3	Down	GOTERM_CC_DIRECT	GO:0009941~chloroplast envelope	45	6.55022	4.06293e-11	AT5G65220, AT2G46820, AT2G34460, AT3G53130, AT4G12060, AT1G15820, AT5G17670, AT5G47190, AT2G43950, AT4G29060, AT1G32080, AT3G25920, AT5G18660, AT3G04340, AT4G14210, AT3G04790, AT1G31330, AT2G21385, AT5G08280, AT4G39970, AT4G12800, AT1G06680, AT1G29930, AT3G22620, AT3G12780, AT3G54890, AT1G09130, AT3G63140, AT1G55670, AT2G33450, AT3G26570, AT5G03880, AT4G01150, AT4G10340, AT5G64940, AT3G44890, AT1…	659	543	25147	3.16238	7.51642e-09	1.50328e-09	5.0274e-08
3	Down	GOTERM_CC_DIRECT	GO:0009535~chloroplast thylakoid membrane	36	5.24017	8.68424e-10	AT1G73060, AT2G46820, AT2G34460, AT1G76450, AT1G14150, AT2G33800, AT1G15820, AT2G47910, AT5G21930, AT1G72640, AT1G30100, AT3G04790, AT3G15110, AT3G01480, AT1G31330, AT5G05740, AT4G04850, AT4G12800, AT1G06680, AT1G29930, AT4G37200, AT3G54890, AT2G30390, AT1G55670, AT5G03880, AT4G01150, AT4G10340, AT2G44920, AT2G06520, AT1G02910, AT1G54500, AT1G70760, AT5G23120, AT1G03600, AT1G44446, AT1G49380	659	407	25147	3.37527	1.60658e-07	2.67764e-08	1.07457e-06
3	Down	UP_KEYWORDS	Thylakoid	27	3.93013	1.57334e-08	AT1G73060, AT2G46820, AT1G76450, AT1G14150, AT1G15820, AT5G52970, AT5G21930, AT1G30100, AT4G17740, AT1G31330, AT3G01480, AT4G04850, AT1G06680, AT1G29930, AT4G37200, AT3G54890, AT2G30390, AT4G01150, AT2G44920, AT4G10340, AT1G02910, AT1G70760, AT1G77090, AT5G23120, AT1G03600, AT1G44446, AT1G49380	683	277	26542	3.78789	4.20081e-06	1.0502e-06	2.06506e-05
3	Down	GOTERM_CC_DIRECT	GO:0005871~kinesin complex	12	1.74672	3.23939e-07	AT3G49650, AT3G17360, AT5G47820, AT1G12430, AT3G20150, AT3G23670, AT2G22610, AT5G02370, AT1G59540, AT3G44050, AT4G14330, AT2G37420	659	59	25147	7.76122	5.9927e-05	8.56122e-06	0.000400836
3	Down	UP_KEYWORDS	Motor protein	14	2.03785	4.44788e-07	AT3G49650, AT3G17360, AT5G47820, AT3G20150, AT5G54280, AT5G02370, AT1G12430, AT3G23670, AT3G19960, AT1G59540, AT2G22610, AT3G44050, AT2G37420, AT4G14330	683	89	26542	6.11295	0.000118751	2.37514e-05	0.000583798
3	Down	INTERPRO	IPR001752:Kinesin, motor domain	12	1.74672	5.51517e-07	AT3G49650, AT3G17360, AT5G47820, AT1G12430, AT3G20150, AT3G23670, AT2G22610, AT5G02370, AT1G59540, AT3G44050, AT4G14330, AT2G37420	601	60	22105	7.35607	0.000487422	0.000487422	0.000857678
3	Down	SMART	SM00129:KISc	12	1.74672	8.3202e-07	AT3G49650, AT3G17360, AT5G47820, AT1G12430, AT3G20150, AT3G23670, AT2G22610, AT5G02370, AT1G59540, AT3G44050, AT4G14330, AT2G37420	242	60	8423	6.96116	0.000112316	0.000112316	0.000975431
3	Down	GOTERM_BP_DIRECT	GO:0007018~microtubule-based movement	12	1.74672	1.11026e-06	AT3G49650, AT3G17360, AT5G47820, AT1G12430, AT3G20150, AT3G23670, AT2G22610, AT5G02370, AT1G59540, AT3G44050, AT4G14330, AT2G37420	505	64	18499	6.86844	0.000839005	0.000839005	0.00169157
3	Down	UP_KEYWORDS	Microtubule	18	2.62009	1.12036e-06	AT3G49650, AT1G01510, AT3G17360, AT5G47820, AT3G60640, AT3G20150, AT5G02370, AT3G23090, AT2G41350, AT1G12430, AT1G03780, AT4G27060, AT3G23670, AT1G59540, AT2G22610, AT3G44050, AT2G37420, AT4G14330	683	163	26542	4.29139	0.000299092	4.98549e-05	0.0014705
3	Down	UP_KEYWORDS	Coiled coil	96	13.9738	1.15977e-06	AT3G63190, AT5G47820, AT5G04320, AT3G18390, AT2G46270, AT3G05020, AT2G36740, AT5G54280, AT3G47120, AT5G44560, AT4G18780, AT4G21610, AT4G24090, AT5G44635, AT5G19420, AT2G44430, AT2G41350, AT2G19480, AT3G22845, AT5G16030, AT4G36730, AT5G48850, AT3G23670, AT4G24680, AT3G52110, AT4G14310, AT3G08570, AT4G24970, AT3G49650, AT2G27470, AT3G53160, AT3G03680, AT2G30500, AT3G27330, AT4G00730, AT2G24440, AT2…	683	2256	26542	1.65366	0.000309612	4.42362e-05	0.00152223
3	Down	GOTERM_MF_DIRECT	GO:0008017~microtubule binding	16	2.32897	2.85469e-06	AT3G49650, AT3G17360, AT5G47820, AT3G60640, AT3G20150, AT5G02370, AT2G07170, AT1G12430, AT1G03780, AT4G27060, AT3G23670, AT1G59540, AT2G22610, AT3G44050, AT2G37420, AT4G14330	516	126	18171	4.47176	0.00115833	0.00115833	0.00399029
3	Down	GOTERM_MF_DIRECT	GO:0003777~microtubule motor activity	12	1.74672	4.06503e-06	AT3G49650, AT3G17360, AT5G47820, AT1G12430, AT3G20150, AT3G23670, AT2G22610, AT5G02370, AT1G59540, AT3G44050, AT4G14330, AT2G37420	516	70	18171	6.03688	0.00164904	0.000824862	0.00568206
3	Down	GOTERM_MF_DIRECT	GO:0043565~sequence-specific DNA binding	42	6.11354	4.12378e-06	AT1G34670, AT4G37750, AT4G08250, AT3G09600, AT3G60630, AT2G46270, AT4G12350, AT5G28770, AT2G37020, AT1G68360, AT1G14920, AT2G22840, AT3G54220, AT4G23810, AT4G31800, AT1G73805, AT2G47890, AT3G08500, AT1G25340, AT5G67300, AT5G14340, AT4G36730, AT1G09030, AT5G64810, AT5G35550, AT2G20880, AT3G58680, AT3G06490, AT4G01250, AT1G21910, AT4G00730, AT4G31550, AT1G46264, AT5G26170, AT3G47600, AT1G19220, AT5…	516	676	18171	2.18792	0.00167286	0.00055793	0.00576418
3	Down	UP_KEYWORDS	Nucleus	128	18.6317	4.22226e-06	AT5G20540, AT3G21150, AT1G18950, AT3G20830, AT3G09600, AT2G46270, AT5G28770, AT5G24330, AT2G22840, AT4G23810, AT4G36870, AT3G13600, AT1G68050, AT1G07090, AT3G18400, AT5G64610, AT4G36730, AT5G48850, AT1G10170, AT1G78310, AT5G64810, AT4G24970, AT2G27470, AT5G23280, AT4G31550, AT1G49760, AT5G20730, AT4G36280, AT1G01370, AT2G36010, AT4G15900, AT4G36740, AT2G02480, AT3G07610, AT4G37750, AT3G12480, AT3…	683	3358	26542	1.4813	0.00112671	0.000140908	0.00554172
3	Down	GOTERM_CC_DIRECT	GO:0005874~microtubule	17	2.47453	5.42235e-06	AT3G49650, AT1G01510, AT3G17360, AT3G60640, AT3G20150, AT5G02370, AT3G23090, AT2G07170, AT2G41350, AT1G12430, AT1G03780, AT4G27060, AT3G23670, AT1G59540, AT3G44050, AT2G37420, AT4G14330	659	161	25147	4.02925	0.00100263	0.000125384	0.00670931
3	Down	INTERPRO	IPR019821:Kinesin, motor region, conserved site	10	1.4556	8.28441e-06	AT3G49650, AT3G17360, AT5G47820, AT1G12430, AT3G23670, AT2G22610, AT5G02370, AT1G59540, AT3G44050, AT2G37420	601	51	22105	7.21184	0.00729669	0.00365503	0.0128826
3	Down	UP_SEQ_FEATURE	transit peptide:Thylakoid	10	1.4556	1.14131e-05	AT2G44920, AT1G76450, AT1G06680, AT1G77090, AT5G23120, AT1G03600, AT1G31330, AT3G01480, AT5G52970, AT1G49380	236	55	8938	6.88598	0.00638234	0.00319628	0.0166999
3	Down	GOTERM_BP_DIRECT	GO:0006355~regulation of transcription, DNA-templated	90	13.1004	1.95097e-05	AT1G34670, AT3G21150, AT1G18950, AT3G09600, AT2G46270, AT2G36740, AT4G12350, AT5G24330, AT5G28770, AT2G22840, AT4G36870, AT4G23810, AT1G73805, AT2G47890, AT1G68050, AT1G07090, AT3G18400, AT2G19520, AT5G14340, AT1G25340, AT5G67300, AT5G64610, AT4G38070, AT4G36730, AT1G10170, AT5G64810, AT2G20880, AT2G27470, AT5G23280, AT4G01250, AT4G00730, AT2G28550, AT4G31550, AT1G76110, AT3G17100, AT5G20730, AT5…	505	2119	18499	1.55585	0.0146412	0.00734761	0.0297207
3	Down	GOTERM_BP_DIRECT	GO:0015979~photosynthesis	15	2.18341	2.48955e-05	AT1G08520, AT4G12800, AT1G76450, AT1G29930, AT1G06680, AT1G14150, AT3G54890, AT1G15820, AT1G55670, AT2G06520, AT4G10340, AT1G77090, AT5G23120, AT5G54190, AT1G31330	505	138	18499	3.9817	0.0186452	0.0062541	0.0379239
3	Down	GOTERM_CC_DIRECT	GO:0010287~plastoglobule	11	1.60116	2.51944e-05	AT4G10340, AT4G12800, AT2G34460, AT1G29930, AT3G54890, AT3G63140, AT1G15820, AT1G31330, AT2G46910, AT2G41040, AT4G01150	659	75	25147	5.5967	0.00465017	0.000517757	0.0311706
3	Down	UP_KEYWORDS	DNA-binding	74	10.7715	3.53479e-05	AT5G04290, AT3G09600, AT2G46270, AT3G47120, AT5G28770, AT4G36870, AT4G23810, AT5G44635, AT2G44430, AT1G73805, AT1G07090, AT3G18400, AT5G67300, AT5G49160, AT4G38070, AT4G36730, AT1G10170, AT5G64810, AT1G52500, AT4G24970, AT2G20880, AT5G23280, AT4G01250, AT4G00730, AT2G28550, AT4G31550, AT2G16485, AT1G76110, AT3G17100, AT5G26170, AT5G20730, AT1G19220, AT4G36280, AT2G36010, AT1G75410, AT1G01370, AT4…	683	1756	26542	1.63765	0.00939365	0.00104812	0.0463853
3	Down	GOTERM_CC_DIRECT	GO:0031977~thylakoid lumen	9	1.31004	4.96761e-05	AT2G44920, AT1G76450, AT1G06680, AT4G37200, AT1G77090, AT5G23120, AT4G17740, AT3G01480, AT5G52970	659	51	25147	6.734	0.00914821	0.000918609	0.061451
3	Down	GOTERM_CC_DIRECT	GO:0009543~chloroplast thylakoid lumen	10	1.4556	0.000241322	AT2G44920, AT1G76450, AT1G06680, AT1G14150, AT1G77090, AT5G23120, AT1G03600, AT4G17740, AT3G01480, AT5G52970	659	80	25147	4.76992	0.0436678	0.00405086	0.298198
3	Down	GOTERM_MF_DIRECT	GO:0003700~transcription factor activity, sequence-specific DNA binding	74	10.7715	0.000250595	AT1G34670, AT3G21150, AT3G09600, AT2G46270, AT4G12350, AT5G28770, AT4G36870, AT4G23810, AT2G47890, AT1G73805, AT3G18400, AT5G14340, AT5G67300, AT1G25340, AT4G38070, AT4G36730, AT1G10170, AT5G64810, AT2G20880, AT2G27470, AT5G23280, AT4G01250, AT4G00730, AT2G28550, AT4G31550, AT1G76110, AT3G17100, AT5G26170, AT5G20730, AT1G19220, AT3G47600, AT2G36010, AT1G75410, AT4G36740, AT4G11070, AT3G07610, AT4…	516	1711	18171	1.52304	0.0967486	0.0251178	0.34972
3	Down	UP_KEYWORDS	Transcription regulation	75	10.917	0.000328746	AT3G21150, AT1G18950, AT3G09600, AT2G46270, AT5G28770, AT2G22840, AT4G36870, AT4G23810, AT1G73805, AT1G07090, AT3G18400, AT2G19520, AT5G67300, AT5G64610, AT4G38070, AT4G36730, AT1G10170, AT5G64810, AT2G20880, AT5G23280, AT4G01250, AT4G00730, AT2G28550, AT4G31550, AT2G16485, AT1G76110, AT3G17100, AT5G26170, AT5G20730, AT1G19220, AT2G36010, AT1G75410, AT4G36740, AT4G11070, AT3G07610, AT4G37750, AT2…	683	1922	26542	1.51642	0.0840464	0.00874053	0.430631
3	Down	GOTERM_MF_DIRECT	GO:0008574~ATP-dependent microtubule motor activity, plus-end-directed	5	0.727802	0.000371934	AT5G47820, AT1G12430, AT3G20150, AT3G23670, AT2G37420	516	13	18171	13.5443	0.140181	0.029755	0.518647
3	Down	UP_KEYWORDS	Transcription	76	11.0626	0.000404214	AT3G21150, AT1G18950, AT3G09600, AT2G46270, AT5G28770, AT2G22840, AT4G36870, AT4G23810, AT1G73805, AT1G07090, AT3G18400, AT2G19520, AT5G67300, AT5G64610, AT4G38070, AT4G36730, AT1G10170, AT5G64810, AT2G20880, AT5G23280, AT4G01250, AT4G00730, AT2G28550, AT4G31550, AT2G16485, AT1G76110, AT3G17100, AT5G26170, AT5G20730, AT1G19220, AT2G36010, AT1G75410, AT4G36740, AT4G11070, AT3G07610, AT4G37750, AT2…	683	1968	26542	1.50073	0.102325	0.00976536	0.529246
3	Down	SMART	SM00015:IQ	8	1.16448	0.00050281	AT4G00820, AT3G22190, AT5G07240, AT2G26180, AT5G54280, AT3G19960, AT4G21820, AT3G16490	242	50	8423	5.56893	0.0656427	0.0333784	0.587893
3	Down	UP_KEYWORDS	Photosystem I	7	1.01892	0.000588403	AT4G10340, AT4G12800, AT1G29930, AT3G54890, AT1G15820, AT1G55670, AT1G31330	683	41	26542	6.63479	0.145424	0.0130104	0.76955
3	Down	UP_KEYWORDS	Stress response	24	3.49345	0.000627848	AT3G13860, AT2G40140, AT1G78090, AT1G21980, AT1G53300, AT1G46264, AT5G59550, AT3G23990, AT4G04610, AT4G21870, AT1G02920, AT1G52560, AT3G45640, AT2G17690, AT3G46620, AT5G25610, AT1G05680, AT5G45710, AT4G36740, AT1G17650, AT1G78310, AT4G19230, AT4G33070, AT5G02500	683	421	26542	2.21535	0.154382	0.0128163	0.820943
3	Down	INTERPRO	IPR000048:IQ motif, EF-hand binding site	9	1.31004	0.00066522	AT4G00820, AT3G22190, AT5G07240, AT2G26180, AT5G54280, AT3G19960, AT5G35670, AT4G21820, AT3G16490	601	71	22105	4.6623	0.444702	0.178056	1.02951
3	Down	UP_KEYWORDS	Photosynthesis	11	1.60116	0.000678428	AT1G08520, AT4G10340, AT4G12800, AT1G29930, AT1G06680, AT3G54890, AT1G15820, AT1G55670, AT5G23120, AT5G54190, AT1G31330	683	113	26542	3.78292	0.165733	0.0128596	0.886807
3	Down	GOTERM_BP_DIRECT	GO:0033169~histone H3-K9 demethylation	4	0.582242	0.00101641	AT3G07610, AT3G48430, AT5G04240, AT4G00990	505	8	18499	18.3158	0.53643	0.174858	1.53744
3	Down	GOTERM_BP_DIRECT	GO:0010200~response to chitin	12	1.74672	0.00104582	AT5G59550, AT2G40140, AT5G64660, AT3G23230, AT3G21150, AT5G67300, AT3G45640, AT3G46620, AT4G01250, AT4G31550, AT4G23810, AT4G31800	505	133	18499	3.30511	0.546635	0.146331	1.5816
3	Down	KEGG_PATHWAY	ath00906:Carotenoid biosynthesis	6	0.873362	0.00114331	AT4G32810, AT3G53130, AT1G30100, AT2G44990, AT4G14210, AT4G19230	136	29	4784	7.27789	0.08222	0.08222	1.19342
3	Down	GOTERM_BP_DIRECT	GO:0010207~photosystem II assembly	5	0.727802	0.00122928	AT1G54500, AT4G10340, AT1G73060, AT3G15095, AT1G03600	505	18	18499	10.1755	0.605409	0.143571	1.85662
3	Down	GOTERM_BP_DIRECT	GO:0010345~suberin biosynthetic process	5	0.727802	0.00152384	AT3G44550, AT5G58860, AT3G11430, AT2G37360, AT5G41040	505	19	18499	9.63992	0.68428	0.151852	2.29669
3	Down	GOTERM_BP_DIRECT	GO:0042742~defense response to bacterium	18	2.62009	0.00156134	AT5G08280, AT3G63190, AT1G06680, AT2G13810, AT5G44510, AT4G18780, AT5G06290, AT4G31550, AT4G31800, AT1G73805, AT1G02920, AT5G67300, AT3G04790, AT3G01480, AT4G15900, AT1G10170, AT5G02500, AT5G64810	505	276	18499	2.38902	0.693119	0.137277	2.35259
3	Down	GOTERM_BP_DIRECT	GO:0006351~transcription, DNA-templated	73	10.6259	0.00205419	AT3G21150, AT1G18950, AT3G09600, AT2G46270, AT5G28770, AT2G22840, AT4G36870, AT4G23810, AT1G73805, AT3G18400, AT2G19520, AT5G67300, AT5G64610, AT4G38070, AT4G36730, AT5G64810, AT2G20880, AT5G23280, AT4G01250, AT4G00730, AT2G28550, AT4G31550, AT2G16485, AT1G76110, AT3G17100, AT5G26170, AT5G20730, AT1G19220, AT2G36010, AT1G75410, AT4G36740, AT4G11070, AT3G07610, AT4G37750, AT3G48430, AT1G29940, AT4…	505	1886	18499	1.41788	0.788719	0.158635	3.0844
3	Down	GOTERM_BP_DIRECT	GO:0009723~response to ethylene	11	1.60116	0.0021055	AT3G58680, AT5G67300, AT5G20730, AT3G09600, AT3G47600, AT1G19220, AT3G06490, AT1G54490, AT5G54190, AT1G14920, AT4G37580	505	124	18499	3.24958	0.796775	0.147297	3.1603
3	Down	UP_KEYWORDS	Chromatin regulator	12	1.74672	0.00370077	AT3G07610, AT4G24970, AT2G19520, AT3G48430, AT5G49160, AT5G64610, AT4G19020, AT5G04240, AT5G24330, AT4G36280, AT1G80740, AT4G24680	683	165	26542	2.82625	0.628401	0.0638654	4.74989
3	Down	GOTERM_MF_DIRECT	GO:0003677~DNA binding	79	11.4993	0.00397534	AT5G04290, AT1G34670, AT2G46820, AT3G09600, AT2G36740, AT3G47120, AT5G24330, AT5G28770, AT2G37020, AT4G36870, AT4G23810, AT5G44635, AT2G44430, AT1G07090, AT2G19480, AT3G18400, AT5G14340, AT5G67300, AT1G25340, AT5G49160, AT4G38070, AT4G36730, AT1G67630, AT4G24970, AT2G20880, AT5G23280, AT2G28550, AT2G16485, AT1G76110, AT3G48710, AT3G17100, AT5G20730, AT1G19220, AT3G47600, AT4G36280, AT2G36010, AT1…	516	2047	18171	1.35906	0.801547	0.236265	5.41574
3	Down	GOTERM_BP_DIRECT	GO:0009826~unidimensional cell growth	10	1.4556	0.00398692	AT1G21270, AT2G19520, AT3G48430, AT5G04240, AT4G27060, AT2G37640, AT1G54490, AT5G49720, AT4G37580, AT3G23090	505	114	18499	3.21331	0.951206	0.240092	5.90506
3	Down	UP_SEQ_FEATURE	DNA-binding region:WRKY	7	1.01892	0.00436074	AT5G26170, AT4G01250, AT4G31550, AT4G23810, AT4G31800, AT4G11070, AT5G64810	236	59	8938	4.49339	0.913855	0.558352	6.19498
3	Down	GOTERM_BP_DIRECT	GO:0006270~DNA replication initiation	5	0.727802	0.00437112	AT4G02110, AT1G26840, AT1G67630, AT2G20980, AT5G44635	505	25	18499	7.32634	0.96355	0.241175	6.45654
3	Down	GOTERM_BP_DIRECT	GO:0015995~chlorophyll biosynthetic process	6	0.873362	0.00545322	AT1G08520, AT5G08280, AT5G18660, AT5G54190, AT1G44446, AT3G03710	505	42	18499	5.2331	0.98398	0.272392	7.99361
3	Down	INTERPRO	IPR003604:Zinc finger, U1-type	4	0.582242	0.00579253	AT2G24030, AT5G61190, AT2G19385, AT1G74250	601	14	22105	10.5087	0.994116	0.723037	8.63826
3	Down	KEGG_PATHWAY	ath01100:Metabolic pathways	69	10.0437	0.00600553	AT3G53130, AT1G78090, AT1G15820, AT4G02780, AT1G76730, AT5G57330, AT5G49160, AT1G11790, AT4G30440, AT5G18660, AT4G14210, AT3G26300, AT3G11430, AT2G32440, AT1G67630, AT3G13790, AT3G04940, AT1G12240, AT1G06680, AT1G29930, AT5G25900, AT2G27470, AT1G55670, AT1G66430, AT4G10340, AT3G25570, AT2G28760, AT1G80380, AT1G12900, AT5G53460, AT5G14500, AT4G33070, AT1G50460, AT2G13810, AT1G29940, AT1G14150, AT5…	136	1889	4784	1.2849	0.363501	0.202191	6.12614
3	Down	UP_SEQ_FEATURE	domain:Chromo	3	0.436681	0.00653211	AT5G64610, AT4G19020, AT1G80740	236	5	8938	22.7237	0.97469	0.601136	9.14454
3	Down	SMART	SM00451:ZnF_U1	4	0.582242	0.00666542	AT2G24030, AT5G61190, AT2G19385, AT1G74250	242	14	8423	9.94451	0.594585	0.259884	7.54101
3	Down	UP_KEYWORDS	ATP-binding	68	9.89811	0.00671494	AT4G30960, AT5G47820, AT3G20830, AT5G54280, AT5G44635, AT1G76730, AT1G69730, AT5G21930, AT1G21270, AT3G23670, AT4G05200, AT2G37420, AT3G27870, AT4G24970, AT3G49650, AT2G36570, AT5G42440, AT1G66430, AT4G25835, AT3G44480, AT1G80380, AT2G31880, AT3G19960, AT4G36280, AT2G02480, AT4G04350, AT3G13860, AT1G50460, AT1G24030, AT3G17360, AT3G08690, AT5G47070, AT3G20150, AT5G48300, AT5G44510, AT1G07560, AT3…	683	1919	26542	1.37704	0.834525	0.106343	8.46356
3	Down	PIR_SUPERFAMILY	PIRSF016020:hexose-6-phosphate mutarotase	3	0.436681	0.00736251	AT5G57330, AT5G14500, AT5G66530	28	7	1373	21.0153	0.168683	0.168683	5.81928
3	Down	UP_KEYWORDS	Chlorophyll biosynthesis	5	0.727802	0.0087775	AT1G08520, AT5G08280, AT5G18660, AT5G54190, AT1G44446	683	32	26542	6.07202	0.905006	0.129308	10.9272
3	Down	GOTERM_CC_DIRECT	GO:0019898~extrinsic component of membrane	6	0.873362	0.00891799	AT4G16340, AT1G76450, AT1G06680, AT1G14150, AT1G77090, AT1G12360	659	49	25147	4.67257	0.809333	0.12899	10.4922
3	Down	UP_KEYWORDS	DNA replication	7	1.01892	0.00918521	AT3G28730, AT1G08260, AT1G26840, AT1G77470, AT4G10710, AT1G67630, AT5G44635	683	70	26542	3.88609	0.914888	0.127922	11.4069
3	Down	GOTERM_CC_DIRECT	GO:0030095~chloroplast photosystem II	4	0.582242	0.00922298	AT1G06680, AT1G14150, AT5G23120, AT1G03600	659	17	25147	8.97867	0.819887	0.123536	10.8325
3	Down	GOTERM_MF_DIRECT	GO:0044212~transcription regulatory region DNA binding	18	2.62009	0.00975076	AT5G35550, AT1G34670, AT3G06490, AT2G46270, AT3G50410, AT4G12350, AT1G68360, AT1G21910, AT2G47890, AT3G08500, AT5G14340, AT5G67300, AT1G25340, AT3G47600, AT4G29230, AT5G06070, AT4G36730, AT5G43700	516	319	18171	1.98706	0.981281	0.433523	12.8002
3	Down	GOTERM_CC_DIRECT	GO:0009524~phragmoplast	8	1.16448	0.00990777	AT2G41350, AT3G17360, AT1G03780, AT3G05330, AT3G19960, AT3G23670, AT4G14330, AT1G12360	659	91	25147	3.35467	0.841512	0.123288	11.5921
3	Down	GOTERM_MF_DIRECT	GO:0042393~histone binding	7	1.01892	0.0101316	AT3G48710, AT3G55580, AT3G57060, AT2G19480, AT4G10710, AT3G50690, AT2G16485	516	65	18171	3.7924	0.983988	0.403576	13.2678
3	Down	UP_KEYWORDS	Cytoskeleton	14	2.03785	0.0101964	AT3G17360, AT5G47820, AT3G60640, AT3G05330, AT1G12360, AT3G23090, AT2G41350, AT1G12430, AT1G03780, AT3G23670, AT3G19960, AT4G27060, AT2G37420, AT4G14330	683	242	26542	2.24815	0.935197	0.134131	12.5863
3	Down	KEGG_PATHWAY	ath00860:Porphyrin and chlorophyll metabolism	6	0.873362	0.0107484	AT1G08520, AT5G08280, AT2G30390, AT5G18660, AT5G54190, AT1G44446	136	48	4784	4.39706	0.55536	0.236745	10.722
3	Down	UP_KEYWORDS	Alternative splicing	97	14.1194	0.0110771	AT3G09600, AT2G46270, AT5G28770, AT5G44560, AT5G21930, AT1G76650, AT4G36730, AT2G20740, AT3G23670, AT3G01480, AT3G13790, AT4G04850, AT2G30370, AT1G06680, AT1G09130, AT4G31550, AT4G01150, AT3G23090, AT4G09980, AT5G20730, AT2G36010, AT3G06080, AT5G58720, AT3G07610, AT1G14150, AT4G31800, AT5G10350, AT5G06510, AT3G28730, AT1G52560, AT1G59540, AT1G72660, AT1G23360, AT2G30390, AT3G23890, AT3G54320, AT2…	683	2971	26542	1.26877	0.948906	0.138176	13.6017
3	Down	GOTERM_CC_DIRECT	GO:0009522~photosystem I	5	0.727802	0.0115609	AT4G10340, AT1G29930, AT3G54890, AT1G15820, AT1G55670	659	34	25147	5.61167	0.883658	0.133606	13.4013
3	Down	GOTERM_BP_DIRECT	GO:0009737~response to abscisic acid	20	2.91121	0.01204	AT2G46820, AT1G34670, AT3G18390, AT3G09600, AT3G06490, AT1G53300, AT2G46270, AT3G63060, AT3G22380, AT1G14920, AT3G23700, AT5G59550, AT5G14920, AT5G67300, AT5G57330, AT3G46620, AT3G47600, AT5G25610, AT2G23460, AT1G12420	505	394	18499	1.85948	0.999895	0.480093	16.8525
3	Down	UP_KEYWORDS	Photosystem II	6	0.873362	0.0123824	AT4G10340, AT1G29930, AT1G06680, AT3G54890, AT1G15820, AT5G23120	683	54	26542	4.31788	0.96409	0.146506	15.0866
3	Down	INTERPRO	IPR025532:Glucose-6-phosphate 1-epimerase	3	0.436681	0.0141089	AT5G57330, AT5G14500, AT5G66530	601	7	22105	15.763	0.999996	0.918912	19.8263
3	Down	GOTERM_CC_DIRECT	GO:0005634~nucleus	285	41.4847	0.0141947	AT3G57060, AT5G47910, AT1G51560, AT3G09600, AT5G24330, AT5G28770, AT2G19090, AT1G09280, AT5G05510, AT4G23810, AT4G36870, AT2G37070, AT3G05170, AT3G49140, AT1G02920, AT5G16030, AT5G14340, AT1G25340, AT1G64080, AT4G36730, AT1G10170, AT1G78310, AT4G14310, AT2G21385, AT2G36295, AT2G27470, AT5G61190, AT2G46490, AT3G27330, AT3G23090, AT3G48710, AT5G20730, AT4G20880, AT5G35670, AT2G25740, AT2G36010, AT1…	659	9796	25147	1.11019	0.928983	0.152362	16.2137
3	Down	INTERPRO	IPR003657:DNA-binding WRKY	7	1.01892	0.014308	AT5G26170, AT4G01250, AT4G31550, AT4G23810, AT4G31800, AT4G11070, AT5G64810	601	73	22105	3.52688	0.999997	0.88036	20.0777
3	Down	INTERPRO	IPR001025:Bromo adjacent homology (BAH) domain	4	0.582242	0.0160823	AT5G49160, AT4G19020, AT3G48050, AT1G80740	601	20	22105	7.35607	0.999999	0.870939	22.2859
3	Down	INTERPRO	IPR003347:JmjC domain	4	0.582242	0.0160823	AT3G07610, AT3G48430, AT5G04240, AT4G00990	601	20	22105	7.35607	0.999999	0.870939	22.2859
3	Down	INTERPRO	IPR001344:Chlorophyll A-B binding protein, plant	4	0.582242	0.0160823	AT4G10340, AT1G29930, AT3G54890, AT1G15820	601	20	22105	7.35607	0.999999	0.870939	22.2859
3	Down	SMART	SM00774:WRKY	7	1.01892	0.0167103	AT5G26170, AT4G01250, AT4G31550, AT4G23810, AT4G31800, AT4G11070, AT5G64810	242	72	8423	3.3839	0.897198	0.433761	17.9271
3	Down	GOTERM_MF_DIRECT	GO:0003682~chromatin binding	10	1.4556	0.0168691	AT3G48710, AT5G04290, AT3G57060, AT5G49160, AT5G42140, AT4G19020, AT3G59550, AT3G48050, AT1G80740, AT5G19420	516	138	18171	2.55182	0.999	0.535816	21.1649
3	Down	GOTERM_BP_DIRECT	GO:0006281~DNA repair	12	1.74672	0.0176015	AT4G24970, AT2G19480, AT3G28730, AT2G19520, AT1G08260, AT3G28030, AT5G64610, AT1G14400, AT4G36280, AT4G10710, AT4G21070, AT1G52500	505	194	18499	2.26588	0.999999	0.5914	23.7051
3	Down	SMART	SM00439:BAH	4	0.582242	0.0184018	AT5G49160, AT4G19020, AT3G48050, AT1G80740	242	20	8423	6.96116	0.918519	0.394365	19.5671
3	Down	SMART	SM00558:JmjC	4	0.582242	0.0184018	AT3G07610, AT3G48430, AT5G04240, AT4G00990	242	20	8423	6.96116	0.918519	0.394365	19.5671
3	Down	INTERPRO	IPR013189:Glycosyl hydrolase family 32, C-terminal	3	0.436681	0.0184764	AT1G12240, AT2G36190, AT3G13790	601	8	22105	13.7926	1	0.872641	25.1752
3	Down	INTERPRO	IPR001362:Glycoside hydrolase, family 32	3	0.436681	0.0184764	AT1G12240, AT2G36190, AT3G13790	601	8	22105	13.7926	1	0.872641	25.1752
3	Down	INTERPRO	IPR001525:C-5 cytosine methyltransferase	3	0.436681	0.0184764	AT5G49160, AT4G19020, AT1G80740	601	8	22105	13.7926	1	0.872641	25.1752
3	Down	INTERPRO	IPR013148:Glycosyl hydrolase family 32, N-terminal	3	0.436681	0.0184764	AT1G12240, AT2G36190, AT3G13790	601	8	22105	13.7926	1	0.872641	25.1752
3	Down	INTERPRO	IPR018053:Glycoside hydrolase, family 32, active site	3	0.436681	0.0184764	AT1G12240, AT2G36190, AT3G13790	601	8	22105	13.7926	1	0.872641	25.1752
3	Down	GOTERM_MF_DIRECT	GO:0016168~chlorophyll binding	5	0.727802	0.0201159	AT4G10340, AT1G29930, AT3G54890, AT1G15820, AT1G55670	516	37	18171	4.7588	0.999739	0.561779	24.7273
3	Down	GOTERM_CC_DIRECT	GO:0009523~photosystem II	5	0.727802	0.0201584	AT4G10340, AT2G06520, AT1G29930, AT3G54890, AT5G23120	659	40	25147	4.76992	0.976888	0.198774	22.2744
3	Down	GOTERM_MF_DIRECT	GO:0016887~ATPase activity	14	2.03785	0.0202941	AT3G49650, AT4G24970, AT3G17360, AT5G02370, AT2G37360, AT4G24710, AT4G25835, AT1G77470, AT3G04340, AT4G36280, AT1G59540, AT2G22610, AT3G44050, AT4G14330	516	241	18171	2.04569	0.999757	0.530807	24.9184
3	Down	SMART	SM00640:Glyco_32	3	0.436681	0.0203714	AT1G12240, AT2G36190, AT3G13790	242	8	8423	13.0522	0.937871	0.370664	21.439
3	Down	GOTERM_MF_DIRECT	GO:0031409~pigment binding	4	0.582242	0.0205937	AT4G10340, AT1G29930, AT3G54890, AT1G15820	516	21	18171	6.70764	0.999786	0.50541	25.2387
3	Down	SMART	SM00554:FAS1	4	0.582242	0.0210246	AT5G03170, AT5G06390, AT5G60490, AT5G55730	242	21	8423	6.62967	0.94322	0.336215	22.0509
3	Down	GOTERM_BP_DIRECT	GO:0006261~DNA-dependent DNA replication	4	0.582242	0.0210673	AT3G23890, AT1G77470, AT4G18820, AT2G02480	505	22	18499	6.66031	1	0.634346	27.7046
3	Down	GOTERM_BP_DIRECT	GO:0009768~photosynthesis, light harvesting in photosystem I	4	0.582242	0.0210673	AT4G10340, AT1G29930, AT3G54890, AT1G15820	505	22	18499	6.66031	1	0.634346	27.7046
3	Down	GOTERM_BP_DIRECT	GO:0008360~regulation of cell shape	5	0.727802	0.0210947	AT4G16340, AT2G25760, AT1G01510, AT5G49430, AT1G63680	505	39	18499	4.69637	1	0.612535	27.7354
3	Down	GOTERM_BP_DIRECT	GO:0010228~vegetative to reproductive phase transition of meristem	8	1.16448	0.0214845	AT5G24860, AT3G28730, AT3G21060, AT3G48430, AT1G14400, AT3G63060, AT4G10710, AT2G28550	505	102	18499	2.87307	1	0.598354	28.1726
3	Down	KEGG_PATHWAY	ath00196:Photosynthesis - antenna proteins	4	0.582242	0.0228597	AT4G10340, AT1G29930, AT3G54890, AT1G15820	136	22	4784	6.39572	0.823491	0.351825	21.5492
3	Down	INTERPRO	IPR004294:Carotenoid oxygenase	3	0.436681	0.0233328	AT4G32810, AT1G30100, AT2G44990	601	9	22105	12.2601	1	0.901624	30.7299
3	Down	GOTERM_BP_DIRECT	GO:1901259~chloroplast rRNA processing	3	0.436681	0.0234911	AT2G33800, AT3G52380, AT2G25870	505	9	18499	12.2106	1	0.611651	30.3843
3	Down	GOTERM_MF_DIRECT	GO:0005524~ATP binding	84	12.2271	0.0235198	AT2G28940, AT4G30960, AT5G47820, AT3G20830, AT5G54280, AT2G22840, AT5G44635, AT3G63340, AT1G76730, AT3G13690, AT1G69730, AT5G21930, AT1G21270, AT3G23670, AT4G05200, AT2G37420, AT3G27870, AT4G24970, AT3G49650, AT5G58520, AT2G36570, AT5G42440, AT1G66430, AT4G25835, AT3G44480, AT1G80380, AT2G31880, AT3G19960, AT4G36280, AT2G02480, AT5G58720, AT4G04350, AT3G13860, AT1G50460, AT1G26190, AT1G24030, AT3…	516	2372	18171	1.24708	0.999936	0.524466	28.301
3	Down	GOTERM_CC_DIRECT	GO:0009654~photosystem II oxygen evolving complex	4	0.582242	0.023987	AT1G76450, AT1G06680, AT1G14150, AT1G77090	659	24	25147	6.35989	0.988798	0.220839	25.9499
3	Down	UP_SEQ_FEATURE	compositionally biased region:Gln-rich	6	0.873362	0.0245959	AT4G37750, AT5G20730, AT5G23280, AT1G19220, AT3G22380, AT3G54220	236	63	8938	3.60694	0.999999	0.938834	30.5401
3	Down	GOTERM_MF_DIRECT	GO:0003886~DNA (cytosine-5-)-methyltransferase activity	3	0.436681	0.0252921	AT5G49160, AT4G19020, AT1G80740	516	9	18171	11.7384	0.99997	0.52427	30.0988
3	Down	GOTERM_CC_DIRECT	GO:0005663~DNA replication factor C complex	3	0.436681	0.0267647	AT1G77470, AT4G18820, AT2G02480	659	10	25147	11.4478	0.993388	0.232145	28.5159
3	Down	UP_KEYWORDS	Zinc-finger	35	5.09461	0.0275421	AT3G07610, AT4G22285, AT5G17790, AT3G60220, AT3G21150, AT3G48430, AT1G29940, AT3G47120, AT5G24330, AT1G54490, AT4G18780, AT5G42820, AT5G19420, AT5G44635, AT5G59550, AT2G47890, AT1G08260, AT2G23530, AT3G46620, AT5G64610, AT1G10170, AT2G23460, AT4G21070, AT1G74250, AT2G40140, AT3G14250, AT3G50410, AT3G27330, AT2G16485, AT1G65660, AT1G12760, AT2G37580, AT5G04240, AT5G06070, AT5G18650	683	935	26542	1.45469	0.999423	0.287482	30.6893
3	Down	INTERPRO	IPR023329:Chlorophyll a/b binding protein domain	4	0.582242	0.0293713	AT4G10340, AT1G29930, AT3G54890, AT1G15820	601	25	22105	5.88486	1	0.928304	37.0988
3	Down	UP_KEYWORDS	Ligase	17	2.47453	0.0301156	AT1G08520, AT4G04350, AT5G64660, AT1G63680, AT3G02760, AT3G46220, AT5G66860, AT5G59550, AT3G29010, AT1G49780, AT1G12760, AT3G46620, AT1G11870, AT5G63380, AT5G18650, AT1G10170, AT1G48520	683	369	26542	1.79034	0.999715	0.298809	33.0586
3	Down	GOTERM_BP_DIRECT	GO:0009834~plant-type secondary cell wall biogenesis	5	0.727802	0.031333	AT5G03170, AT2G36570, AT4G18780, AT5G67210, AT5G60490	505	44	18499	4.16269	1	0.69981	38.4319
3	Down	GOTERM_BP_DIRECT	GO:0009817~defense response to fungus, incompatible interaction	5	0.727802	0.031333	AT3G63190, AT1G02920, AT3G44480, AT5G45110, AT4G16990	505	44	18499	4.16269	1	0.69981	38.4319
3	Down	SMART	SM00717:SANT	13	1.89229	0.0314625	AT5G35550, AT1G34670, AT3G06490, AT3G09600, AT4G12350, AT2G44430, AT3G08500, AT1G25340, AT5G67300, AT5G14340, AT3G47600, AT5G04760, AT4G32730	242	229	8423	1.97587	0.986643	0.416938	31.2562
3	Down	GOTERM_BP_DIRECT	GO:0006357~regulation of transcription from RNA polymerase II promoter	12	1.74672	0.0321602	AT3G48710, AT5G35550, AT5G04290, AT3G08500, AT1G34670, AT5G49430, AT5G14340, AT5G67300, AT1G25340, AT3G47600, AT3G06490, AT4G12350	505	213	18499	2.06376	1	0.691734	39.2281
3	Down	UP_KEYWORDS	Chromophore	5	0.727802	0.0322596	AT4G10340, AT1G68050, AT1G29930, AT3G54890, AT1G15820	683	47	26542	4.13414	0.999842	0.305668	34.975
3	Down	INTERPRO	IPR000782:FAS1 domain	4	0.582242	0.0325506	AT5G03170, AT5G06390, AT5G60490, AT5G55730	601	26	22105	5.65852	1	0.93001	40.2277
3	Down	UP_KEYWORDS	Phosphoprotein	53	7.7147	0.0327817	AT5G65220, AT2G46820, AT4G30960, AT5G47910, AT3G05020, AT5G28770, AT4G01970, AT1G69730, AT2G19480, AT3G49140, AT1G21270, AT4G31820, AT4G36730, AT2G20740, AT4G24680, AT3G08570, AT1G06680, AT1G29930, AT3G54890, AT3G63140, AT2G16485, AT4G10340, AT1G65660, AT3G61860, AT3G19960, AT1G01370, AT2G42280, AT5G45110, AT5G47070, AT1G15340, AT1G75100, AT3G53620, AT1G14920, AT2G35370, AT1G30690, AT1G07560, AT3…	683	1555	26542	1.32452	0.999864	0.29951	35.4339
3	Down	GOTERM_BP_DIRECT	GO:0016569~covalent chromatin modification	7	1.01892	0.0330203	AT4G24970, AT2G19520, AT5G49160, AT4G19020, AT4G36280, AT1G80740, AT4G24680	505	88	18499	2.91388	1	0.684581	40.0457
3	Down	GOTERM_BP_DIRECT	GO:0018298~protein-chromophore linkage	5	0.727802	0.0336749	AT4G10340, AT1G68050, AT1G29930, AT3G54890, AT1G15820	505	45	18499	4.07019	1	0.675655	40.6612
3	Down	UP_KEYWORDS	Activator	20	2.91121	0.0340051	AT5G35550, AT4G37750, AT2G20880, AT3G58680, AT3G06490, AT4G01250, AT1G21910, AT2G22840, AT2G28550, AT1G73805, AT5G06510, AT3G54320, AT3G23230, AT4G25800, AT5G20730, AT5G64610, AT3G52910, AT2G36010, AT5G45710, AT1G09030	683	467	26542	1.66428	0.999903	0.299024	36.4977
3	Down	INTERPRO	IPR008183:Aldose 1-/Glucose-6-phosphate 1-epimerase	3	0.436681	0.0343947	AT5G57330, AT5G14500, AT5G66530	601	11	22105	10.031	1	0.9241	41.9751
3	Down	INTERPRO	IPR008921:DNA polymerase III, clamp loader complex, gamma/delta/delta subunit, C-terminal	3	0.436681	0.0343947	AT1G77470, AT4G18820, AT2G02480	601	11	22105	10.031	1	0.9241	41.9751
3	Down	GOTERM_BP_DIRECT	GO:0031425~chloroplast RNA processing	3	0.436681	0.0346241	AT3G52380, AT3G03710, AT5G13650	505	11	18499	9.99046	1	0.670438	41.5431
3	Down	UP_KEYWORDS	Dioxygenase	7	1.01892	0.0358341	AT3G07610, AT4G32810, AT3G48430, AT1G30100, AT2G44990, AT5G18900, AT5G04240	683	95	26542	2.86344	0.999941	0.302926	38.0578
3	Down	INTERPRO	IPR009091:Regulator of chromosome condensation 1/beta-lactamase-inhibitor protein II	4	0.582242	0.0359017	AT3G55580, AT5G47850, AT1G19880, AT5G19420	601	27	22105	5.44894	1	0.916776	43.3676
3	Down	INTERPRO	IPR022796:Chlorophyll A-B binding protein	4	0.582242	0.0359017	AT4G10340, AT1G29930, AT3G54890, AT1G15820	601	27	22105	5.44894	1	0.916776	43.3676
3	Down	GOTERM_MF_DIRECT	GO:0003887~DNA-directed DNA polymerase activity	4	0.582242	0.0362944	AT1G08260, AT4G18820, AT1G67630, AT2G02480	516	26	18171	5.41771	1	0.632355	40.3555
3	Down	GOTERM_BP_DIRECT	GO:0051301~cell division	12	1.74672	0.0371122	AT3G57060, AT2G41350, AT1G30690, AT1G80370, AT1G03780, AT3G60630, AT3G59550, AT5G11300, AT1G63680, AT1G54490, AT1G01370, AT1G12360	505	218	18499	2.01642	1	0.681339	43.7969
3	Down	GOTERM_MF_DIRECT	GO:0004034~aldose 1-epimerase activity	3	0.436681	0.0372253	AT5G57330, AT5G14500, AT5G66530	516	11	18171	9.60412	1	0.61811	41.1558
3	Down	INTERPRO	IPR023296:Glycosyl hydrolase, five-bladed beta-propellor domain	3	0.436681	0.0405446	AT1G12240, AT2G36190, AT3G13790	601	12	22105	9.19509	1	0.926719	47.4634
3	Down	GOTERM_BP_DIRECT	GO:0032544~plastid translation	3	0.436681	0.0408128	AT3G63190, AT2G33800, AT3G63140	505	12	18499	9.15792	1	0.702281	46.9993
3	Down	GOTERM_BP_DIRECT	GO:0006282~regulation of DNA repair	3	0.436681	0.0408128	AT4G24970, AT3G13226, AT4G36280	505	12	18499	9.15792	1	0.702281	46.9993
3	Down	UP_KEYWORDS	Nucleotide-binding	71	10.3348	0.0441179	AT4G30960, AT5G47820, AT3G20830, AT5G54280, AT5G44635, AT1G76730, AT1G69730, AT5G21930, AT1G21270, AT3G23670, AT4G05200, AT2G37420, AT3G27870, AT4G24970, AT3G49650, AT2G36570, AT5G42440, AT1G66430, AT4G25835, AT3G44480, AT1G80380, AT2G31880, AT3G19960, AT4G36280, AT2G02480, AT4G04350, AT3G13860, AT1G50460, AT1G24030, AT3G17360, AT5G47070, AT3G08690, AT3G20150, AT5G48300, AT5G44510, AT1G07560, AT3…	683	2221	26542	1.24229	0.999994	0.349659	44.6905
3	Down	UP_KEYWORDS	Chlorophyll	4	0.582242	0.0445722	AT4G10340, AT1G29930, AT3G54890, AT1G15820	683	31	26542	5.01431	0.999995	0.342821	45.0345
3	Down	INTERPRO	IPR017930:Myb domain	12	1.74672	0.046293	AT5G35550, AT3G08500, AT1G34670, AT5G14340, AT5G67300, AT1G25340, AT3G09600, AT3G47600, AT3G06490, AT4G12350, AT5G04760, AT4G32730	601	227	22105	1.94434	1	0.938785	52.1507
3	Down	GOTERM_BP_DIRECT	GO:0009853~photorespiration	5	0.727802	0.0468772	AT2G35370, AT1G32080, AT3G18410, AT1G80380, AT4G36400	505	50	18499	3.66317	1	0.739284	51.8814
3	Down	INTERPRO	IPR002683:Photosystem II PsbP, oxygen evolving complex	3	0.436681	0.047072	AT1G76450, AT1G06680, AT1G77090	601	13	22105	8.48778	1	0.930326	52.7549
3	Down	COG_ONTOLOGY	Cell division and chromosome partitioning / Cytoskeleton	4	0.582242	0.0471835	AT3G55580, AT5G42140, AT1G19880, AT5G19420	90	24	2589	4.79444	0.715396	0.715396	32.7241
3	Down	GOTERM_BP_DIRECT	GO:0009765~photosynthesis, light harvesting	3	0.436681	0.0473807	AT4G10340, AT1G29930, AT3G54890	505	13	18499	8.45347	1	0.730336	52.2672
3	Down	GOTERM_MF_DIRECT	GO:0001135~transcription factor activity, RNA polymerase II transcription factor recruiting	9	1.31004	0.0476766	AT5G35550, AT3G08500, AT1G34670, AT5G14340, AT5G67300, AT1G25340, AT3G47600, AT3G06490, AT4G12350	516	141	18171	2.24777	1	0.688597	49.4823
3	Down	GOTERM_BP_DIRECT	GO:0046686~response to cadmium ion	16	2.32897	0.0486879	AT3G13860, AT3G12780, AT2G33800, AT3G09600, AT3G53620, AT1G49760, AT3G23990, AT2G19480, AT1G02920, AT4G29060, AT5G67300, AT4G22670, AT3G47600, AT5G53460, AT5G23120, AT5G02500	505	342	18499	1.71376	1	0.727791	53.2555
3	Down	GOTERM_BP_DIRECT	GO:0009740~gibberellic acid mediated signaling pathway	6	0.873362	0.0488277	AT5G14920, AT5G27320, AT5G25900, AT1G68360, AT1G14920, AT4G02780	505	73	18499	3.01082	1	0.716775	53.36
3	Down	UP_SEQ_FEATURE	short sequence motif:VHIID	4	0.582242	0.0508611	AT4G08250, AT3G60630, AT1G14920, AT3G54220	236	32	8938	4.73411	1	0.992408	53.4137
3	Down	UP_SEQ_FEATURE	DNA-binding region:AP2/ERF 1	3	0.436681	0.050886	AT4G37750, AT3G54320, AT2G28550	236	14	8938	8.11562	1	0.984786	53.4315
3	Down	UP_SEQ_FEATURE	DNA-binding region:AP2/ERF 2	3	0.436681	0.050886	AT4G37750, AT3G54320, AT2G28550	236	14	8938	8.11562	1	0.984786	53.4315
3	Down	KEGG_PATHWAY	ath03030:DNA replication	5	0.727802	0.0514196	AT1G08260, AT2G27470, AT1G77470, AT1G67630, AT5G44635	136	50	4784	3.51765	0.980921	0.546985	42.5365
3	Down	GOTERM_CC_DIRECT	GO:0009783~photosystem II antenna complex	2	0.291121	0.0516486	AT4G10340, AT1G15820	659	2	25147	38.1593	0.999945	0.387698	48.1174
3	Down	SMART	SM00298:CHROMO	3	0.436681	0.0516736	AT5G64610, AT4G19020, AT1G80740	242	13	8423	8.0321	0.999225	0.548801	46.314
3	Down	GOTERM_BP_DIRECT	GO:0009739~response to gibberellin	7	1.01892	0.0534742	AT5G24860, AT5G14920, AT5G27320, AT5G67300, AT3G09600, AT2G37640, AT1G14920	505	99	18499	2.59012	1	0.738218	56.7132
3	Down	INTERPRO	IPR006298:GTP-binding protein TypA	2	0.291121	0.0535508	AT2G31060, AT5G13650	601	2	22105	36.7804	1	0.942844	57.5105
3	Down	UP_KEYWORDS	NADP	14	2.03785	0.0539039	AT3G44550, AT2G41680, AT5G25900, AT5G47910, AT5G58860, AT1G70760, AT1G12900, AT5G18660, AT5G54190, AT2G32440, AT1G17650, AT1G44446, AT1G10310, AT4G19230	683	306	26542	1.77795	1	0.389306	51.6783
3	Down	INTERPRO	IPR016197:Chromo domain-like	3	0.436681	0.0539519	AT5G64610, AT4G19020, AT1G80740	601	14	22105	7.88151	1	0.934375	57.7897
3	Down	INTERPRO	IPR014718:Glycoside hydrolase-type carbohydrate-binding, subgroup	3	0.436681	0.0539519	AT5G57330, AT5G14500, AT5G66530	601	14	22105	7.88151	1	0.934375	57.7897
3	Down	INTERPRO	IPR000953:Chromo domain/shadow	3	0.436681	0.0539519	AT5G64610, AT4G19020, AT1G80740	601	14	22105	7.88151	1	0.934375	57.7897
3	Down	INTERPRO	IPR016123:Mog1/PsbP, alpha/beta/alpha sandwich	3	0.436681	0.0539519	AT1G76450, AT1G06680, AT1G77090	601	14	22105	7.88151	1	0.934375	57.7897
3	Down	INTERPRO	IPR013591:Brevis radix-like domain	3	0.436681	0.0539519	AT5G20540, AT5G19420, AT4G16990	601	14	22105	7.88151	1	0.934375	57.7897
3	Down	GOTERM_BP_DIRECT	GO:0055088~lipid homeostasis	3	0.436681	0.0543027	AT1G54500, AT4G24160, AT5G65110	505	14	18499	7.84965	1	0.73261	57.2869
3	Down	GOTERM_BP_DIRECT	GO:0048366~leaf development	8	1.16448	0.0550599	AT3G07610, AT3G48430, AT5G20730, AT1G19220, AT3G52910, AT4G15900, AT2G22840, AT3G54220	505	125	18499	2.34443	1	0.726766	57.805
3	Down	GOTERM_BP_DIRECT	GO:0009733~response to auxin	14	2.03785	0.0552818	AT3G12955, AT1G34670, AT4G32810, AT5G67300, AT5G20730, AT3G09600, AT3G47600, AT3G60690, AT1G19220, AT3G50410, AT5G20820, AT5G43700, AT4G36740, AT5G45710	505	290	18499	1.76843	1	0.717617	57.9557
3	Down	GOTERM_BP_DIRECT	GO:0010268~brassinosteroid homeostasis	4	0.582242	0.0556452	AT1G19630, AT2G42850, AT2G32440, AT4G19230	505	32	18499	4.57896	1	0.709651	58.2014
3	Down	GOTERM_MF_DIRECT	GO:0019237~centromeric DNA binding	2	0.291121	0.055882	AT1G01370, AT1G15660	516	2	18171	35.2151	1	0.726659	55.2379
3	Down	KEGG_PATHWAY	ath00270:Cysteine and methionine metabolism	7	1.01892	0.0598395	AT3G25570, AT4G01850, AT5G27650, AT5G49160, AT4G19020, AT1G80740, AT3G04940	136	99	4784	2.48723	0.990224	0.537592	47.6696
3	Down	GOTERM_MF_DIRECT	GO:0016705~oxidoreductase activity, acting on paired donors, with incorporation or reduction of molecular oxygen	9	1.31004	0.0600493	AT5G25900, AT1G19630, AT1G75130, AT4G14210, AT2G42850, AT2G32440, AT1G44446, AT2G26170, AT4G19230	516	148	18171	2.14146	1	0.733745	57.922
3	Down	GOTERM_MF_DIRECT	GO:0005516~calmodulin binding	14	2.03785	0.061662	AT4G00820, AT3G22190, AT2G26180, AT5G54280, AT3G58480, AT3G16490, AT4G31550, AT3G13600, AT1G73805, AT4G25800, AT5G07240, AT5G35670, AT3G19960, AT4G21820	516	284	18171	1.73596	1	0.725278	58.92
3	Down	GOTERM_BP_DIRECT	GO:0009751~response to salicylic acid	9	1.31004	0.0620576	AT1G34670, AT1G21270, AT5G67300, AT3G09600, AT3G47600, AT3G50410, AT1G21910, AT4G23810, AT4G31800	505	155	18499	2.127	1	0.739565	62.3229
3	Down	KEGG_PATHWAY	ath00500:Starch and sucrose metabolism	8	1.16448	0.0620954	AT1G12240, AT2G36190, AT2G25630, AT1G50460, AT1G78090, AT5G48300, AT1G66430, AT3G13790	136	125	4784	2.25129	0.991836	0.496847	48.9725
3	Down	GOTERM_BP_DIRECT	GO:0030154~cell differentiation	14	2.03785	0.0628097	AT5G35550, AT4G37750, AT1G34670, AT3G60630, AT3G06490, AT2G36740, AT4G12350, AT3G08500, AT2G19520, AT5G14340, AT1G25340, AT5G67300, AT3G47600, AT5G06070	505	296	18499	1.73258	1	0.734311	62.7805
3	Down	GOTERM_CC_DIRECT	GO:0009295~nucleoid	4	0.582242	0.0629236	AT5G65220, AT2G46820, AT3G23890, AT1G63680	659	35	25147	4.36107	0.999994	0.435907	55.2546
3	Down	GOTERM_MF_DIRECT	GO:0005515~protein binding	66	9.60699	0.0633548	AT5G04290, AT1G01510, AT3G21150, AT1G18950, AT5G47910, AT2G46270, AT3G47120, AT5G24330, AT5G28770, AT4G18780, AT5G05510, AT2G22840, AT4G23810, AT5G44635, AT1G68050, AT2G19480, AT2G19520, AT5G49160, AT5G64610, AT4G36730, AT1G78310, AT4G14310, AT5G64810, AT2G21385, AT2G41680, AT3G54890, AT3G63140, AT1G49760, AT4G10340, AT1G17200, AT4G36280, AT2G36010, AT1G01370, AT1G75410, AT4G15900, AT5G66330, AT5…	516	1901	18171	1.22262	1	0.717868	59.9438
3	Down	INTERPRO	IPR005202:Transcription factor GRAS	4	0.582242	0.0640006	AT4G08250, AT3G60630, AT1G14920, AT3G54220	601	34	22105	4.3271	1	0.953915	64.2483
3	Down	GOTERM_BP_DIRECT	GO:0016132~brassinosteroid biosynthetic process	4	0.582242	0.0645463	AT1G19630, AT2G42850, AT2G32440, AT4G19230	505	34	18499	4.30961	1	0.734847	63.8176
3	Down	KEGG_PATHWAY	ath00195:Photosynthesis	6	0.873362	0.0652607	AT4G12800, AT1G06680, AT1G14150, AT1G55670, AT1G03600, AT1G31330	136	77	4784	2.74102	0.993664	0.468842	50.7512
3	Down	GOTERM_MF_DIRECT	GO:0004575~sucrose alpha-glucosidase activity	3	0.436681	0.0659924	AT1G12240, AT2G36190, AT3G13790	516	15	18171	7.04302	1	0.716319	61.4921
3	Down	INTERPRO	IPR009057:Homeodomain-like	18	2.62009	0.067631	AT5G35550, AT1G34670, AT3G09600, AT3G06490, AT4G12350, AT4G00730, AT4G36870, AT2G44430, AT3G48710, AT3G08500, AT5G14340, AT5G67300, AT1G25340, AT3G47600, AT5G04760, AT1G75410, AT4G36740, AT4G32730	601	420	22105	1.5763	1	0.954733	66.3449
3	Down	UP_SEQ_FEATURE	domain:Thioredoxin	4	0.582242	0.0678949	AT5G16400, AT4G04610, AT1G03780, AT5G06290	236	36	8938	4.2081	1	0.992777	64.2588
3	Down	KEGG_PATHWAY	ath00052:Galactose metabolism	5	0.727802	0.0684856	AT1G12240, AT2G36190, AT1G50460, AT4G01970, AT3G13790	136	55	4784	3.19786	0.995111	0.446336	52.5055
3	Down	INTERPRO	IPR003029:Ribosomal protein S1, RNA-binding domain	3	0.436681	0.0686748	AT4G29060, AT3G03710, AT3G23700	601	16	22105	6.89632	1	0.94996	66.9261
3	Down	INTERPRO	IPR022967:RNA-binding domain, S1	3	0.436681	0.0686748	AT4G29060, AT3G03710, AT3G23700	601	16	22105	6.89632	1	0.94996	66.9261
3	Down	GOTERM_BP_DIRECT	GO:0009773~photosynthetic electron transport in photosystem I	3	0.436681	0.0691137	AT2G46820, AT1G70760, AT1G55670	505	16	18499	6.86844	1	0.750499	66.4176
3	Down	GOTERM_BP_DIRECT	GO:0009965~leaf morphogenesis	5	0.727802	0.0731325	AT1G01510, AT4G32810, AT2G19520, AT1G14400, AT4G36870	505	58	18499	3.1579	1	0.761969	68.5599
3	Down	SMART	SM00316:SM00316	3	0.436681	0.0751941	AT4G29060, AT3G03710, AT3G23700	242	16	8423	6.52608	0.999974	0.651917	60.0067
3	Down	SMART	SM00398:HMG	3	0.436681	0.0751941	AT1G76110, AT3G28730, AT4G11080	242	16	8423	6.52608	0.999974	0.651917	60.0067
3	Down	GOTERM_CC_DIRECT	GO:0030093~chloroplast photosystem I	2	0.291121	0.0764653	AT2G46820, AT1G55670	659	3	25147	25.4396	1	0.487737	62.6299
3	Down	GOTERM_CC_DIRECT	GO:0035101~FACT complex	2	0.291121	0.0764653	AT3G28730, AT4G10710	659	3	25147	25.4396	1	0.487737	62.6299
3	Down	UP_SEQ_FEATURE	domain:BAH	2	0.291121	0.0768294	AT4G19020, AT1G80740	236	3	8938	25.2486	1	0.993147	68.9574
3	Down	UP_SEQ_FEATURE	domain:BRCT 2	2	0.291121	0.0768294	AT4G02110, AT4G21070	236	3	8938	25.2486	1	0.993147	68.9574
3	Down	UP_SEQ_FEATURE	domain:BRCT 1	2	0.291121	0.0768294	AT4G02110, AT4G21070	236	3	8938	25.2486	1	0.993147	68.9574
3	Down	INTERPRO	IPR001005:SANT/Myb domain	13	1.89229	0.0791498	AT5G35550, AT1G34670, AT3G06490, AT3G09600, AT4G12350, AT2G44430, AT3G08500, AT1G25340, AT5G67300, AT5G14340, AT3G47600, AT5G04760, AT4G32730	601	279	22105	1.71378	1	0.963604	72.261
3	Down	INTERPRO	IPR010543:Domain of unknown function DUF1117	2	0.291121	0.0792428	AT5G59550, AT3G46620	601	3	22105	24.5202	1	0.958128	72.3045
3	Down	INTERPRO	IPR013719:Domain of unknown function DUF1747	2	0.291121	0.0792428	AT3G28730, AT4G10710	601	3	22105	24.5202	1	0.958128	72.3045
3	Down	GOTERM_BP_DIRECT	GO:0071497~cellular response to freezing	2	0.291121	0.0795317	AT3G55580, AT1G21910	505	3	18499	24.4211	1	0.783051	71.7095
3	Down	GOTERM_BP_DIRECT	GO:0043486~histone exchange	2	0.291121	0.0795317	AT2G36740, AT3G50690	505	3	18499	24.4211	1	0.783051	71.7095
3	Down	GOTERM_BP_DIRECT	GO:0016124~xanthophyll catabolic process	2	0.291121	0.0795317	AT4G32810, AT2G44990	505	3	18499	24.4211	1	0.783051	71.7095
3	Down	GOTERM_BP_DIRECT	GO:0016121~carotene catabolic process	2	0.291121	0.0795317	AT4G32810, AT2G44990	505	3	18499	24.4211	1	0.783051	71.7095
3	Down	INTERPRO	IPR016040:NAD(P)-binding domain	16	2.32897	0.0813064	AT4G04850, AT1G01510, AT3G44550, AT2G34460, AT3G63140, AT5G10730, AT3G26770, AT1G72640, AT2G28760, AT4G30440, AT1G12900, AT5G18660, AT5G53460, AT5G54190, AT1G17650, AT1G10310	601	370	22105	1.5905	1	0.956	73.2542
3	Down	UP_SEQ_FEATURE	DNA-binding region:H-T-H motif	4	0.582242	0.0821474	AT5G35550, AT3G58680, AT5G67300, AT4G32730	236	39	8938	3.8844	1	0.991842	71.4738
3	Down	UP_SEQ_FEATURE	compositionally biased region:Poly-Ser	14	2.03785	0.0823607	AT5G20540, AT1G69730, AT5G04810, AT2G30390, AT4G19020, AT4G30440, AT3G50410, AT3G59550, AT3G22380, AT4G18780, AT5G42310, AT1G31330, AT4G14820, AT3G54220	236	322	8938	1.64665	1	0.987518	71.5707
3	Down	UP_KEYWORDS	Biological rhythms	4	0.582242	0.0829275	AT1G68050, AT3G09600, AT4G21960, AT3G22380	683	40	26542	3.88609	1	0.525554	67.8977
3	Down	GOTERM_MF_DIRECT	GO:0000981~RNA polymerase II transcription factor activity, sequence-specific DNA binding	9	1.31004	0.0832402	AT5G35550, AT3G08500, AT1G34670, AT5G14340, AT5G67300, AT1G25340, AT3G47600, AT3G06490, AT4G12350	516	159	18171	1.99331	1	0.78436	70.3245
3	Down	SMART	SM01287:SM01287	2	0.291121	0.0834135	AT3G28730, AT4G10710	242	3	8423	23.2039	0.999992	0.656628	63.9809
3	Down	GOTERM_BP_DIRECT	GO:0010224~response to UV-B	5	0.727802	0.0845513	AT1G73805, AT2G19520, AT3G45640, AT3G28030, AT5G64610	505	61	18499	3.0026	1	0.796102	73.9709
3	Down	INTERPRO	IPR013766:Thioredoxin domain	6	0.873362	0.0846617	AT5G16400, AT4G04610, AT2G41680, AT4G37200, AT1G53300, AT5G06290	601	86	22105	2.56607	1	0.956195	74.7336
3	Down	GOTERM_BP_DIRECT	GO:0010223~secondary shoot formation	3	0.436681	0.0850655	AT4G32810, AT2G44990, AT2G26170	505	18	18499	6.10528	1	0.790501	74.1928
3	Down	GOTERM_BP_DIRECT	GO:0010039~response to iron ion	3	0.436681	0.0850655	AT5G09830, AT5G53550, AT2G28190	505	18	18499	6.10528	1	0.790501	74.1928
3	Down	UP_KEYWORDS	Protein biosynthesis	10	1.4556	0.085357	AT4G04350, AT2G31060, AT3G63190, AT4G29060, AT1G11870, AT3G02760, AT5G36170, AT1G48520, AT1G15390, AT5G13650	683	206	26542	1.88645	1	0.525	68.9962
3	Down	UP_KEYWORDS	RNA-mediated gene silencing	5	0.727802	0.0897795	AT5G04290, AT4G24970, AT4G36280, AT1G13790, AT2G16485	683	66	26542	2.94401	1	0.532847	70.9072
3	Down	INTERPRO	IPR003480:Transferase	5	0.727802	0.0917166	AT4G29250, AT5G47980, AT2G40230, AT2G39980, AT5G41040	601	63	22105	2.91908	1	0.962022	77.598
3	Down	GOTERM_CC_DIRECT	GO:0030076~light-harvesting complex	3	0.436681	0.0952899	AT4G10340, AT1G29930, AT3G54890	659	20	25147	5.7239	1	0.553127	71.0362
3	Down	INTERPRO	IPR019378:GDP-fucose protein O-fucosyltransferase	4	0.582242	0.0995012	AT2G01480, AT1G29200, AT3G54100, AT2G37980	601	41	22105	3.58833	1	0.96766	80.4047
3	Down	INTERPRO	IPR022742:Alpha/beta hydrolase, N-terminal	4	0.582242	0.0995012	AT1G66900, AT3G62860, AT1G52510, AT3G44510	601	41	22105	3.58833	1	0.96766	80.4047
3	Down	COG_ONTOLOGY	Chromatin structure and dynamics / Cell division and chromosome partitioning	2	0.291121	0.0996612	AT3G57060, AT5G37630	90	3	2589	19.1778	0.934754	0.744567	57.7241
4	Up	GOTERM_CC_DIRECT	GO:0009507~chloroplast	233	32.7707	1.09887e-35	AT4G34740, AT2G30570, AT2G20260, AT4G23420, AT3G02875, AT1G65720, AT1G17100, AT4G02280, AT4G35770, AT4G31530, AT3G17800, AT4G40045, AT4G29590, AT1G73110, AT5G27290, AT2G46220, AT5G65840, AT2G30170, AT1G09340, AT5G60600, AT2G45990, AT4G32260, AT2G32480, AT3G54900, AT2G47840, AT1G74640, AT4G20070, AT5G12040, AT1G32160, AT4G35760, AT5G14740, AT1G56410, AT1G24310, AT1G64860, AT1G65230, AT1G28150, AT4…	676	3855	25147	2.24839	1.92302e-33	1.92302e-33	1.34716e-32
4	Up	UP_KEYWORDS	Plastid	116	16.315	3.52449e-26	AT4G34740, AT2G30570, AT1G49630, AT2G20260, AT4G37925, AT3G62410, AT4G23890, AT1G32440, AT4G35770, AT3G17800, AT5G49910, AT3G43520, AT1G59840, AT2G29650, AT3G63110, AT2G35490, AT5G60600, AT1G09340, AT3G04870, AT2G32480, AT3G54900, AT5G35170, AT4G31870, AT2G47840, AT5G12040, AT4G19100, AT4G35760, AT5G14740, AT5G02750, AT1G68660, AT2G04700, AT1G64860, AT2G17390, AT5G38510, AT2G45980, AT1G76560, AT3…	709	1455	26542	2.98457	9.69234e-24	9.69234e-24	4.64725e-23
4	Up	UP_KEYWORDS	Chloroplast	115	16.1744	8.81217e-26	AT4G34740, AT2G30570, AT1G49630, AT2G20260, AT4G37925, AT3G62410, AT4G23890, AT1G32440, AT4G35770, AT3G17800, AT5G49910, AT3G43520, AT1G59840, AT2G29650, AT3G63110, AT2G35490, AT5G60600, AT1G09340, AT3G04870, AT2G32480, AT3G54900, AT5G35170, AT4G31870, AT2G47840, AT5G12040, AT4G19100, AT4G35760, AT5G14740, AT1G68660, AT2G04700, AT1G64860, AT2G17390, AT5G38510, AT2G45980, AT1G76560, AT3G23400, AT4…	709	1449	26542	2.9711	2.42335e-23	1.21167e-23	1.16194e-22
4	Up	UP_KEYWORDS	Transit peptide	123	17.2996	2.0958e-22	AT4G34740, AT2G30570, AT1G49630, AT2G20260, AT2G31350, AT4G37925, AT3G62410, AT4G23890, AT1G32440, AT1G03090, AT4G35770, AT3G17800, AT5G49910, AT3G43520, AT1G59840, AT2G29650, AT3G63110, AT2G35490, AT5G60600, AT1G09340, AT2G32480, AT3G04870, AT3G54900, AT5G35170, AT4G31870, AT2G47840, AT5G12040, AT4G19100, AT4G35760, AT5G14740, AT5G02750, AT1G68660, AT2G04700, AT2G14170, AT1G64860, AT5G38510, AT1…	709	1780	26542	2.58686	5.76346e-20	1.92115e-20	2.76344e-19
4	Up	GOTERM_CC_DIRECT	GO:0009535~chloroplast thylakoid membrane	53	7.45429	7.17034e-21	AT2G30570, AT2G20260, AT4G37925, AT4G23890, AT3G26580, AT1G73110, AT1G59840, AT2G29650, AT2G35490, AT4G32260, AT5G35170, AT1G74640, AT4G19100, AT4G35760, AT5G14740, AT2G42975, AT5G35630, AT3G23400, AT4G34190, AT4G22240, AT1G51400, AT4G13250, AT1G55480, AT5G20140, AT5G28750, AT2G20890, AT4G22920, AT3G44880, AT5G58260, AT1G64770, AT3G56010, AT5G16660, AT5G44650, AT4G04640, AT1G76570, AT5G53490, AT1…	676	407	25147	4.84419	1.25481e-18	6.27405e-19	8.79049e-18
4	Up	GOTERM_CC_DIRECT	GO:0009570~chloroplast stroma	62	8.72011	1.88202e-17	AT4G34740, AT1G70580, AT1G49630, AT3G62410, AT1G32440, AT1G63970, AT4G31530, AT4G30920, AT5G49910, AT2G24200, AT5G19855, AT5G65840, AT2G30170, AT1G09340, AT5G60600, AT2G45990, AT1G62780, AT3G54900, AT5G12040, AT1G32160, AT5G14740, AT1G68660, AT2G04700, AT2G45980, AT5G35630, AT4G38970, AT5G53850, AT2G37500, AT5G24490, AT5G06690, AT1G55480, AT4G18810, AT1G16080, AT4G15530, AT2G47730, AT2G20890, AT4…	676	653	25147	3.53198	3.29353e-15	1.09784e-15	2.30726e-14
4	Up	GOTERM_CC_DIRECT	GO:0009941~chloroplast envelope	53	7.45429	2.28727e-15	AT2G20260, AT2G28900, AT4G31530, AT5G49910, AT3G43520, AT5G10470, AT1G09340, AT5G60600, AT1G11840, AT4G32260, AT3G04870, AT3G54900, AT5G35170, AT2G47840, AT1G74640, AT1G56410, AT5G14740, AT2G04700, AT5G35630, AT3G23400, AT4G31780, AT4G38970, AT5G46110, AT1G55480, AT5G20140, AT1G16080, AT5G16150, AT2G47730, AT5G28750, AT2G20890, AT4G33010, AT1G76080, AT3G23790, AT3G44880, AT5G58260, AT5G22830, AT5…	676	543	25147	3.63091	4.08007e-13	1.02029e-13	2.85327e-12
4	Up	GOTERM_CC_DIRECT	GO:0009534~chloroplast thylakoid	27	3.79747	6.51205e-11	AT2G20260, AT4G23890, AT5G24490, AT5G06690, AT1G55480, AT5G20140, AT2G31040, AT2G20890, AT4G33010, AT1G76080, AT3G44880, AT1G64770, AT4G04640, AT2G35490, AT5G53490, AT4G32260, AT5G35170, AT4G20360, AT5G54290, AT1G49970, AT5G66190, AT3G23400, AT2G05620, AT1G67700, AT2G34860, AT5G46110, AT4G22240	676	206	25147	4.87569	1.13961e-08	2.27922e-09	7.98347e-08
4	Up	UP_SEQ_FEATURE	transit peptide:Chloroplast	50	7.03235	1.58359e-10	AT3G15870, AT2G30570, AT4G26740, AT2G20260, AT4G37925, AT1G63970, AT5G05200, AT4G30920, AT2G29650, AT2G35490, AT3G63110, AT1G09340, AT3G54900, AT4G31870, AT4G31390, AT4G20070, AT5G43860, AT3G23400, AT4G31780, AT4G38970, AT4G22240, AT1G28150, AT1G52590, AT5G06690, AT4G13250, AT4G15530, AT2G47730, AT2G20890, AT4G21210, AT4G13830, AT3G44880, AT4G04640, AT5G53490, AT1G18170, AT5G17990, AT1G80920, AT4…	262	631	8938	2.70321	9.0423e-08	9.0423e-08	2.32298e-07
4	Up	UP_KEYWORDS	Alternative splicing	131	18.4248	7.90315e-09	AT2G31350, AT1G69580, AT1G33970, AT2G27920, AT1G03090, AT3G23280, AT4G35770, AT5G65670, AT3G17800, AT5G49910, AT3G51830, AT3G25560, AT1G12140, AT2G29650, AT5G10470, AT2G30170, AT4G26470, AT5G60600, AT2G32480, AT5G35170, AT3G17090, AT1G79870, AT5G12040, AT2G39920, AT5G14740, AT5G23090, AT1G68660, AT1G28330, AT2G14170, AT1G64860, AT5G53850, AT2G22570, AT3G24120, AT5G62165, AT4G13250, AT5G06690, AT1…	709	2971	26542	1.65065	2.17336e-06	5.43341e-07	1.04208e-05
4	Up	UP_KEYWORDS	Thylakoid	28	3.93812	8.13072e-09	AT2G30570, AT2G20260, AT4G37925, AT4G23890, AT4G13250, AT4G35770, AT5G28750, AT4G22920, AT5G58260, AT3G44880, AT1G64770, AT1G59840, AT5G44650, AT2G29650, AT4G04640, AT1G76570, AT5G53490, AT1G18170, AT4G19100, AT4G35760, AT5G54290, AT1G68830, AT5G66190, AT4G09350, AT2G01110, AT2G05620, AT1G67700, AT4G34190	709	277	26542	3.78413	2.23594e-06	4.47189e-07	1.07208e-05
4	Up	GOTERM_CC_DIRECT	GO:0009579~thylakoid	22	3.09423	1.90622e-07	AT2G20260, AT4G13200, AT1G55480, AT4G27800, AT3G16640, AT5G61410, AT4G35770, AT2G47730, AT3G15360, AT5G49910, AT5G66190, AT5G35630, AT5G44650, AT4G04640, AT2G29650, AT3G23400, AT4G38970, AT2G35490, AT5G53490, AT5G14780, AT4G32260, AT4G22240	676	206	25147	3.97278	3.33583e-05	5.55979e-06	0.000233693
4	Up	GOTERM_CC_DIRECT	GO:0010287~plastoglobule	13	1.82841	7.0702e-07	AT1G28150, AT2G20260, AT4G13200, AT5G41120, AT4G31390, AT1G52590, AT5G05200, AT3G23400, AT4G38970, AT1G76570, AT2G35490, AT1G09340, AT4G22240	676	75	25147	6.44795	0.000123721	1.76753e-05	0.000866769
4	Up	GOTERM_CC_DIRECT	GO:0000815~ESCRT III complex	6	0.843882	1.582e-06	AT1G03950, AT5G22950, AT5G09260, AT2G06530, AT5G63880, AT4G29160	676	9	25147	24.7998	0.000276812	3.46057e-05	0.00193944
4	Up	GOTERM_BP_DIRECT	GO:0015996~chlorophyll catabolic process	6	0.843882	1.02386e-05	AT4G22920, AT3G44880, AT4G31390, AT5G43860, AT4G13250, AT2G20890	508	12	18499	18.2077	0.00766993	0.00766993	0.0155874
4	Up	GOTERM_BP_DIRECT	GO:0055114~oxidation-reduction process	64	9.00141	1.4575e-05	AT3G15870, AT2G26230, AT4G26740, AT4G37925, AT4G16310, AT2G20360, AT3G14690, AT3G25560, AT1G30700, AT3G20100, AT1G12140, AT5G18100, AT1G05260, AT5G65840, AT3G24200, AT5G60600, AT3G04870, AT5G39950, AT4G31870, AT2G37130, AT1G79870, AT5G16990, AT4G35760, AT4G36380, AT3G51030, AT2G14170, AT2G04700, AT5G11770, AT5G37980, AT5G14780, AT3G59920, AT4G34890, AT3G22360, AT4G13250, AT5G06690, AT2G31570, AT1…	508	1330	18499	1.75232	0.0109006	0.00546525	0.0221885
4	Up	GOTERM_CC_DIRECT	GO:0010598~NAD(P)H dehydrogenase complex (plastoquinone)	6	0.843882	1.47753e-05	AT5G39210, AT5G58260, AT1G64770, AT4G09350, AT4G37925, AT4G23890	676	13	25147	17.1691	0.00258236	0.000287259	0.0181123
4	Up	GOTERM_MF_DIRECT	GO:0003824~catalytic activity	26	3.65682	2.11686e-05	AT1G70580, AT5G49570, AT3G45400, AT5G41120, AT1G30910, AT4G16210, AT2G39420, AT3G47590, AT4G02850, AT3G23790, AT1G48420, AT5G57040, AT1G64770, AT5G01410, AT2G30170, AT1G09340, AT5G48545, AT3G48530, AT5G03430, AT4G10100, AT2G18250, AT3G56490, AT5G14180, AT1G31160, AT3G24730, AT2G22570	514	349	18171	2.63368	0.0105705	0.0105705	0.0304964
4	Up	INTERPRO	IPR005024:Snf7	6	0.843882	3.13169e-05	AT1G03950, AT5G22950, AT5G09260, AT2G06530, AT5G63880, AT4G29160	637	14	22105	14.8722	0.0277617	0.0277617	0.0487969
4	Up	UP_SEQ_FEATURE	mutagenesis site	30	4.21941	3.56378e-05	AT5G20930, AT4G02600, AT3G02875, AT2G45790, AT5G24270, AT5G15840, AT2G41530, AT5G01410, AT1G77760, AT5G54680, AT3G63110, AT3G54900, AT5G10030, AT5G53950, AT4G01320, AT4G14550, AT1G79000, AT3G01470, AT5G35410, AT1G68830, AT3G25690, AT4G36920, AT2G46410, AT4G22200, AT5G03840, AT1G02860, AT5G22300, AT2G05620, AT2G22430, AT5G43470	262	443	8938	2.31024	0.0201439	0.0101232	0.0522647
4	Up	UP_KEYWORDS	Transport	80	11.2518	5.83539e-05	AT5G22950, AT1G06400, AT4G37925, AT2G28900, AT3G47780, AT4G23890, AT5G65380, AT2G20360, AT1G79360, AT5G64410, AT4G00430, AT5G49910, AT5G09260, AT3G04460, AT2G06530, AT2G29650, AT1G16390, AT1G64890, AT4G29160, AT1G77210, AT5G12080, AT4G32260, AT5G39950, AT1G03950, AT1G55730, AT1G55910, AT2G47840, AT1G71090, AT1G24310, AT1G59740, AT3G43660, AT3G51030, AT4G22200, AT2G45980, AT5G17860, AT5G11770, AT1…	709	1899	26542	1.57708	0.0159197	0.00267106	0.0769157
4	Up	GOTERM_BP_DIRECT	GO:0034599~cellular response to oxidative stress	10	1.40647	5.86053e-05	AT1G76080, AT3G07700, AT3G51030, AT1G66330, AT1G08570, AT5G06690, AT4G25130, AT3G15360, AT1G07700, AT5G39950	508	64	18499	5.6899	0.0431154	0.0145834	0.0891907
4	Up	GOTERM_BP_DIRECT	GO:0006662~glycerol ether metabolic process	8	1.12518	6.7281e-05	AT1G76080, AT3G51030, AT1G08570, AT5G06690, AT1G08230, AT3G15360, AT1G07700, AT5G39950	508	38	18499	7.66639	0.0493383	0.0125696	0.102388
4	Up	GOTERM_CC_DIRECT	GO:0031969~chloroplast membrane	14	1.96906	9.15019e-05	AT3G15870, AT1G10830, AT4G27030, AT2G40400, AT3G43520, AT2G45980, AT5G38510, AT5G22830, AT5G43860, AT2G38330, AT1G08570, AT5G59250, AT5G20380, AT5G46110	676	138	25147	3.77388	0.015886	0.00160008	0.112119
4	Up	GOTERM_BP_DIRECT	GO:0070676~intralumenal vesicle formation	4	0.562588	0.000196405	AT5G22950, AT5G09260, AT2G06530, AT4G29160	508	5	18499	29.1323	0.13732	0.0291101	0.298614
4	Up	GOTERM_MF_DIRECT	GO:0015035~protein disulfide oxidoreductase activity	11	1.54712	0.000244289	AT1G76080, AT3G54900, AT3G51030, AT1G08570, AT5G06690, AT1G08230, AT3G62930, AT5G38900, AT3G15360, AT1G07700, AT5G39950	514	91	18171	4.27334	0.115425	0.0594816	0.351408
4	Up	UP_KEYWORDS	Oxidoreductase	54	7.59494	0.000272199	AT2G26230, AT3G15870, AT4G26740, AT4G37925, AT4G23890, AT4G16310, AT3G14690, AT1G30700, AT3G20100, AT1G12140, AT5G18100, AT1G05260, AT3G24200, AT5G60600, AT3G04870, AT4G31870, AT2G37130, AT1G79870, AT5G16990, AT4G35760, AT5G21482, AT4G36380, AT2G14170, AT2G04700, AT2G41480, AT5G11770, AT5G14780, AT4G34890, AT3G22360, AT4G13250, AT2G31570, AT4G37370, AT4G05530, AT2G47730, AT4G33010, AT4G12300, AT3…	709	1205	26542	1.67762	0.0721313	0.010638	0.358316
4	Up	GOTERM_BP_DIRECT	GO:0007034~vacuolar transport	6	0.843882	0.000338867	AT1G03950, AT5G22950, AT5G09260, AT2G06530, AT5G63880, AT4G29160	508	23	18499	9.49966	0.224984	0.0415889	0.514691
4	Up	UP_KEYWORDS	Vacuole	18	2.53165	0.000427871	AT1G55730, AT3G56310, AT4G16190, AT2G46800, AT1G79360, AT2G34660, AT1G62040, AT4G39090, AT3G43660, AT1G62710, AT1G03880, AT5G17860, AT1G31480, AT1G16390, AT3G51420, AT2G05630, AT4G32940, AT1G75500	709	250	26542	2.69538	0.111028	0.0146035	0.562705
4	Up	GOTERM_CC_DIRECT	GO:0005777~peroxisome	17	2.391	0.000429214	AT1G70580, AT2G26230, AT2G27490, AT4G16210, AT4G05160, AT4G05530, AT3G55290, AT3G56490, AT4G02340, AT5G43280, AT5G18100, AT1G01820, AT3G04460, AT4G16770, AT1G09340, AT1G11840, AT5G48545	676	226	25147	2.79821	0.0723758	0.0068066	0.524926
4	Up	GOTERM_BP_DIRECT	GO:0000103~sulfate assimilation	8	1.12518	0.000454076	AT1G76080, AT3G51030, AT1G08570, AT5G06690, AT3G22890, AT3G15360, AT1G07700, AT5G39950	508	51	18499	5.71221	0.289327	0.0476206	0.689112
4	Up	GOTERM_CC_DIRECT	GO:0005773~vacuole	33	4.64135	0.000470112	AT3G56310, AT2G28900, AT4G16190, AT2G27490, AT1G17100, AT2G46800, AT2G37680, AT4G18810, AT4G30920, AT4G00430, AT2G24200, AT5G18100, AT1G31480, AT3G51420, AT1G20225, AT4G32940, AT1G09340, AT1G11840, AT4G01320, AT3G54820, AT4G01610, AT1G29040, AT4G38220, AT1G21680, AT1G69840, AT4G21380, AT2G34660, AT4G39090, AT1G62710, AT1G24450, AT5G03840, AT4G20260, AT1G55265	676	629	25147	1.95165	0.0789942	0.00683396	0.574812
4	Up	INTERPRO	IPR005746:Thioredoxin	7	0.984529	0.000602153	AT1G76080, AT3G51030, AT1G08570, AT5G06690, AT3G15360, AT1G07700, AT5G39950	637	37	22105	6.56519	0.418124	0.237192	0.93436
4	Up	COG_ONTOLOGY	Lipid metabolism	11	1.54712	0.000610463	AT4G15960, AT3G63010, AT3G23790, AT5G43280, AT5G41120, AT4G16210, AT3G47590, AT2G39420, AT3G45300, AT1G03090, AT1G47480	94	83	2589	3.65022	0.0127418	0.0127418	0.470395
4	Up	GOTERM_BP_DIRECT	GO:0009658~chloroplast organization	12	1.68776	0.000655333	AT4G34740, AT5G24120, AT5G44650, AT5G54180, AT3G08010, AT3G56290, AT3G23400, AT2G24060, AT3G02380, AT1G52080, AT1G09340, AT2G32480	508	125	18499	3.49587	0.389192	0.0597613	0.993122
4	Up	INTERPRO	IPR018790:Protein of unknown function DUF2358	4	0.562588	0.000760915	AT1G65230, AT2G46220, AT5G20140, AT2G46100	637	7	22105	19.8296	0.495569	0.203962	1.17935
4	Up	UP_KEYWORDS	Peroxisome	12	1.68776	0.000841535	AT1G70580, AT2G26230, AT3G56490, AT5G43280, AT3G07560, AT5G18100, AT3G04460, AT1G01820, AT4G16210, AT4G05160, AT4G05530, AT5G48545	709	132	26542	3.40326	0.206673	0.0253963	1.10394
4	Up	GOTERM_MF_DIRECT	GO:0016671~oxidoreductase activity, acting on a sulfur group of donors, disulfide as acceptor	7	0.984529	0.00139594	AT1G76080, AT3G51030, AT1G08570, AT5G06690, AT3G15360, AT1G07700, AT5G39950	514	44	18171	5.6242	0.504035	0.20844	1.99262
4	Up	INTERPRO	IPR006439:HAD-superfamily hydrolase, subfamily IA, variant 1	5	0.703235	0.00150584	AT3G10970, AT4G11570, AT4G25840, AT2G41250, AT5G53850	637	18	22105	9.63937	0.741993	0.287298	2.32129
4	Up	UP_KEYWORDS	Redox-active center	11	1.54712	0.00152125	AT1G76080, AT3G54900, AT2G04700, AT3G51030, AT1G08570, AT5G06690, AT4G35760, AT3G62930, AT3G15360, AT1G07700, AT5G39950	709	121	26542	3.40326	0.342074	0.041002	1.98737
4	Up	UP_KEYWORDS	Quinone	5	0.703235	0.00173004	AT5G58260, AT4G09350, AT4G37925, AT4G23890, AT4G35760	709	20	26542	9.35896	0.378844	0.0423649	2.25727
4	Up	GOTERM_CC_DIRECT	GO:0005623~cell	14	1.96906	0.0021355	AT1G01230, AT5G54290, AT3G25690, AT3G15360, AT1G07700, AT5G49910, AT1G76080, AT3G51030, AT3G07560, AT2G45980, AT1G08570, AT5G10470, AT5G24030, AT3G62930	676	192	25147	2.71248	0.312101	0.0283678	2.58678
4	Up	GOTERM_MF_DIRECT	GO:0008194~UDP-glycosyltransferase activity	10	1.40647	0.00222557	AT3G46660, AT5G59580, AT3G50740, AT4G31780, AT4G01070, AT4G02280, AT5G12890, AT3G21790, AT3G11340, AT5G59590	514	101	18171	3.50021	0.673225	0.243929	3.15931
4	Up	UP_KEYWORDS	Membrane	206	28.9733	0.0023692	AT2G42360, AT2G30570, AT2G20260, AT4G26740, AT2G01275, AT3G47780, AT1G65720, AT4G40045, AT3G51830, AT3G25560, AT3G29970, AT1G16390, AT1G55850, AT4G32260, AT2G32480, AT1G75500, AT2G47840, AT2G39920, AT4G35760, AT1G01230, AT3G17000, AT5G38510, AT2G17390, AT3G12660, AT2G45980, AT1G65230, AT1G20925, AT1G68740, AT3G45400, AT3G22360, AT4G13250, AT1G68220, AT5G24270, AT4G37370, AT2G40400, AT5G28750, AT4…	709	6456	26542	1.19451	0.479155	0.0529075	3.07923
4	Up	INTERPRO	IPR012336:Thioredoxin-like fold	17	2.391	0.00242461	AT3G54900, AT4G31870, AT5G06690, AT4G35760, AT2G31570, AT5G38900, AT3G15360, AT2G47730, AT1G07700, AT1G76080, AT3G51030, AT1G08570, AT3G24730, AT5G65840, AT1G20225, AT3G62930, AT5G39950	637	249	22105	2.36919	0.887226	0.353689	3.71272
4	Up	GOTERM_BP_DIRECT	GO:0006457~protein folding	18	2.53165	0.00258951	AT2G20560, AT1G80920, AT5G23240, AT5G49580, AT5G06690, AT1G01230, AT1G56410, AT3G15360, AT1G07700, AT5G49910, AT4G13830, AT1G76080, AT3G51030, AT4G09350, AT1G08570, AT5G64350, AT1G18170, AT5G39950	508	288	18499	2.27596	0.857702	0.194787	3.87079
4	Up	GOTERM_BP_DIRECT	GO:0009611~response to wounding	14	1.96906	0.00342393	AT3G23610, AT1G51400, AT2G28900, AT1G55480, AT4G35770, AT3G17800, AT3G14050, AT3G51420, AT4G32940, AT4G34190, AT1G09340, AT5G14780, AT1G01470, AT5G43470	508	199	18499	2.56188	0.924166	0.227344	5.08795
4	Up	GOTERM_MF_DIRECT	GO:0048038~quinone binding	6	0.843882	0.00363558	AT5G58260, AT4G09350, AT4G37925, AT4G23890, AT4G35760, AT5G11770	514	37	18171	5.73278	0.839327	0.306273	5.11254
4	Up	UP_KEYWORDS	Iron-sulfur	10	1.40647	0.00371748	AT4G34740, AT3G54900, AT2G04700, AT3G44880, AT4G34890, AT5G51720, AT5G11770, AT3G62930, AT1G10500, AT5G60600	709	115	26542	3.25529	0.64092	0.0757618	4.79221
4	Up	UP_KEYWORDS	Hydrolase	88	12.3769	0.00381226	AT1G49630, AT3G05600, AT2G31350, AT5G49570, AT3G02875, AT4G16190, AT1G13130, AT2G27920, AT4G30920, AT5G06570, AT3G63010, AT4G02340, AT1G73110, AT2G24200, AT3G51830, AT3G19390, AT1G31480, AT1G56560, AT2G30170, AT1G64040, AT1G43670, AT4G32260, AT2G32480, AT5G60540, AT3G17090, AT1G74640, AT4G20070, AT5G12040, AT1G05620, AT1G07110, AT5G25770, AT1G68660, AT3G22260, AT4G39090, AT4G25000, AT5G38510, AT5…	709	2455	26542	1.3419	0.650194	0.0722814	4.91158
4	Up	GOTERM_MF_DIRECT	GO:0005515~protein binding	74	10.4079	0.00401217	AT5G22950, AT3G62410, AT2G45790, AT2G39830, AT5G49910, AT3G63010, AT5G41410, AT5G09260, AT2G06530, AT5G10470, AT2G45660, AT4G29160, AT1G09340, AT5G10030, AT4G14550, AT3G50360, AT4G35760, AT5G26770, AT1G24310, AT5G57900, AT3G51030, AT1G64860, AT4G22200, AT2G17390, AT2G45980, AT4G35050, AT1G02860, AT2G22430, AT3G24120, AT4G28880, AT4G13250, AT1G07400, AT2G31570, AT5G24270, AT5G20140, AT2G31040, AT4…	514	1901	18171	1.37615	0.8671	0.285634	5.62799
4	Up	GOTERM_BP_DIRECT	GO:0010027~thylakoid membrane organization	6	0.843882	0.00503583	AT2G01110, AT4G31780, AT2G30170, AT3G22690, AT2G34860, AT2G20890	508	41	18499	5.32908	0.977551	0.291877	7.39854
4	Up	KEGG_PATHWAY	ath04146:Peroxisome	9	1.26582	0.00579139	AT3G23790, AT5G43280, AT1G52870, AT3G07560, AT4G34890, AT5G18100, AT3G04460, AT4G05530, AT3G24570	152	87	4784	3.2559	0.39317	0.39317	6.07108
4	Up	UP_KEYWORDS	Carbohydrate metabolism	11	1.54712	0.00590742	AT5G51830, AT4G25000, AT1G60470, AT3G48530, AT3G52180, AT5G18670, AT4G24450, AT1G56560, AT1G07110, AT1G43670, AT1G09340	709	146	26542	2.82051	0.803945	0.102932	7.51501
4	Up	INTERPRO	IPR020846:Major facilitator superfamily domain	15	2.1097	0.00603087	AT5G49580, AT5G45275, AT1G79360, AT5G16150, AT1G59740, AT4G16480, AT2G29650, AT2G37900, AT5G59250, AT5G20380, AT2G39210, AT1G16390, AT1G64890, AT1G77210, AT3G09470	637	226	22105	2.30321	0.995653	0.596009	8.99694
4	Up	GOTERM_BP_DIRECT	GO:0046686~response to cadmium ion	19	2.67229	0.00663647	AT5G51830, AT2G39920, AT3G16640, AT2G35840, AT1G56410, AT4G31990, AT1G49010, AT1G49950, AT4G33010, AT5G49910, AT2G41530, AT1G48420, AT2G24200, AT5G35630, AT5G67580, AT4G38970, AT3G22890, AT1G11840, AT5G14780	508	342	18499	2.02308	0.993311	0.341158	9.64091
4	Up	GOTERM_BP_DIRECT	GO:0006979~response to oxidative stress	17	2.391	0.00674264	AT4G31870, AT2G37130, AT2G26670, AT5G16990, AT1G07400, AT2G31570, AT5G20140, AT4G35770, AT3G15360, AT1G76080, AT1G60470, AT2G14170, AT2G41480, AT5G01410, AT5G18100, AT1G05260, AT5G37980	508	291	18499	2.12736	0.993827	0.323861	9.78784
4	Up	INTERPRO	IPR006843:Plastid lipid-associated protein/fibrillin conserved domain	4	0.562588	0.00680825	AT3G23400, AT2G35490, AT5G09820, AT4G22240	637	14	22105	9.91478	0.997848	0.584122	10.0999
4	Up	INTERPRO	IPR019808:Histidine triad, conserved site	3	0.421941	0.00780144	AT3G56490, AT1G31160, AT5G48545	637	5	22105	20.821	0.999125	0.585269	11.4908
4	Up	INTERPRO	IPR001310:Histidine triad (HIT) protein	3	0.421941	0.00780144	AT3G56490, AT1G31160, AT5G48545	637	5	22105	20.821	0.999125	0.585269	11.4908
4	Up	GOTERM_MF_DIRECT	GO:0047134~protein-disulfide reductase activity	5	0.703235	0.00851903	AT1G76080, AT3G51030, AT5G06690, AT3G15360, AT5G39950	514	29	18171	6.0952	0.986362	0.458577	11.5977
4	Up	GOTERM_BP_DIRECT	GO:0016310~phosphorylation	13	1.82841	0.00863051	AT3G07700, AT5G03420, AT5G05200, AT1G73980, AT2G27490, AT1G49820, AT4G15530, AT2G21370, AT1G07150, AT1G21640, AT4G24450, AT3G14050, AT4G30310	508	198	18499	2.39091	0.998524	0.372238	12.3634
4	Up	UP_KEYWORDS	Electron transport	13	1.82841	0.0089381	AT1G76080, AT3G51030, AT5G66190, AT3G22360, AT2G20360, AT1G08570, AT5G06690, AT2G05620, AT5G11770, AT5G54290, AT3G15360, AT1G07700, AT5G39950	709	204	26542	2.38562	0.915333	0.142997	11.1645
4	Up	UP_KEYWORDS	Phosphoprotein	58	8.15752	0.00956055	AT4G26740, AT2G31200, AT1G03090, AT1G07870, AT5G64410, AT5G65670, AT4G00430, AT3G25560, AT4G13020, AT1G53430, AT1G56560, AT1G59940, AT5G10470, AT1G09340, AT5G12080, AT1G75500, AT4G10100, AT5G14740, AT1G07110, AT1G28330, AT1G64860, AT5G35630, AT5G25110, AT1G67900, AT3G23400, AT4G38970, AT4G22240, AT4G28880, AT5G20930, AT5G24270, AT1G29750, AT4G15530, AT2G47730, AT4G04640, AT4G21450, AT3G51420, AT5…	709	1555	26542	1.39632	0.928767	0.143927	11.8974
4	Up	UP_KEYWORDS	Myristate	8	1.12518	0.00974406	AT1G55730, AT4G20260, AT5G09260, AT1G69840, AT5G24270, AT1G21410, AT1G07110, AT2G40410	709	89	26542	3.36502	0.932306	0.138946	12.1124
4	Up	GOTERM_BP_DIRECT	GO:0008152~metabolic process	17	2.391	0.00979184	AT5G03430, AT3G46660, AT3G50740, AT4G01070, AT3G21790, AT2G41250, AT5G06570, AT3G63010, AT3G23790, AT3G01990, AT3G10970, AT3G48690, AT5G59580, AT5G12890, AT5G59590, AT1G47480, AT2G22570	508	303	18499	2.04311	0.999389	0.389402	13.9135
4	Up	GOTERM_BP_DIRECT	GO:0045454~cell redox homeostasis	11	1.54712	0.0104881	AT1G76080, AT3G54900, AT3G51030, AT1G08570, AT5G06690, AT1G08230, AT3G62930, AT5G54290, AT3G15360, AT1G07700, AT5G39950	508	155	18499	2.58432	0.99964	0.390761	14.8305
4	Up	GOTERM_MF_DIRECT	GO:0004301~epoxide hydrolase activity	3	0.421941	0.0110658	AT4G15960, AT4G02340, AT3G05600	514	6	18171	17.6761	0.99625	0.502543	14.8137
4	Up	GOTERM_MF_DIRECT	GO:0016787~hydrolase activity	24	3.37553	0.0115913	AT3G05600, AT1G74640, AT1G73170, AT1G05620, AT3G47590, AT2G41250, AT4G25840, AT5G25770, AT5G06570, AT3G63010, AT4G15960, AT4G02340, AT1G48420, AT1G73110, AT3G17020, AT4G12830, AT3G10970, AT4G24730, AT4G11570, AT1G53580, AT4G37470, AT1G47480, AT5G53850, AT4G32260	514	487	18171	1.7422	0.997128	0.478119	15.4637
4	Up	INTERPRO	IPR004147:UbiB domain	4	0.562588	0.0119304	AT3G07700, AT2G39190, AT4G31390, AT5G05200	637	17	22105	8.16511	0.999979	0.698469	17.0603
4	Up	INTERPRO	IPR000639:Epoxide hydrolase-like	4	0.562588	0.0119304	AT4G15960, AT4G02340, AT3G05600, AT4G12830	637	17	22105	8.16511	0.999979	0.698469	17.0603
4	Up	GOTERM_BP_DIRECT	GO:0010193~response to ozone	5	0.703235	0.0121602	AT5G49570, AT1G51400, AT2G39770, AT3G23400, AT3G17800	508	33	18499	5.51748	0.999899	0.417954	16.9956
4	Up	GOTERM_BP_DIRECT	GO:0010207~photosystem II assembly	4	0.562588	0.0122903	AT5G24120, AT4G35760, AT3G22690, AT2G20890	508	18	18499	8.0923	0.999909	0.40348	17.1619
4	Up	GOTERM_BP_DIRECT	GO:0010150~leaf senescence	8	1.12518	0.0132033	AT5G62165, AT1G66330, AT5G51720, AT1G05620, AT4G32940, AT3G11340, AT5G12080, AT4G30920	508	92	18499	3.16655	0.999954	0.409068	18.3201
4	Up	UP_KEYWORDS	Serine esterase	4	0.562588	0.0133175	AT2G41530, AT3G48690, AT1G47480, AT5G06570	709	19	26542	7.88123	0.974951	0.176382	16.2035
4	Up	UP_KEYWORDS	Plastoquinone	4	0.562588	0.0133175	AT5G58260, AT4G09350, AT4G37925, AT4G23890	709	19	26542	7.88123	0.974951	0.176382	16.2035
4	Up	KEGG_PATHWAY	ath04144:Endocytosis	11	1.54712	0.01366	AT1G03950, AT5G22950, AT1G10600, AT5G09260, AT2G06530, AT1G56410, AT5G63880, AT4G29160, AT1G10630, AT3G07940, AT5G49910	152	142	4784	2.4381	0.693598	0.446464	13.7841
4	Up	GOTERM_BP_DIRECT	GO:0015979~photosynthesis	10	1.40647	0.0138526	AT2G30570, AT2G20260, AT2G26670, AT4G19100, AT1G55480, AT5G08410, AT1G76570, AT1G43670, AT4G34190, AT4G15530	508	138	18499	2.63879	0.999972	0.408149	19.1346
4	Up	UP_KEYWORDS	Iron	32	4.5007	0.0142431	AT4G34740, AT3G15870, AT4G26740, AT2G31350, AT4G34890, AT3G22360, AT3G14690, AT4G37370, AT4G12300, AT3G44880, AT3G20100, AT1G05260, AT1G77760, AT5G60600, AT1G74110, AT3G54900, AT2G37130, AT2G26670, AT5G51720, AT3G56630, AT4G36380, AT2G04700, AT3G43660, AT2G41480, AT1G64940, AT2G45510, AT5G11770, AT1G53580, AT1G06650, AT3G62930, AT1G10500, AT3G48300	709	764	26542	1.56799	0.980649	0.179015	17.234
4	Up	GOTERM_CC_DIRECT	GO:0010319~stromule	5	0.703235	0.0153484	AT5G61410, AT4G31990, AT1G09340, AT2G47730, AT2G20890	676	36	25147	5.16663	0.93325	0.1758	17.2729
4	Up	GOTERM_MF_DIRECT	GO:0016491~oxidoreductase activity	20	2.81294	0.0157601	AT3G15870, AT4G23420, AT3G59920, AT4G16310, AT4G23890, AT1G79870, AT4G13250, AT5G16990, AT1G16080, AT4G05530, AT3G55290, AT5G21482, AT3G03080, AT3G44880, AT5G66190, AT4G09350, AT2G34410, AT5G61510, AT1G06650, AT5G37980	514	391	18171	1.80829	0.999656	0.549526	20.4582
4	Up	INTERPRO	IPR000073:Alpha/beta hydrolase fold-1	8	1.12518	0.0159636	AT4G15960, AT4G02340, AT3G05600, AT4G12830, AT5G41120, AT2G39420, AT4G37470, AT5G25770	637	91	22105	3.0507	0.999999	0.764657	22.1825
4	Up	GOTERM_MF_DIRECT	GO:0004197~cysteine-type endopeptidase activity	6	0.843882	0.0165878	AT4G39090, AT1G62710, AT4G01610, AT3G19390, AT4G16190, AT4G32940	514	53	18171	4.00213	0.999774	0.533901	21.4166
4	Up	GOTERM_BP_DIRECT	GO:0009644~response to high light intensity	6	0.843882	0.0171305	AT2G41430, AT5G61510, AT2G05620, AT1G07350, AT4G34190, AT1G01470	508	55	18499	3.97258	0.999998	0.461384	23.1317
4	Up	GOTERM_CC_DIRECT	GO:0009536~plastid	16	2.25035	0.0175722	AT4G20360, AT2G28900, AT2G47840, AT4G35760, AT4G31990, AT2G44870, AT2G21370, AT3G43520, AT5G16660, AT2G48070, AT4G31780, AT5G20380, AT2G35490, AT3G63110, AT5G17990, AT2G32480	676	303	25147	1.96434	0.955062	0.186844	19.5345
4	Up	UP_KEYWORDS	Chlorophyll catabolism	3	0.421941	0.0178812	AT3G44880, AT5G43860, AT4G13250	709	8	26542	14.0384	0.993	0.210439	21.1725
4	Up	GOTERM_BP_DIRECT	GO:0009813~flavonoid biosynthetic process	10	1.40647	0.0185706	AT3G46660, AT2G26670, AT5G59580, AT3G50740, AT4G01070, AT5G12890, AT4G16770, AT3G21790, AT3G11340, AT5G59590	508	145	18499	2.5114	0.999999	0.473101	24.8287
4	Up	GOTERM_BP_DIRECT	GO:0010190~cytochrome b6f complex assembly	3	0.421941	0.0188129	AT1G59840, AT3G17930, AT5G54290	508	8	18499	13.6558	0.999999	0.462571	25.1107
4	Up	GOTERM_BP_DIRECT	GO:0006790~sulfur compound metabolic process	4	0.562588	0.0188551	AT3G56490, AT4G10100, AT1G10500, AT5G48545	508	21	18499	6.93626	0.999999	0.449228	25.1597
4	Up	UP_SEQ_FEATURE	domain:Thioredoxin	5	0.703235	0.0201021	AT3G51030, AT1G08570, AT5G06690, AT3G15360, AT5G39950	262	36	8938	4.73813	0.999991	0.979039	25.7612
4	Up	INTERPRO	IPR008479:Protein of unknown function DUF760	3	0.421941	0.0206264	AT1G32160, AT5G14970, AT3G17800	637	8	22105	13.0131	1	0.81793	27.7349
4	Up	GOTERM_CC_DIRECT	GO:0009532~plastid stroma	4	0.562588	0.0228681	AT4G34740, AT1G49970, AT5G49910, AT2G20890	676	23	25147	6.46951	0.982549	0.22355	24.6937
4	Up	KEGG_PATHWAY	ath00220:Arginine biosynthesis	5	0.703235	0.0233521	AT2G37500, AT1G70580, AT4G38220, AT5G35630, AT4G31990	152	35	4784	4.49624	0.86894	0.492047	22.4928
4	Up	GOTERM_BP_DIRECT	GO:0009056~catabolic process	4	0.562588	0.0241175	AT3G63010, AT3G48690, AT1G47480, AT5G06570	508	23	18499	6.33311	1	0.52018	31.0435
4	Up	INTERPRO	IPR013094:Alpha/beta hydrolase fold-3	4	0.562588	0.0243023	AT3G63010, AT3G48690, AT1G47480, AT5G06570	637	22	22105	6.3094	1	0.84168	31.8484
4	Up	UP_SEQ_FEATURE	splice variant	32	4.5007	0.0247636	AT2G31350, AT1G63970, AT2G27920, AT1G29750, AT1G03090, AT3G49290, AT4G02590, AT4G15530, AT4G13040, AT5G15840, AT4G21210, AT4G13020, AT1G12140, AT1G53430, AT5G23810, AT2G29650, AT2G30170, AT2G01320, AT3G09470, AT4G29160, AT4G26470, AT5G16540, AT5G53490, AT3G17090, AT4G31390, AT4G27800, AT5G41700, AT1G02860, AT4G31780, AT1G06650, AT5G43470, AT3G54480	262	738	8938	1.47922	0.999999	0.972111	30.7767
4	Up	INTERPRO	IPR011146:HIT-like domain	3	0.421941	0.0260199	AT3G56490, AT1G31160, AT5G48545	637	9	22105	11.5672	1	0.838492	33.6943
4	Up	UP_KEYWORDS	Metal-binding	94	13.2208	0.0266557	AT1G32250, AT2G42360, AT4G34740, AT1G49630, AT2G31350, AT5G49570, AT4G26740, AT2G01275, AT2G39830, AT1G32440, AT1G63970, AT1G03090, AT5G60850, AT3G23280, AT3G14690, AT4G30920, AT2G24200, AT3G20100, AT5G18100, AT3G04460, AT1G05260, AT2G30170, AT1G64040, AT4G26470, AT1G43670, AT3G22740, AT5G60600, AT5G16540, AT1G11840, AT2G32480, AT2G15680, AT3G54900, AT5G06490, AT3G50360, AT3G17090, AT2G37130, AT4…	709	2868	26542	1.22698	0.999407	0.286603	29.9696
4	Up	GOTERM_MF_DIRECT	GO:0051537~2 iron, 2 sulfur cluster binding	6	0.843882	0.0269319	AT3G54900, AT3G44880, AT4G34890, AT5G51720, AT3G62930, AT1G10500	514	60	18171	3.53521	0.999999	0.680852	32.5221
4	Up	GOTERM_CC_DIRECT	GO:0005829~cytosol	78	10.9705	0.0272377	AT1G70580, AT4G34740, AT5G22950, AT5G49570, AT2G45790, AT1G06150, AT4G16210, AT5G19140, AT4G30920, AT5G41410, AT5G36230, AT4G02340, AT2G24200, AT5G09260, AT5G56760, AT5G10470, AT1G43670, AT1G11840, AT5G60540, AT5G39950, AT2G37130, AT1G71950, AT4G10100, AT5G12040, AT1G79870, AT5G16990, AT1G05620, AT5G14740, AT1G07110, AT2G18250, AT5G38900, AT3G51030, AT2G45980, AT3G48690, AT2G40600, AT1G31340, AT5…	676	2309	25147	1.25664	0.992035	0.247442	28.7199
4	Up	SMART	SM00829:SM00829	4	0.562588	0.0273959	AT3G03080, AT5G16990, AT5G61510, AT5G37980	186	30	8423	6.03799	0.969804	0.969804	27.5077
4	Up	UP_KEYWORDS	Acetylation	33	4.64135	0.0277689	AT5G51830, AT2G37500, AT2G26230, AT4G26740, AT4G16210, AT1G49820, AT5G64410, AT4G00430, AT3G63010, AT2G41530, AT1G54290, AT1G48420, AT1G18100, AT5G43280, AT5G01410, AT1G64040, AT2G24940, AT2G21600, AT3G48530, AT2G03070, AT5G12040, AT1G08980, AT4G25130, AT5G14740, AT4G35050, AT5G09920, AT3G48690, AT5G22300, AT1G53580, AT4G27130, AT5G53850, AT5G46110, AT4G14040	709	838	26542	1.4742	0.999567	0.285889	31.0183
4	Up	GOTERM_CC_DIRECT	GO:0043231~intracellular membrane-bounded organelle	11	1.54712	0.0291032	AT2G45980, AT3G47780, AT3G46660, AT5G51720, AT5G59580, AT3G50740, AT4G01070, AT5G12890, AT3G21790, AT3G11340, AT5G59590	676	186	25147	2.19998	0.994308	0.249599	30.3778
4	Up	GOTERM_MF_DIRECT	GO:0008237~metallopeptidase activity	5	0.703235	0.0301734	AT4G33090, AT4G38220, AT1G10600, AT3G02875, AT4G20070	514	42	18171	4.20859	1	0.693671	35.6895
4	Up	UP_KEYWORDS	Photosynthesis	8	1.12518	0.03187	AT2G30570, AT5G66190, AT2G20260, AT2G26670, AT4G19100, AT1G76570, AT4G34190, AT4G15530	709	113	26542	2.65032	0.999865	0.310041	34.758
4	Up	INTERPRO	IPR004360:Glyoxalase/fosfomycin resistance/dioxygenase domain	3	0.421941	0.0319135	AT5G57040, AT2G32090, AT1G11840	637	10	22105	10.4105	1	0.875408	39.6789
4	Up	UP_KEYWORDS	Transmembrane	169	23.7693	0.0322153	AT2G42360, AT2G30570, AT4G26740, AT4G02600, AT2G01275, AT3G47780, AT1G19440, AT1G65720, AT2G32530, AT1G52080, AT3G14690, AT5G64410, AT1G07150, AT4G40045, AT3G43520, AT3G51830, AT3G25560, AT1G59840, AT2G29650, AT3G29970, AT1G16390, AT1G55850, AT1G77210, AT2G32480, AT4G32260, AT1G75500, AT1G55910, AT2G47840, AT1G67330, AT4G17790, AT4G19100, AT2G39920, AT4G35760, AT1G01230, AT1G71090, AT3G17000, AT2…	709	5535	26542	1.14303	0.999877	0.302464	35.0641
4	Up	GOTERM_MF_DIRECT	GO:0005198~structural molecule activity	6	0.843882	0.0343501	AT3G23400, AT4G21450, AT2G35490, AT5G09820, AT1G10500, AT4G22240	514	64	18171	3.31426	1	0.714452	39.5669
4	Up	GOTERM_BP_DIRECT	GO:0052696~flavonoid glucuronidation	8	1.12518	0.034493	AT3G46660, AT5G59580, AT3G50740, AT4G01070, AT5G12890, AT3G21790, AT3G11340, AT5G59590	508	112	18499	2.6011	1	0.63769	41.3999
4	Up	SMART	SM00645:Pept_C1	4	0.562588	0.0351058	AT4G39090, AT4G01610, AT3G19390, AT4G16190	186	33	8423	5.48908	0.988923	0.89475	33.8904
4	Up	UP_KEYWORDS	Ion transport	18	2.53165	0.0362396	AT1G55730, AT1G55910, AT2G28900, AT5G15410, AT2G46800, AT1G79360, AT3G27170, AT4G02900, AT3G43660, AT4G22200, AT5G22830, AT5G17860, AT2G29650, AT4G04640, AT1G16390, AT5G24030, AT5G12080, AT4G32260	709	394	26542	1.71027	0.999961	0.323228	38.5357
4	Up	INTERPRO	IPR013766:Thioredoxin domain	7	0.984529	0.0376329	AT1G76080, AT3G51030, AT1G08570, AT5G06690, AT3G15360, AT1G07700, AT5G39950	637	86	22105	2.82456	1	0.899641	45.0001
4	Up	GOTERM_MF_DIRECT	GO:0015144~carbohydrate transmembrane transporter activity	7	0.984529	0.0400693	AT4G16480, AT2G29650, AT5G59250, AT1G16390, AT1G79360, AT1G77210, AT5G16150	514	89	18171	2.78051	1	0.745535	44.5242
4	Up	UP_KEYWORDS	Transmembrane helix	167	23.488	0.0416529	AT2G42360, AT2G30570, AT4G26740, AT4G02600, AT2G01275, AT3G47780, AT1G19440, AT1G65720, AT2G32530, AT1G52080, AT3G14690, AT5G64410, AT1G07150, AT4G40045, AT3G43520, AT3G51830, AT3G25560, AT1G59840, AT2G29650, AT3G29970, AT1G16390, AT1G55850, AT1G77210, AT2G32480, AT1G75500, AT1G55910, AT2G47840, AT1G67330, AT4G17790, AT4G19100, AT2G39920, AT4G35760, AT1G01230, AT1G71090, AT3G17000, AT2G42975, AT3…	709	5505	26542	1.13566	0.999992	0.351654	42.9353
4	Up	GOTERM_CC_DIRECT	GO:0009707~chloroplast outer membrane	5	0.703235	0.0421349	AT2G17390, AT2G28900, AT1G52080, AT3G25690, AT2G20890	676	49	25147	3.79589	0.999465	0.327328	41.007
4	Up	KEGG_PATHWAY	ath00910:Nitrogen metabolism	5	0.703235	0.0421817	AT3G52720, AT5G35630, AT1G77760, AT5G14740, AT4G37560	152	42	4784	3.74687	0.975433	0.604099	37.1696
4	Up	UP_SEQ_FEATURE	active site:Charge relay system	4	0.562588	0.0429625	AT2G41530, AT2G26230, AT5G14180, AT5G43860	262	27	8938	5.054	1	0.993361	47.4896
4	Up	GOTERM_MF_DIRECT	GO:0016810~hydrolase activity, acting on carbon-nitrogen (but not peptide) bonds	3	0.421941	0.0435392	AT5G12040, AT1G08980, AT5G22300	514	12	18171	8.83804	1	0.752581	47.3446
4	Up	UP_KEYWORDS	Metalloprotease	5	0.703235	0.0440251	AT4G01320, AT1G49630, AT4G33090, AT1G10600, AT2G32480	709	50	26542	3.74358	0.999996	0.357376	44.7699
4	Up	UP_KEYWORDS	Disulfide bond	42	5.90717	0.044255	AT4G26740, AT3G56310, AT3G62410, AT3G22360, AT4G16190, AT5G06690, AT5G13870, AT4G00165, AT1G76080, AT1G30700, AT3G19390, AT5G18100, AT4G04640, AT1G05260, AT1G77760, AT3G16030, AT5G39950, AT3G54900, AT5G10030, AT5G04500, AT2G37130, AT4G35760, AT4G21380, AT3G15360, AT1G07700, AT5G53160, AT4G39090, AT3G51030, AT2G04700, AT2G41480, AT5G66190, AT3G52720, AT1G76560, AT1G03880, AT5G63660, AT1G14720, AT1…	709	1166	26542	1.34846	0.999996	0.348989	44.9449
4	Up	GOTERM_BP_DIRECT	GO:0009414~response to water deprivation	14	1.96906	0.0446261	AT4G34890, AT1G11755, AT4G02280, AT4G00430, AT4G39090, AT1G76080, AT4G20260, AT5G44650, AT2G41430, AT4G15910, AT2G05620, AT5G24030, AT3G59380, AT2G22430	508	279	18499	1.82729	1	0.719591	50.096
4	Up	KEGG_PATHWAY	ath00051:Fructose and mannose metabolism	6	0.843882	0.0449012	AT5G51830, AT2G45790, AT2G39770, AT4G38970, AT1G07110, AT1G43670	152	62	4784	3.04584	0.980762	0.546236	39.0667
4	Up	UP_KEYWORDS	Pyridoxal phosphate	8	1.12518	0.0452509	AT1G70580, AT1G48420, AT4G26860, AT5G01410, AT3G22460, AT4G31990, AT5G60540, AT4G33010	709	122	26542	2.45481	0.999997	0.345889	45.6965
4	Up	INTERPRO	IPR000169:Cysteine peptidase, cysteine active site	4	0.562588	0.045576	AT4G39090, AT4G01610, AT3G19390, AT4G16190	637	28	22105	4.95739	1	0.92727	51.6647
4	Up	GOTERM_CC_DIRECT	GO:0031248~protein acetyltransferase complex	3	0.421941	0.0461398	AT1G24040, AT1G26220, AT1G72030	676	13	25147	8.58455	0.999743	0.338559	43.9607
4	Up	GOTERM_CC_DIRECT	GO:0048046~apoplast	21	2.95359	0.0463052	AT3G20270, AT3G56310, AT4G20360, AT3G59920, AT3G16640, AT5G61410, AT5G14740, AT1G16080, AT4G31990, AT5G13870, AT4G33010, AT5G49910, AT2G41530, AT4G25000, AT3G51030, AT5G66190, AT5G35630, AT1G78060, AT1G14720, AT4G38970, AT1G09340	676	494	25147	1.58136	0.999751	0.326385	44.0797
4	Up	UP_SEQ_FEATURE	domain:K-box	4	0.562588	0.0471128	AT3G58780, AT4G18960, AT2G45660, AT4G34190	262	28	8938	4.8735	1	0.989874	50.7328
4	Up	GOTERM_MF_DIRECT	GO:0004791~thioredoxin-disulfide reductase activity	5	0.703235	0.0490604	AT1G76080, AT3G51030, AT5G06690, AT3G15360, AT5G39950	514	49	18171	3.60736	1	0.773604	51.5586
4	Up	UP_KEYWORDS	2Fe-2S	5	0.703235	0.049677	AT3G54900, AT3G44880, AT4G34890, AT5G51720, AT3G62930	709	52	26542	3.5996	0.999999	0.363649	48.9237
4	Up	INTERPRO	IPR002213:UDP-glucuronosyl/UDP-glucosyltransferase	8	1.12518	0.050376	AT3G46660, AT5G59580, AT3G50740, AT4G01070, AT5G12890, AT3G21790, AT3G11340, AT5G59590	637	116	22105	2.39322	1	0.935005	55.3174
4	Up	GOTERM_BP_DIRECT	GO:0070417~cellular response to cold	4	0.562588	0.0521828	AT3G23610, AT3G62410, AT1G76560, AT1G16390	508	31	18499	4.69876	1	0.762923	55.7792
4	Up	INTERPRO	IPR002933:Peptidase M20	3	0.421941	0.0522707	AT4G38220, AT3G02875, AT4G20070	637	13	22105	8.00809	1	0.931528	56.6869
4	Up	INTERPRO	IPR013815:ATP-grasp fold, subdomain 1	3	0.421941	0.0522707	AT4G24450, AT1G03090, AT4G15530	637	13	22105	8.00809	1	0.931528	56.6869
4	Up	INTERPRO	IPR011650:Peptidase M20, dimerisation domain	3	0.421941	0.0522707	AT4G38220, AT3G02875, AT4G20070	637	13	22105	8.00809	1	0.931528	56.6869
4	Up	UP_KEYWORDS	Lipoprotein	18	2.53165	0.0527337	AT1G55730, AT1G55790, AT1G06400, AT1G69840, AT5G24270, AT1G07110, AT3G07600, AT1G62040, AT4G27110, AT3G56891, AT3G12660, AT4G20260, AT5G09260, AT2G05630, AT1G21410, AT3G63110, AT5G25260, AT2G40410	709	414	26542	1.62764	1	0.372221	51.048
4	Up	SMART	SM00389:HOX	6	0.843882	0.0535228	AT1G62990, AT5G41410, AT3G18380, AT3G01470, AT4G34610, AT2G22430	186	93	8423	2.92161	0.999023	0.900774	47.1141
4	Up	GOTERM_CC_DIRECT	GO:0009706~chloroplast inner membrane	6	0.843882	0.0535564	AT3G44880, AT2G47840, AT5G13720, AT4G31780, AT5G16150, AT2G32480	676	76	25147	2.93682	0.999934	0.354577	49.0747
4	Up	INTERPRO	IPR005828:General substrate transporter	6	0.843882	0.053615	AT4G16480, AT5G59250, AT1G16390, AT1G79360, AT1G77210, AT5G16150	637	71	22105	2.93254	1	0.926272	57.6346
4	Up	GOTERM_BP_DIRECT	GO:0009637~response to blue light	5	0.703235	0.0538012	AT5G24120, AT4G28880, AT3G01470, AT1G76570, AT5G43470	508	52	18499	3.50148	1	0.761659	56.9149
4	Up	GOTERM_BP_DIRECT	GO:0031117~positive regulation of microtubule depolymerization	2	0.281294	0.0540641	AT4G20260, AT3G16640	508	2	18499	36.4154	1	0.751725	57.0968
4	Up	INTERPRO	IPR020843:Polyketide synthase, enoylreductase	4	0.562588	0.0541746	AT3G03080, AT5G16990, AT5G61510, AT5G37980	637	30	22105	4.6269	1	0.918209	58.0233
4	Up	GOTERM_MF_DIRECT	GO:0005351~sugar:proton symporter activity	7	0.984529	0.0544196	AT4G16480, AT2G29650, AT5G59250, AT1G16390, AT1G79360, AT1G77210, AT5G16150	514	96	18171	2.57776	1	0.789982	55.3469
4	Up	UP_KEYWORDS	Protein transport	20	2.81294	0.0547356	AT1G03950, AT5G22950, AT1G06400, AT2G47840, AT1G56330, AT5G63880, AT5G64410, AT1G24310, AT1G62040, AT1G19650, AT5G49910, AT5G28750, AT3G07560, AT2G45980, AT5G09260, AT3G04460, AT2G01110, AT2G06530, AT2G05630, AT4G29160	709	477	26542	1.56964	1	0.374428	52.3946
4	Up	GOTERM_BP_DIRECT	GO:0019243~methylglyoxal catabolic process to D-lactate via S-lactoyl-glutathione	3	0.421941	0.054881	AT2G31350, AT1G53580, AT1G11840	508	14	18499	7.80329	1	0.745698	57.6575
4	Up	GOTERM_MF_DIRECT	GO:0005080~protein kinase C binding	2	0.281294	0.0556681	AT3G56490, AT1G31160	514	2	18171	35.3521	1	0.779825	56.1889
4	Up	GOTERM_MF_DIRECT	GO:0004140~dephospho-CoA kinase activity	2	0.281294	0.0556681	AT2G27490, AT2G18250	514	2	18171	35.3521	1	0.779825	56.1889
4	Up	UP_KEYWORDS	Fatty acid metabolism	8	1.12518	0.0559156	AT3G23790, AT3G15870, AT3G48530, AT5G43280, AT4G27030, AT4G16210, AT4G05160, AT4G05530	709	128	26542	2.33974	1	0.372113	53.1723
4	Up	GOTERM_BP_DIRECT	GO:0061077~chaperone-mediated protein folding	4	0.562588	0.0564516	AT4G13830, AT5G19855, AT5G64350, AT1G18170	508	32	18499	4.55192	1	0.744754	58.7163
4	Up	INTERPRO	IPR001261:ArgE/DapE/ACY1/CPG2/YscS, conserved site	2	0.281294	0.056717	AT4G38220, AT4G20070	637	2	22105	34.7017	1	0.917882	59.7478
4	Up	GOTERM_MF_DIRECT	GO:0009672~auxin:proton symporter activity	3	0.421941	0.0578568	AT1G71090, AT1G20925, AT1G76530	514	14	18171	7.57546	1	0.775955	57.6295
4	Up	GOTERM_MF_DIRECT	GO:0004177~aminopeptidase activity	3	0.421941	0.0578568	AT4G33090, AT2G24200, AT4G30920	514	14	18171	7.57546	1	0.775955	57.6295
4	Up	KEGG_PATHWAY	ath00250:Alanine, aspartate and glutamate metabolism	5	0.703235	0.063542	AT4G34740, AT1G70580, AT5G35630, AT5G12040, AT4G31990	152	48	4784	3.27851	0.996468	0.609759	50.7337
4	Up	GOTERM_BP_DIRECT	GO:0051603~proteolysis involved in cellular protein catabolic process	7	0.984529	0.0639037	AT4G39090, AT1G62710, AT4G01610, AT3G19390, AT4G16190, AT2G27920, AT4G32940	508	103	18499	2.47483	1	0.777948	63.4112
4	Up	GOTERM_BP_DIRECT	GO:0009058~biosynthetic process	7	0.984529	0.0639037	AT1G70580, AT1G73980, AT2G39770, AT3G51420, AT2G18250, AT4G31990, AT4G02850	508	103	18499	2.47483	1	0.777948	63.4112
4	Up	SMART	SM00271:DnaJ	6	0.843882	0.0641977	AT2G20560, AT4G13830, AT1G80920, AT5G23240, AT5G49580, AT4G09350	186	98	8423	2.77255	0.999766	0.87632	53.624
4	Up	SMART	SM01093:SM01093	2	0.281294	0.0644619	AT3G62410, AT1G76560	186	3	8423	30.19	0.999774	0.81347	53.7754
4	Up	GOTERM_BP_DIRECT	GO:0009735~response to cytokinin	10	1.40647	0.0654137	AT2G20260, AT1G78240, AT5G35630, AT4G20260, AT4G25130, AT1G59940, AT3G16640, AT3G22890, AT4G32260, AT3G15360	508	183	18499	1.98991	1	0.77604	64.2995
4	Up	GOTERM_BP_DIRECT	GO:0009753~response to jasmonic acid	9	1.26582	0.0657032	AT2G46410, AT2G28900, AT5G67580, AT2G39770, AT3G51420, AT4G35770, AT4G32940, AT1G49010, AT1G49950	508	156	18499	2.10089	1	0.767809	64.4675
4	Up	GOTERM_CC_DIRECT	GO:0000326~protein storage vacuole	3	0.421941	0.0673526	AT1G62710, AT1G03880, AT4G32940	676	16	25147	6.97494	0.999995	0.411712	57.4645
4	Up	INTERPRO	IPR021720:Malectin	3	0.421941	0.0677735	AT1G56145, AT1G53430, AT1G29750	637	15	22105	6.94035	1	0.943176	66.5046
4	Up	INTERPRO	IPR004776:Auxin efflux carrier	3	0.421941	0.0677735	AT1G71090, AT1G20925, AT1G76530	637	15	22105	6.94035	1	0.943176	66.5046
4	Up	INTERPRO	IPR025756:MYB-CC type transcription factor, LHEQLE-containing domain	3	0.421941	0.0677735	AT3G24120, AT1G69580, AT2G01060	637	15	22105	6.94035	1	0.943176	66.5046
4	Up	GOTERM_BP_DIRECT	GO:0055085~transmembrane transport	11	1.54712	0.068194	AT5G17860, AT2G29650, AT1G71090, AT2G39210, AT1G16390, AT1G79360, AT5G24030, AT5G64410, AT1G20925, AT5G12080, AT1G76530	508	212	18499	1.88948	1	0.771312	65.8827
4	Up	KEGG_PATHWAY	ath01200:Carbon metabolism	14	1.96906	0.0687404	AT1G70580, AT1G79870, AT1G32440, AT3G22460, AT5G61410, AT4G37560, AT4G15530, AT4G33010, AT2G41530, AT2G14170, AT5G56760, AT4G38970, AT1G43670, AT5G14780	152	262	4784	1.6818	0.997812	0.583119	53.604
4	Up	GOTERM_BP_DIRECT	GO:0009767~photosynthetic electron transport chain	3	0.421941	0.0698354	AT5G66190, AT4G23890, AT4G27800	508	16	18499	6.82788	1	0.770385	66.7864
4	Up	GOTERM_BP_DIRECT	GO:0043171~peptide catabolic process	3	0.421941	0.0698354	AT4G33090, AT4G38220, AT3G02875	508	16	18499	6.82788	1	0.770385	66.7864
4	Up	GOTERM_BP_DIRECT	GO:0072593~reactive oxygen species metabolic process	3	0.421941	0.0698354	AT5G62520, AT1G66330, AT5G51720	508	16	18499	6.82788	1	0.770385	66.7864
4	Up	GOTERM_BP_DIRECT	GO:0098655~cation transmembrane transport	3	0.421941	0.0698354	AT1G55730, AT5G03560, AT5G17860	508	16	18499	6.82788	1	0.770385	66.7864
4	Up	UP_KEYWORDS	NAD	12	1.68776	0.0698707	AT2G14170, AT1G21640, AT5G58260, AT4G09350, AT4G37925, AT4G34890, AT4G23890, AT1G79870, AT4G13250, AT1G77760, AT5G11770, AT5G14780	709	248	26542	1.81141	1	0.433969	61.5209
4	Up	COG_ONTOLOGY	Carbohydrate transport and metabolism / Signal transduction mechanisms	6	0.843882	0.0734216	AT3G46660, AT5G59580, AT3G50740, AT4G01070, AT3G11340, AT5G59590	94	63	2589	2.6231	0.798384	0.550983	44.501
4	Up	GOTERM_BP_DIRECT	GO:0009416~response to light stimulus	10	1.40647	0.0746565	AT1G80920, AT3G62410, AT1G76560, AT1G67900, AT2G29650, AT4G25130, AT1G55480, AT3G02380, AT1G77760, AT5G43470	508	188	18499	1.93699	1	0.784646	69.313
4	Up	GOTERM_CC_DIRECT	GO:0005764~lysosome	4	0.562588	0.0763803	AT4G39090, AT4G01610, AT3G19390, AT4G16190	676	37	25147	4.02159	0.999999	0.439742	62.246
4	Up	GOTERM_MF_DIRECT	GO:0080044~quercetin 7-O-glucosyltransferase activity	7	0.984529	0.07691	AT3G46660, AT5G59580, AT3G50740, AT4G01070, AT3G21790, AT3G11340, AT5G59590	514	105	18171	2.35681	1	0.852373	68.4341
4	Up	INTERPRO	IPR013128:Peptidase C1A, papain	4	0.562588	0.0787303	AT4G39090, AT4G01610, AT3G19390, AT4G16190	637	35	22105	3.96591	1	0.95945	72.1413
4	Up	INTERPRO	IPR023214:HAD-like domain	9	1.26582	0.0795932	AT2G45790, AT3G10970, AT4G11570, AT2G39920, AT2G35840, AT4G25840, AT2G41250, AT5G53850, AT2G45990	637	155	22105	2.01494	1	0.955255	72.5453
4	Up	GOTERM_BP_DIRECT	GO:0080005~photosystem stoichiometry adjustment	2	0.281294	0.079992	AT1G64860, AT4G27800	508	3	18499	24.2769	1	0.799632	71.8992
4	Up	GOTERM_BP_DIRECT	GO:0071454~cellular response to anoxia	2	0.281294	0.079992	AT3G62410, AT1G76560	508	3	18499	24.2769	1	0.799632	71.8992
4	Up	GOTERM_BP_DIRECT	GO:0015012~heparan sulfate proteoglycan biosynthetic process	2	0.281294	0.079992	AT5G04500, AT3G55830	508	3	18499	24.2769	1	0.799632	71.8992
4	Up	GOTERM_BP_DIRECT	GO:0060359~response to ammonium ion	2	0.281294	0.079992	AT2G39770, AT1G20575	508	3	18499	24.2769	1	0.799632	71.8992
4	Up	GOTERM_BP_DIRECT	GO:0080153~negative regulation of reductive pentose-phosphate cycle	2	0.281294	0.079992	AT3G62410, AT1G76560	508	3	18499	24.2769	1	0.799632	71.8992
4	Up	GOTERM_BP_DIRECT	GO:0080183~response to photooxidative stress	2	0.281294	0.079992	AT4G31390, AT5G44650	508	3	18499	24.2769	1	0.799632	71.8992
4	Up	UP_KEYWORDS	FAD	10	1.40647	0.080534	AT5G66190, AT1G12140, AT1G30700, AT4G34890, AT4G16310, AT2G20360, AT3G45300, AT1G77760, AT3G24200, AT5G21482	709	196	26542	1.90999	1	0.473434	66.9481
4	Up	UP_KEYWORDS	Manganese	15	2.1097	0.081022	AT5G04500, AT3G17090, AT3G02875, AT4G20070, AT5G24270, AT1G03090, AT5G35410, AT4G27800, AT4G30920, AT1G60470, AT2G24200, AT5G25110, AT3G55830, AT1G64040, AT2G30170	709	345	26542	1.62764	1	0.466336	67.1787
4	Up	GOTERM_MF_DIRECT	GO:0020037~heme binding	17	2.391	0.0819919	AT2G37130, AT2G26670, AT1G17100, AT5G20140, AT3G14690, AT3G56630, AT4G36380, AT4G37370, AT4G12300, AT2G41480, AT3G20100, AT1G64940, AT2G45510, AT1G05260, AT1G77760, AT3G48300, AT1G74110	514	386	18171	1.55696	1	0.858021	70.8476
4	Up	GOTERM_MF_DIRECT	GO:0036381~pyridoxal 5'-phosphate synthase (glutamine hydrolysing) activity	2	0.281294	0.0823312	AT5G01410, AT5G60540	514	3	18171	23.5681	1	0.846686	71.0025
4	Up	GOTERM_MF_DIRECT	GO:0030385~ferredoxin:thioredoxin reductase activity	2	0.281294	0.0823312	AT2G04700, AT5G08410	514	3	18171	23.5681	1	0.846686	71.0025
4	Up	GOTERM_MF_DIRECT	GO:0080043~quercetin 3-O-glucosyltransferase activity	7	0.984529	0.0825258	AT3G46660, AT5G59580, AT3G50740, AT4G01070, AT3G21790, AT3G11340, AT5G59590	514	107	18171	2.31276	1	0.83496	71.0909
4	Up	GOTERM_CC_DIRECT	GO:0000784~nuclear chromosome, telomeric region	3	0.421941	0.0829376	AT3G02680, AT5G67580, AT1G49950	676	18	25147	6.19995	1	0.454503	65.4038
4	Up	KEGG_PATHWAY	ath00630:Glyoxylate and dicarboxylate metabolism	6	0.843882	0.0831936	AT1G70580, AT5G35630, AT1G79870, AT4G37560, AT5G14780, AT4G33010	152	74	4784	2.55192	0.99943	0.606917	60.8052
4	Up	GOTERM_CC_DIRECT	GO:0016020~membrane	59	8.29817	0.0832837	AT5G65380, AT2G20360, AT1G79360, AT5G64410, AT4G00430, AT5G36230, AT3G20100, AT2G29650, AT1G16390, AT1G19110, AT5G10470, AT1G64890, AT1G77210, AT1G09340, AT5G12080, AT4G32260, AT1G75500, AT1G55910, AT4G19100, AT3G17000, AT1G59740, AT3G43660, AT5G35630, AT3G23400, AT4G38970, AT5G14780, AT5G46110, AT3G45400, AT1G16180, AT2G46800, AT2G39420, AT5G16150, AT4G12300, AT5G58260, AT5G23810, AT5G22830, AT5…	676	1797	25147	1.22136	1	0.443055	65.5635
4	Up	INTERPRO	IPR023042:Peptidase M17, leucine aminopeptidase	2	0.281294	0.0838594	AT2G24200, AT4G30920	637	3	22105	23.1345	1	0.957129	74.4629
4	Up	INTERPRO	IPR008283:Peptidase M17, leucyl aminopeptidase, N-terminal	2	0.281294	0.0838594	AT2G24200, AT4G30920	637	3	22105	23.1345	1	0.957129	74.4629
4	Up	INTERPRO	IPR007263:Putative thiol-disulphide oxidoreductase DCC	2	0.281294	0.0838594	AT1G52590, AT5G50100	637	3	22105	23.1345	1	0.957129	74.4629
4	Up	INTERPRO	IPR000819:Peptidase M17, leucyl aminopeptidase, C-terminal	2	0.281294	0.0838594	AT2G24200, AT4G30920	637	3	22105	23.1345	1	0.957129	74.4629
4	Up	INTERPRO	IPR015338:EXTL2, alpha-1,4-N-acetylhexosaminyltransferase	2	0.281294	0.0838594	AT5G04500, AT3G55830	637	3	22105	23.1345	1	0.957129	74.4629
4	Up	INTERPRO	IPR011356:Leucine aminopeptidase/peptidase B	2	0.281294	0.0838594	AT2G24200, AT4G30920	637	3	22105	23.1345	1	0.957129	74.4629
4	Up	INTERPRO	IPR026939:Zinc finger protein 706	2	0.281294	0.0838594	AT2G23090, AT3G02790	637	3	22105	23.1345	1	0.957129	74.4629
4	Up	INTERPRO	IPR000668:Peptidase C1A, papain C-terminal	4	0.562588	0.0841336	AT4G39090, AT4G01610, AT3G19390, AT4G16190	637	36	22105	3.85575	1	0.952107	74.5818
4	Up	GOTERM_BP_DIRECT	GO:0015031~protein transport	15	2.1097	0.0844454	AT1G03950, AT5G22950, AT3G59920, AT1G06400, AT2G28900, AT2G47840, AT5G63880, AT5G64410, AT1G62040, AT1G19650, AT5G28750, AT5G09260, AT2G06530, AT2G05630, AT4G29160	508	339	18499	1.6113	1	0.809601	73.9004
4	Up	INTERPRO	IPR013816:ATP-grasp fold, subdomain 2	3	0.421941	0.0845672	AT4G24450, AT1G03090, AT4G15530	637	17	22105	6.12383	1	0.94724	74.7687
4	Up	GOTERM_CC_DIRECT	GO:0016021~integral component of membrane	162	22.7848	0.0849419	AT2G42360, AT2G30570, AT4G26740, AT4G02600, AT2G01275, AT3G47780, AT1G19440, AT1G65720, AT2G32530, AT1G52080, AT3G14690, AT5G64410, AT1G07150, AT4G40045, AT3G43520, AT3G51830, AT3G25560, AT1G59840, AT2G29650, AT3G29970, AT1G16390, AT1G55850, AT2G32480, AT4G32260, AT1G75500, AT1G55910, AT2G47840, AT1G67330, AT4G17790, AT4G19100, AT2G39920, AT4G35760, AT1G01230, AT1G71090, AT3G17000, AT2G42975, AT3…	676	5439	25147	1.10799	1	0.43749	66.3194
4	Up	SMART	SM00584:TLDc	2	0.281294	0.0850171	AT5G06260, AT5G39590	186	4	8423	22.6425	0.999986	0.845235	64.2614
4	Up	GOTERM_BP_DIRECT	GO:0006474~N-terminal protein amino acid acetylation	3	0.421941	0.0859361	AT1G24040, AT1G26220, AT1G72030	508	18	18499	6.06923	1	0.807579	74.54
4	Up	INTERPRO	IPR013149:Alcohol dehydrogenase, C-terminal	4	0.562588	0.0896908	AT3G03080, AT5G16990, AT5G61510, AT5G37980	637	37	22105	3.75154	1	0.951059	76.882
4	Up	UP_KEYWORDS	Aminopeptidase	3	0.421941	0.0901385	AT4G33090, AT2G24200, AT4G30920	709	19	26542	5.91092	1	0.49521	71.2217
4	Up	GOTERM_BP_DIRECT	GO:0016311~dephosphorylation	4	0.562588	0.0906286	AT3G23610, AT4G27800, AT1G43670, AT4G25840	508	39	18499	3.73491	1	0.817496	76.4589
4	Up	UP_KEYWORDS	Lyase	14	1.96906	0.0906471	AT1G63970, AT3G22460, AT2G32090, AT4G16210, AT5G14740, AT1G48420, AT5G57040, AT3G52720, AT5G01410, AT5G22300, AT4G38970, AT1G11840, AT5G53850, AT5G60540	709	321	26542	1.63272	1	0.488305	71.4331
4	Up	GOTERM_CC_DIRECT	GO:0009523~photosystem II	4	0.562588	0.0916809	AT2G30570, AT4G19100, AT1G76570, AT4G34190	676	40	25147	3.71997	1	0.451735	69.2373
4	Up	KEGG_PATHWAY	ath00232:Caffeine metabolism	2	0.281294	0.0917519	AT2G26230, AT4G34890	152	3	4784	20.9825	0.999746	0.601323	64.5753
4	Up	KEGG_PATHWAY	ath01100:Metabolic pathways	69	9.70464	0.0919546	AT4G34740, AT1G70580, AT2G26230, AT2G30570, AT2G20260, AT2G45790, AT1G32440, AT2G20360, AT1G63970, AT1G03090, AT4G02280, AT4G30920, AT2G24200, AT5G56760, AT1G05260, AT3G63110, AT1G43670, AT3G22740, AT3G24200, AT5G60600, AT3G04870, AT4G32260, AT5G35170, AT2G37130, AT4G10100, AT1G79870, AT2G18250, AT4G05160, AT4G36380, AT4G25000, AT2G14170, AT2G41480, AT5G35630, AT5G43860, AT4G31780, AT4G38970, AT5…	152	1889	4784	1.14965	0.99975	0.563761	64.6605
4	Up	UP_SEQ_FEATURE	active site:Nucleophile	11	1.54712	0.0963801	AT3G51030, AT2G14170, AT5G49570, AT5G14180, AT5G43860, AT1G14720, AT5G22300, AT5G13870, AT5G60540, AT3G29090, AT5G39950	262	214	8938	1.75355	1	0.999743	77.3873
4	Up	UP_SEQ_FEATURE	calcium-binding region:3	6	0.843882	0.0986644	AT1G32250, AT3G50360, AT5G24270, AT4G26470, AT1G18530, AT2G15680	262	84	8938	2.43675	1	0.999397	78.2115
4	Up	GOTERM_MF_DIRECT	GO:0004596~peptide alpha-N-acetyltransferase activity	3	0.421941	0.0992214	AT1G24040, AT1G26220, AT1G72030	514	19	18171	5.58192	1	0.877332	77.8122
4	Down	GOTERM_CC_DIRECT	GO:0005829~cytosol	400	18.859	4.87378e-50	AT1G13180, AT5G20950, AT3G10950, AT3G26020, AT3G18060, AT5G56680, AT1G62020, AT1G80750, AT1G60070, AT4G38430, AT3G16170, AT5G42970, AT3G10410, AT5G09900, AT4G38630, AT3G60860, AT5G03690, AT1G75330, AT1G09640, AT5G40490, AT2G17980, AT5G05010, AT2G30050, AT3G12800, AT3G63460, AT3G06530, AT3G18040, AT5G46750, AT3G43300, AT5G14320, AT5G49970, AT2G27190, AT3G54250, AT1G60780, AT1G67680, AT1G33140, AT3…	2078	2309	25147	2.09641	1.84229e-47	1.84229e-47	6.742e-47
4	Down	UP_KEYWORDS	Cytoplasm	266	12.5413	4.09965e-29	AT1G75780, AT1G13180, AT3G45850, AT3G06930, AT3G19720, AT3G23580, AT4G11420, AT3G01610, AT1G50010, AT2G36170, AT1G01360, AT2G46225, AT4G04910, AT1G14520, AT3G26340, AT3G14940, AT1G79500, AT2G05830, AT5G56680, AT1G62020, AT1G32780, AT3G55270, AT5G01820, AT5G13680, AT3G47690, AT4G38430, AT2G36530, AT3G16170, AT3G55770, AT4G30160, AT1G56590, AT3G55005, AT5G42970, AT1G43170, AT5G09900, AT2G43790, AT5…	2112	1668	26542	2.00413	1.43488e-26	1.43488e-26	5.607e-26
4	Down	GOTERM_CC_DIRECT	GO:0005794~Golgi apparatus	219	10.3253	1.61724e-28	AT3G13410, AT1G52280, AT1G38131, AT5G59840, AT4G33380, AT2G22900, AT1G28340, AT4G39220, AT2G05920, AT5G65470, AT4G01210, AT5G11130, AT1G08280, AT5G20350, AT2G05320, AT4G04910, AT2G38120, AT3G03050, AT1G60070, AT3G62370, AT1G30450, AT1G11680, AT5G15470, AT1G56590, AT1G43170, AT5G03795, AT5G23850, AT2G20810, AT5G09500, AT2G26890, AT2G37190, AT4G29460, AT2G20420, AT5G42090, AT1G70770, AT4G16660, AT2…	2078	1226	25147	2.16169	6.11315e-26	3.05658e-26	2.23715e-25
4	Down	UP_KEYWORDS	Ribonucleoprotein	112	5.28053	1.62154e-22	AT3G13882, AT5G06360, AT2G20060, AT5G02450, AT3G04770, AT3G10950, AT2G36170, AT3G01170, AT2G21580, AT5G39850, AT2G32940, AT2G47640, AT4G30220, AT1G80750, AT5G60670, AT3G15190, AT4G25630, AT5G40080, AT1G26880, AT1G16870, AT1G43170, AT4G14320, AT4G22380, AT2G03870, AT1G23410, AT2G36620, AT5G09500, AT5G40490, AT2G37190, AT1G63780, AT3G17465, AT5G27700, AT5G47320, AT3G62840, AT1G25260, AT4G03120, AT3…	2112	517	26542	2.7225	5.67541e-20	2.8377e-20	2.21775e-19
4	Down	GOTERM_CC_DIRECT	GO:0005730~nucleolus	101	4.7619	4.42186e-22	AT1G07930, AT5G06360, AT3G10490, AT1G79280, AT3G58510, AT1G18850, AT2G36170, AT4G12080, AT5G27670, AT2G36490, AT1G07920, AT2G47640, AT3G14190, AT4G16265, AT4G30220, AT1G80750, AT3G13230, AT4G25630, AT1G10490, AT1G26880, AT1G43170, AT4G22380, AT2G37190, AT1G63780, AT3G62840, AT2G30050, AT1G25260, AT4G29510, AT5G66680, AT3G07050, AT5G52820, AT3G13470, AT5G60800, AT3G22660, AT4G32830, AT5G42520, AT1…	2078	428	25147	2.85574	1.67146e-19	5.57154e-20	6.11684e-19
4	Down	GOTERM_CC_DIRECT	GO:0005886~plasma membrane	445	20.9807	4.0642e-18	AT1G60890, AT5G62230, AT3G01610, AT2G18500, AT5G23580, AT1G28340, AT4G35350, AT2G40116, AT2G02220, AT1G01360, AT1G21090, AT1G08960, AT2G38120, AT2G28250, AT1G62020, AT4G22300, AT1G45688, AT5G53390, AT1G54510, AT1G19780, AT5G56540, AT1G16920, AT5G20090, AT1G06490, AT3G55140, AT3G16760, AT3G55005, AT3G11420, AT3G54540, AT4G20940, AT1G09640, AT4G26830, AT4G23400, AT2G26890, AT3G44150, AT2G17840, AT3…	2078	3702	25147	1.45467	1.53627e-15	3.84067e-16	5.62209e-15
4	Down	UP_KEYWORDS	Ribosomal protein	89	4.19613	4.61887e-18	AT2G42740, AT2G34480, AT5G39740, AT5G04800, AT3G13882, AT3G25520, AT5G06360, AT1G07770, AT2G20060, AT1G18540, AT4G39880, AT1G74270, AT5G02450, AT3G04770, AT3G10950, AT5G17870, AT5G03850, AT2G36170, AT3G01170, AT5G23740, AT2G21580, AT5G39850, AT3G47370, AT4G18100, AT1G80750, AT5G35530, AT1G36240, AT5G60670, AT3G15190, AT3G49010, AT4G34670, AT5G40080, AT2G18400, AT1G26880, AT3G01790, AT1G16870, AT1…	2112	411	26542	2.72137	1.6166e-15	5.38868e-16	6.31713e-15
4	Down	GOTERM_CC_DIRECT	GO:0005774~vacuolar membrane	107	5.04479	1.13574e-17	AT1G08480, AT1G07930, AT1G52280, AT1G54990, AT5G02450, AT3G60190, AT2G21580, AT2G43070, AT5G63910, AT3G28715, AT4G12650, AT1G07920, AT2G20530, AT1G16920, AT5G20090, AT4G09320, AT1G43170, AT3G47520, AT4G33110, AT1G53210, AT1G17120, AT5G39380, AT2G43160, AT2G26890, AT4G33360, AT5G24650, AT1G75140, AT1G70770, AT4G16660, AT3G12800, AT5G66680, AT5G63400, AT1G26850, AT3G05590, AT3G49720, AT1G77260, AT5…	2078	536	25147	2.41579	4.2931e-15	8.5862e-16	1.57109e-14
4	Down	UP_KEYWORDS	Golgi apparatus	99	4.66761	1.83379e-17	AT5G35160, AT1G18580, AT2G40950, AT2G22900, AT1G16780, AT1G70090, AT2G06925, AT5G11130, AT1G08280, AT5G20350, AT4G31480, AT4G12650, AT3G03050, AT1G08350, AT4G35410, AT5G47780, AT1G62020, AT1G04910, AT1G60070, AT1G11890, AT1G68470, AT5G15470, AT1G56590, AT5G03795, AT3G25140, AT2G03220, AT2G43160, AT2G20810, AT4G22580, AT4G29460, AT5G16510, AT5G05010, AT2G30050, AT3G63460, AT1G26850, AT1G53290, AT3…	2112	496	26542	2.50838	6.41828e-15	1.60457e-15	2.50804e-14
4	Down	GOTERM_CC_DIRECT	GO:0009506~plasmodesma	160	7.54361	9.42808e-16	AT1G07930, AT1G79280, AT5G59840, AT5G20950, AT2G16850, AT5G66920, AT5G02450, AT3G15730, AT3G60190, AT2G05920, AT2G21580, AT5G39850, AT4G04910, AT3G28715, AT4G31480, AT2G46520, AT4G12650, AT2G32400, AT1G07920, AT2G20190, AT2G05830, AT2G17970, AT2G38010, AT5G01820, AT3G15380, AT3G44850, AT5G35980, AT2G36530, AT5G24010, AT4G09320, AT4G28250, AT2G46290, AT1G43170, AT1G29150, AT5G09900, AT3G07320, AT1…	2078	1008	25147	1.92088	3.35731e-13	5.59552e-14	1.23235e-12
4	Down	GOTERM_CC_DIRECT	GO:0005840~ribosome	78	3.67751	6.0624e-15	AT2G42740, AT2G34480, AT5G39740, AT5G04800, AT3G25520, AT3G13882, AT5G06360, AT1G07770, AT1G18540, AT4G39880, AT1G74270, AT5G02450, AT3G10950, AT5G17870, AT5G03850, AT2G36170, AT5G23740, AT2G21580, AT4G18100, AT1G80750, AT5G60670, AT3G15190, AT3G49010, AT2G18400, AT1G26880, AT3G01790, AT1G77940, AT1G43170, AT5G18380, AT1G61580, AT1G29970, AT4G14320, AT4G22380, AT3G06680, AT1G23410, AT2G36620, AT5…	2078	360	25147	2.622	2.30815e-12	3.29736e-13	8.4488e-12
4	Down	UP_KEYWORDS	Alternative splicing	350	16.5017	9.79987e-15	AT1G60890, AT5G62230, AT2G38020, AT5G02560, AT3G14930, AT1G23860, AT2G47850, AT3G27320, AT3G06930, AT1G33110, AT2G04880, AT3G19720, AT3G53500, AT2G28840, AT4G35350, AT3G26020, AT2G15530, AT1G06190, AT3G11945, AT2G46225, AT3G06730, AT1G04870, AT1G14520, AT4G23980, AT2G05830, AT1G79500, AT4G30220, AT2G38010, AT1G17110, AT1G60070, AT1G28600, AT4G16360, AT1G10940, AT5G20090, AT5G05780, AT3G58460, AT3…	2112	2971	26542	1.48049	3.41949e-12	6.83897e-13	1.33671e-11
4	Down	GOTERM_CC_DIRECT	GO:0005802~trans-Golgi network	66	3.11174	1.39389e-14	AT3G16200, AT5G18480, AT5G35160, AT5G05170, AT1G06890, AT2G22900, AT1G28340, AT3G23820, AT4G01210, AT5G20350, AT5G06700, AT4G12650, AT5G13530, AT3G03050, AT1G04430, AT1G45688, AT3G51070, AT1G04910, AT1G74380, AT3G15380, AT3G62720, AT3G62370, AT1G16920, AT1G30450, AT4G18030, AT3G02350, AT5G10840, AT4G32410, AT2G43790, AT4G33110, AT1G43130, AT3G60860, AT3G25140, AT5G23850, AT1G19710, AT2G20810, AT2…	2078	280	25147	2.85251	5.28777e-12	6.61027e-13	1.93512e-11
4	Down	GOTERM_MF_DIRECT	GO:0003729~mRNA binding	81	3.81895	1.44651e-14	AT2G34480, AT2G35410, AT4G34110, AT2G29140, AT1G07930, AT4G31580, AT5G04800, AT2G23930, AT2G47850, AT3G58510, AT3G16810, AT4G11420, AT3G26400, AT4G36020, AT1G67325, AT5G43960, AT1G54270, AT1G43190, AT1G56070, AT1G04820, AT5G64200, AT3G47370, AT3G25150, AT5G60960, AT3G13990, AT1G31280, AT4G03110, AT5G18550, AT3G49010, AT2G38770, AT3G55770, AT3G21215, AT4G34670, AT1G14410, AT3G01790, AT3G14010, AT1…	1676	351	18171	2.50197	1.30185e-11	1.30185e-11	2.25042e-11
4	Down	GOTERM_CC_DIRECT	GO:0000502~proteasome complex	29	1.36728	2.34057e-14	AT3G18940, AT5G66140, AT1G64520, AT5G58290, AT2G05840, AT1G53750, AT5G19990, AT2G32730, AT3G22110, AT5G15610, AT4G31300, AT3G26340, AT4G19006, AT5G05780, AT1G56450, AT4G14800, AT5G40580, AT5G38650, AT2G20580, AT1G45000, AT1G29150, AT5G09900, AT4G27680, AT4G38630, AT2G27020, AT3G05530, AT3G13330, AT5G42790, AT1G13060	2078	64	25147	5.48351	8.85492e-12	9.8388e-13	3.24074e-11
4	Down	GOTERM_MF_DIRECT	GO:0003735~structural constituent of ribosome	97	4.57331	9.72524e-14	AT2G42740, AT2G34480, AT5G39740, AT5G04800, AT3G13882, AT3G25520, AT5G06360, AT1G07770, AT2G20060, AT1G18540, AT1G26740, AT4G39880, AT1G74270, AT5G02450, AT3G04770, AT1G80620, AT3G10950, AT3G20240, AT3G51870, AT5G17870, AT5G03850, AT2G36170, AT3G01170, AT5G23740, AT2G21580, AT5G39850, AT3G47370, AT4G18100, AT1G80750, AT5G35530, AT1G36240, AT5G60670, AT3G15190, AT3G49010, AT4G34670, AT5G40080, AT2…	1676	475	18171	2.21403	8.77245e-11	4.38622e-11	1.51645e-10
4	Down	GOTERM_CC_DIRECT	GO:0005768~endosome	65	3.06459	1.14119e-13	AT3G16200, AT2G38020, AT5G18480, AT5G35160, AT5G05170, AT1G06890, AT1G59750, AT2G22900, AT1G28340, AT3G23820, AT4G01210, AT5G20350, AT2G43070, AT5G06700, AT4G12650, AT2G38120, AT3G03050, AT2G28250, AT1G04430, AT3G51070, AT1G04910, AT1G74380, AT3G62720, AT3G62370, AT1G30450, AT4G18030, AT1G09630, AT3G02350, AT5G10840, AT4G32410, AT4G33110, AT1G43130, AT3G25140, AT5G23850, AT1G19710, AT2G20810, AT1…	2078	285	25147	2.76	4.31415e-11	4.3141e-12	1.57885e-10
4	Down	UP_KEYWORDS	Proteasome	28	1.32013	2.0159e-13	AT5G66140, AT1G64520, AT5G58290, AT2G05840, AT1G53750, AT5G19990, AT2G32730, AT3G22110, AT5G15610, AT4G31300, AT3G26340, AT4G19006, AT5G05780, AT1G56450, AT4G14800, AT5G40580, AT5G38650, AT1G45000, AT2G20580, AT1G29150, AT5G09900, AT4G27680, AT4G38630, AT2G27020, AT3G05530, AT3G13330, AT5G42790, AT1G13060	2112	66	26542	5.33155	7.05658e-11	1.17609e-11	2.75746e-10
4	Down	GOTERM_CC_DIRECT	GO:0005737~cytoplasm	488	23.008	5.1876e-13	AT1G75780, AT1G13180, AT5G06770, AT2G27460, AT3G27320, AT3G19720, AT1G61350, AT2G28840, AT2G20930, AT5G23580, AT3G10950, AT1G01360, AT3G18060, AT2G46225, AT4G22300, AT1G32780, AT5G56680, AT1G80750, AT3G16565, AT4G16360, AT3G47690, AT3G55770, AT4G19950, AT5G38650, AT1G26880, AT3G55005, AT3G10270, AT4G29720, AT5G09900, AT5G03690, AT3G60860, AT4G38630, AT5G62440, AT4G14320, AT1G09640, AT5G65860, AT1…	2078	4407	25147	1.34004	1.96109e-10	1.78281e-11	7.17681e-10
4	Down	UP_KEYWORDS	Membrane	651	30.6931	1.06591e-12	AT5G62230, AT2G38110, AT2G38020, AT3G13410, AT5G53280, AT3G19720, AT2G28840, AT2G22900, AT1G06475, AT1G28340, AT4G35350, AT4G39220, AT2G40116, AT1G10030, AT1G01360, AT2G02220, AT4G01210, AT5G11130, AT5G20350, AT1G21090, AT2G18630, AT2G38120, AT1G08960, AT2G28250, AT2G20530, AT1G62020, AT1G45688, AT1G60070, AT5G53390, AT5G04660, AT1G19780, AT1G33265, AT1G16920, AT5G56540, AT4G38430, AT5G20090, AT2…	2112	6456	26542	1.26724	3.73074e-10	5.32963e-11	1.45784e-09
4	Down	UP_KEYWORDS	Acetylation	127	5.98774	2.34547e-12	AT1G08480, AT1G53520, AT2G16950, AT2G46170, AT3G53580, AT3G54860, AT3G06930, AT1G33110, AT3G58510, AT2G16850, AT1G50010, AT3G04770, AT3G60190, AT4G39220, AT2G32730, AT5G06160, AT2G43710, AT4G19006, AT2G20190, AT2G05830, AT1G79500, AT5G56680, AT1G10760, AT1G73720, AT5G05780, AT4G09320, AT3G04780, AT2G21770, AT2G39990, AT5G42970, AT3G60860, AT5G50460, AT1G75330, AT4G14950, AT1G10200, AT2G38560, AT4…	2112	838	26542	1.90458	8.2091e-10	1.02614e-10	3.20783e-09
4	Down	UP_KEYWORDS	RNA-binding	93	4.38472	8.73417e-12	AT2G42740, AT2G17510, AT2G27040, AT4G34110, AT2G29140, AT5G06770, AT5G39740, AT3G02320, AT2G23930, AT3G25520, AT1G19100, AT3G49500, AT3G58510, AT3G16810, AT1G27050, AT4G11420, AT4G36020, AT1G50200, AT3G02660, AT2G47420, AT1G54270, AT1G43190, AT1G06190, AT5G23740, AT5G39850, AT2G32940, AT5G64200, AT2G43410, AT4G26000, AT5G08180, AT1G14790, AT2G41060, AT1G09230, AT5G60960, AT4G30220, AT1G61870, AT5…	2112	552	26542	2.11731	3.05694e-09	3.3966e-10	1.19455e-08
4	Down	UP_KEYWORDS	Phosphoprotein	199	9.38237	1.46891e-11	AT5G62230, AT1G23860, AT2G04880, AT3G53500, AT1G50010, AT1G27680, AT2G02220, AT5G27670, AT2G01140, AT3G03050, AT3G14940, AT2G28250, AT5G01820, AT3G55270, AT4G38430, AT2G37080, AT5G14050, AT2G24490, AT2G24230, AT4G30160, AT2G43790, AT3G60860, AT4G38630, AT4G34220, AT4G20940, AT1G20930, AT4G23400, AT1G30440, AT4G35890, AT5G60210, AT4G17620, AT5G23060, AT3G12280, AT5G20720, AT3G63460, AT4G00660, AT5…	2112	1555	26542	1.60828	5.1412e-09	5.1412e-10	2.009e-08
4	Down	INTERPRO	IPR016024:Armadillo-type fold	72	3.39463	1.0034e-10	AT2G29140, AT2G16950, AT3G21650, AT2G02560, AT4G23460, AT3G16810, AT1G61350, AT1G70320, AT1G76390, AT5G06120, AT1G36730, AT3G26020, AT2G32730, AT4G16490, AT5G27970, AT4G31480, AT2G46520, AT1G50240, AT5G19330, AT2G20190, AT5G03070, AT1G64790, AT4G30990, AT1G60070, AT2G22125, AT1G54385, AT2G44900, AT2G01690, AT5G64420, AT3G16270, AT2G20580, AT2G35630, AT5G42340, AT3G46510, AT3G60860, AT3G07980, AT3…	1937	364	22105	2.25731	2.19243e-07	2.19243e-07	1.74299e-07
4	Down	UP_KEYWORDS	Cytoskeleton	52	2.45167	1.05333e-10	AT3G45850, AT1G75780, AT1G13180, AT3G19050, AT4G02570, AT2G41740, AT2G29890, AT3G01610, AT1G50010, AT4G26700, AT1G68060, AT5G62500, AT3G60190, AT2G26770, AT5G11710, AT2G46225, AT1G04820, AT5G09810, AT2G27030, AT1G50240, AT1G60500, AT2G20190, AT2G34680, AT3G47690, AT1G68370, AT5G56580, AT3G55770, AT4G30160, AT3G55005, AT2G35630, AT5G19320, AT3G07980, AT3G61650, AT1G10200, AT3G16630, AT5G03340, AT5…	2112	242	26542	2.7004	3.68665e-08	3.3515e-09	1.44062e-07
4	Down	GOTERM_CC_DIRECT	GO:0000139~Golgi membrane	68	3.20603	1.30094e-10	AT5G18480, AT5G35160, AT1G06890, AT1G18580, AT2G40950, AT2G22900, AT1G16780, AT1G70090, AT5G11130, AT1G08280, AT5G20350, AT4G31480, AT4G12650, AT4G31590, AT3G03050, AT1G08350, AT5G47780, AT1G62020, AT1G04430, AT1G04910, AT1G74380, AT1G32930, AT1G11890, AT3G62720, AT3G62660, AT4G18030, AT1G68370, AT3G02350, AT1G68470, AT5G15470, AT5G19980, AT1G50500, AT5G10840, AT5G03795, AT3G25140, AT5G03345, AT2…	2078	355	25147	2.31804	4.91755e-08	4.09796e-09	1.79961e-07
4	Down	UP_KEYWORDS	Endoplasmic reticulum	84	3.9604	1.37442e-10	AT2G34770, AT5G60640, AT2G46170, AT1G16570, AT1G54990, AT2G40950, AT1G71830, AT3G15730, AT2G42700, AT5G48810, AT1G10030, AT1G67730, AT1G72960, AT1G50430, AT5G66060, AT3G51070, AT2G47240, AT1G11890, AT3G03310, AT1G68370, AT5G01990, AT2G34980, AT4G01730, AT3G04090, AT1G04980, AT5G07350, AT5G50460, AT5G03345, AT1G12640, AT2G25110, AT4G14950, AT3G02580, AT4G29460, AT3G54120, AT3G54840, AT4G16660, AT2…	2112	502	26542	2.10288	4.81047e-08	4.00872e-09	1.87976e-07
4	Down	GOTERM_CC_DIRECT	GO:0022625~cytosolic large ribosomal subunit	41	1.93305	1.82175e-10	AT2G42740, AT2G34480, AT3G06680, AT2G36620, AT5G39740, AT3G25520, AT2G37190, AT4G15000, AT1G18540, AT3G55280, AT2G37600, AT1G74270, AT5G02450, AT2G20450, AT3G10950, AT2G36170, AT3G59540, AT3G05590, AT3G01170, AT3G18740, AT3G16080, AT1G15250, AT4G18100, AT5G45775, AT1G08360, AT1G80750, AT4G36130, AT5G60670, AT1G36240, AT2G44860, AT1G70600, AT1G33140, AT3G49010, AT1G26880, AT1G77940, AT1G43170, AT2…	2078	161	25147	3.08176	6.8862e-08	5.29708e-09	2.52006e-07
4	Down	INTERPRO	IPR011989:Armadillo-like helical	58	2.73456	2.0124e-10	AT2G29140, AT2G16950, AT2G02560, AT4G23460, AT3G16810, AT1G61350, AT1G70320, AT1G76390, AT5G06120, AT2G32730, AT4G16490, AT4G31480, AT2G46520, AT5G19330, AT1G50240, AT2G20190, AT5G03070, AT1G64790, AT4G30990, AT1G60070, AT2G22125, AT2G44900, AT1G54385, AT2G01690, AT2G20580, AT2G35630, AT5G42340, AT3G46510, AT3G07980, AT3G13330, AT5G48120, AT3G08947, AT2G26890, AT5G64270, AT1G31730, AT4G15830, AT4…	1937	267	22105	2.47901	4.39709e-07	2.19854e-07	3.49569e-07
4	Down	GOTERM_MF_DIRECT	GO:0003723~RNA binding	125	5.89345	3.43844e-10	AT2G17510, AT2G35410, AT5G06770, AT3G52150, AT3G02320, AT3G58510, AT2G20060, AT1G43190, AT3G01170, AT2G43410, AT5G06160, AT5G64200, AT4G26000, AT3G25150, AT1G14790, AT4G30220, AT3G13230, AT3G15190, AT3G21215, AT4G25630, AT1G26880, AT4G10070, AT5G13570, AT4G32850, AT5G58130, AT3G32940, AT4G22380, AT2G03870, AT4G32175, AT1G32790, AT5G09500, AT5G40490, AT4G10110, AT4G17620, AT4G35890, AT5G15270, AT5…	1676	769	18171	1.76234	3.10147e-07	1.03382e-07	5.36119e-07
4	Down	GOTERM_CC_DIRECT	GO:0016020~membrane	223	10.5139	4.35572e-10	AT5G62230, AT2G38110, AT1G68100, AT1G33110, AT5G20950, AT1G50010, AT1G06475, AT1G77590, AT5G57100, AT4G16450, AT5G11130, AT1G08280, AT1G71900, AT2G38120, AT2G20530, AT1G62020, AT3G26670, AT5G04660, AT1G10940, AT5G20090, AT3G15190, AT2G36530, AT3G16170, AT1G43170, AT4G30020, AT3G60860, AT4G38630, AT1G71695, AT4G23400, AT2G25110, AT4G22580, AT3G24590, AT5G05010, AT5G23990, AT1G70770, AT3G63460, AT3…	2078	1797	25147	1.50175	1.64646e-07	1.17604e-08	6.02535e-07
4	Down	GOTERM_CC_DIRECT	GO:0009524~phragmoplast	29	1.36728	5.15698e-10	AT3G19050, AT4G02570, AT5G03340, AT5G49830, AT3G01610, AT5G18580, AT1G68060, AT5G62500, AT3G60190, AT1G17210, AT4G14350, AT3G63130, AT1G50240, AT1G08350, AT2G20190, AT5G67270, AT2G17800, AT5G65930, AT3G15380, AT5G05970, AT2G34680, AT4G32830, AT3G47690, AT1G47550, AT5G56580, AT2G35630, AT5G55230, AT2G43790, AT5G19320	2078	91	25147	3.85653	1.94934e-07	1.29956e-08	7.13375e-07
4	Down	GOTERM_CC_DIRECT	GO:0005783~endoplasmic reticulum	107	5.04479	9.14119e-10	AT1G68100, AT3G13410, AT2G46170, AT1G16570, AT3G07140, AT1G54990, AT2G40950, AT3G15730, AT1G67730, AT3G11320, AT3G03050, AT1G11890, AT3G53720, AT1G11680, AT3G28720, AT1G73590, AT2G25110, AT5G45420, AT4G14950, AT5G05670, AT2G26890, AT4G29460, AT4G33360, AT3G54120, AT3G54840, AT1G75140, AT1G70770, AT2G30050, AT4G16660, AT5G66680, AT3G63460, AT3G22270, AT1G76400, AT1G34130, AT3G09090, AT1G72280, AT1…	2078	703	25147	1.84191	3.45537e-07	2.15961e-08	1.26452e-06
4	Down	UP_KEYWORDS	Protein transport	78	3.67751	1.93242e-09	AT2G16950, AT4G23460, AT1G52280, AT1G79280, AT1G27970, AT3G01610, AT2G42700, AT5G11710, AT4G04910, AT4G31480, AT3G03800, AT2G46520, AT5G61210, AT3G20000, AT4G35410, AT4G18800, AT1G62020, AT5G03070, AT1G60070, AT1G11890, AT1G16920, AT1G09630, AT5G20300, AT5G43970, AT1G50500, AT2G15290, AT1G56590, AT1G17730, AT5G41685, AT1G52380, AT3G60860, AT5G50460, AT4G32910, AT3G09740, AT1G04940, AT2G43160, AT2…	2112	477	26542	2.05502	6.76348e-07	5.20268e-08	2.64293e-06
4	Down	KEGG_PATHWAY	ath03050:Proteasome	26	1.22584	8.58015e-09	AT5G66140, AT1G64520, AT5G58290, AT2G05840, AT1G53750, AT2G32730, AT5G19990, AT3G22110, AT4G31300, AT3G26340, AT4G19006, AT5G05780, AT1G56450, AT4G14800, AT5G40580, AT5G38650, AT1G45000, AT2G20580, AT1G29150, AT5G09900, AT4G38630, AT2G27020, AT3G05530, AT3G13330, AT5G42790, AT1G13060	614	58	4784	3.49276	9.95297e-07	9.95297e-07	9.78894e-06
4	Down	GOTERM_MF_DIRECT	GO:0005515~protein binding	245	11.5512	2.16184e-08	AT1G23860, AT2G04660, AT3G19720, AT1G63470, AT4G11420, AT3G21200, AT3G22880, AT2G15530, AT1G06190, AT2G02220, AT1G01360, AT2G23380, AT4G22950, AT1G08280, AT4G04910, AT4G00150, AT1G45688, AT5G01820, AT4G16360, AT4G38430, AT2G24490, AT4G02070, AT3G55005, AT3G14010, AT5G42970, AT5G52220, AT2G43790, AT4G38630, AT4G20940, AT1G72270, AT1G20930, AT1G11430, AT3G24590, AT1G05460, AT3G12280, AT5G18580, AT5…	1676	1901	18171	1.3973	1.94996e-05	4.87493e-06	3.37072e-05
4	Down	GOTERM_BP_DIRECT	GO:0006511~ubiquitin-dependent protein catabolic process	50	2.35738	3.98851e-08	AT3G20630, AT1G20140, AT4G11260, AT1G48790, AT4G02570, AT5G66140, AT2G04660, AT1G70320, AT2G32730, AT5G19990, AT3G22110, AT5G05080, AT4G31300, AT3G26340, AT4G19006, AT1G17110, AT4G10590, AT5G05780, AT1G56450, AT4G14800, AT5G40580, AT2G20580, AT3G63000, AT4G33210, AT1G29150, AT5G09900, AT4G38630, AT2G27020, AT5G46740, AT1G13060, AT5G01720, AT1G64520, AT2G05840, AT5G58290, AT5G59300, AT4G30890, AT5…	1653	242	18499	2.31222	5.92675e-05	5.92675e-05	6.61954e-05
4	Down	UP_KEYWORDS	Transport	216	10.1839	5.52341e-08	AT1G68100, AT1G52280, AT1G33110, AT3G01610, AT1G16780, AT5G57100, AT1G71900, AT4G04910, AT3G06730, AT1G08960, AT2G38120, AT1G62020, AT1G60070, AT3G26670, AT1G19780, AT1G16920, AT5G20090, AT1G30450, AT1G56590, AT3G60860, AT1G10180, AT3G54540, AT4G23400, AT1G17120, AT4G14950, AT2G26890, AT2G17980, AT5G05010, AT5G23990, AT2G30050, AT1G76200, AT3G63460, AT2G48060, AT1G72560, AT4G00660, AT2G44620, AT1…	2112	1899	26542	1.42945	1.93317e-05	1.38085e-06	7.55425e-05
4	Down	GOTERM_CC_DIRECT	GO:0005773~vacuole	91	4.29043	1.99558e-07	AT2G42740, AT1G08480, AT1G75780, AT5G11560, AT3G61940, AT1G07930, AT5G39740, AT5G66140, AT3G55260, AT3G25520, AT1G52280, AT3G23760, AT1G30360, AT5G13690, AT1G78680, AT1G78900, AT5G40770, AT4G12910, AT3G60340, AT2G16850, AT1G16780, AT3G15730, AT3G13320, AT3G60190, AT2G42700, AT2G06925, AT2G21410, AT3G22110, AT4G31300, AT5G63910, AT4G04910, AT3G28715, AT3G07990, AT2G27030, AT4G12650, AT1G07920, AT5…	2078	629	25147	1.75078	7.54299e-05	4.43721e-06	0.000276052
4	Down	KEGG_PATHWAY	ath03010:Ribosome	81	3.81895	2.53912e-07	AT2G42740, AT2G34480, AT5G39740, AT5G04800, AT3G13882, AT3G25520, AT1G07770, AT2G20060, AT1G26740, AT1G18540, AT4G39880, AT1G74270, AT5G02450, AT3G04770, AT3G10950, AT5G03850, AT2G36170, AT5G23740, AT2G21580, AT5G39850, AT3G47370, AT4G18100, AT1G80750, AT5G35530, AT1G36240, AT5G60670, AT3G15190, AT3G49010, AT4G34670, AT2G18400, AT1G26880, AT3G01790, AT1G77940, AT1G43170, AT5G18380, AT3G49910, AT1…	614	363	4784	1.73861	2.94533e-05	1.47268e-05	0.000289683
4	Down	UP_KEYWORDS	Nucleotide-binding	242	11.4097	2.57748e-07	AT1G60890, AT1G13180, AT3G45850, AT1G75780, AT5G62230, AT1G47840, AT2G23200, AT1G52280, AT3G58510, AT3G19720, AT3G01610, AT1G50010, AT3G55010, AT1G27680, AT5G23580, AT3G22880, AT1G77590, AT2G02220, AT4G04910, AT2G28250, AT5G56680, AT5G01820, AT1G54510, AT2G20635, AT1G19780, AT4G16360, AT1G16920, AT1G10940, AT4G02070, AT2G24230, AT3G10270, AT2G43790, AT3G54540, AT4G20940, AT1G20930, AT3G04810, AT5…	2112	2221	26542	1.36933	9.02078e-05	6.0141e-06	0.000352516
4	Down	UP_KEYWORDS	Protein biosynthesis	40	1.8859	3.20674e-07	AT1G09640, AT1G04170, AT2G34750, AT3G08740, AT1G07930, AT2G38560, AT1G14610, AT5G09850, AT3G26400, AT4G11420, AT1G11480, AT5G10630, AT2G33840, AT1G36730, AT1G50200, AT5G64050, AT3G02660, AT1G54270, AT1G56070, AT4G02930, AT5G12110, AT5G15610, AT4G26300, AT1G07920, AT1G10840, AT5G56680, AT1G17440, AT4G10320, AT5G25757, AT1G17960, AT4G20980, AT1G53880, AT2G26920, AT1G72550, AT2G39990, AT3G07420, AT2…	2112	206	26542	2.44024	0.00011223	7.01473e-06	0.000438579
4	Down	GOTERM_CC_DIRECT	GO:0009536~plastid	53	2.49882	3.52759e-07	AT1G08480, AT1G24360, AT5G13420, AT1G77590, AT3G11945, AT2G06010, AT3G29320, AT2G43710, AT2G01140, AT2G21280, AT5G26230, AT4G24830, AT5G43970, AT5G08540, AT1G53760, AT5G12860, AT3G47520, AT3G08640, AT3G20320, AT5G24650, AT4G32400, AT1G79530, AT5G20720, AT3G20390, AT5G33320, AT1G48460, AT4G24620, AT3G29200, AT2G43630, AT1G80300, AT4G39460, AT3G01280, AT2G38550, AT5G19040, AT5G05000, AT3G23710, AT1…	2078	303	25147	2.11677	0.000133334	7.40791e-06	0.000487977
4	Down	UP_KEYWORDS	Glycoprotein	196	9.24092	3.83869e-07	AT5G62230, AT2G23200, AT3G55260, AT5G13690, AT2G22900, AT4G35350, AT2G05920, AT4G16640, AT2G02220, AT5G11130, AT1G08280, AT2G43070, AT2G28250, AT5G47500, AT2G38010, AT5G51890, AT1G28600, AT5G56540, AT1G53920, AT1G30450, AT5G15470, AT2G28100, AT2G24230, AT3G10410, AT1G62340, AT5G03795, AT1G54790, AT4G30020, AT4G20940, AT1G71695, AT1G17120, AT2G25110, AT2G20810, AT4G22580, AT4G16230, AT4G33220, AT1…	2112	1735	26542	1.4197	0.000134345	7.90315e-06	0.000525008
4	Down	GOTERM_MF_DIRECT	GO:0008565~protein transporter activity	27	1.27298	4.34669e-07	AT1G04940, AT3G08947, AT2G16950, AT2G17980, AT4G23460, AT3G54860, AT1G27970, AT5G06120, AT4G16143, AT2G46520, AT5G62600, AT4G35410, AT2G31660, AT5G03070, AT5G17020, AT1G60070, AT4G32760, AT1G73430, AT3G08960, AT5G41685, AT4G11380, AT5G11490, AT2G17790, AT1G21380, AT5G19820, AT3G09740, AT5G53480	1676	97	18171	3.01784	0.000391994	7.84112e-05	0.000677731
4	Down	GOTERM_MF_DIRECT	GO:0000166~nucleotide binding	82	3.8661	4.866e-07	AT2G35410, AT4G34110, AT4G31580, AT3G52150, AT2G33340, AT4G07410, AT1G23860, AT2G46560, AT3G49500, AT1G27050, AT3G53500, AT4G35140, AT4G39880, AT3G50590, AT5G43960, AT3G26640, AT1G50920, AT1G43190, AT3G18060, AT1G72960, AT2G43410, AT5G64200, AT3G25150, AT1G14790, AT2G41060, AT1G09230, AT1G61870, AT1G73720, AT2G41500, AT4G03110, AT5G14050, AT3G21215, AT4G18905, AT2G46290, AT3G23830, AT4G00830, AT5…	1676	504	18171	1.76396	0.000438817	7.31496e-05	0.000758702
4	Down	GOTERM_CC_DIRECT	GO:0005618~cell wall	85	4.00754	5.48775e-07	AT3G52930, AT5G60640, AT2G33340, AT5G51750, AT5G20890, AT5G58480, AT2G02560, AT4G34480, AT1G07770, AT1G32940, AT1G78680, AT1G78900, AT5G20950, AT5G66920, AT1G50010, AT5G66760, AT5G45650, AT5G03850, AT5G07030, AT2G05920, AT3G10080, AT1G04820, AT5G09810, AT3G14310, AT3G47370, AT2G45220, AT3G06130, AT5G47500, AT3G57880, AT1G05310, AT3G49220, AT1G28600, AT1G11580, AT3G49010, AT4G34670, AT4G38770, AT4…	2078	588	25147	1.74937	0.000207416	1.09177e-05	0.000759128
4	Down	UP_KEYWORDS	Nucleus	342	16.1245	6.05398e-07	AT5G02560, AT1G23860, AT2G47850, AT2G04660, AT3G06930, AT2G04880, AT1G63470, AT3G53500, AT2G18500, AT3G01610, AT3G22880, AT2G36170, AT4G10180, AT4G12080, AT1G01360, AT5G27670, AT2G23380, AT3G61830, AT4G22950, AT5G48390, AT3G26340, AT4G00150, AT4G23980, AT4G16265, AT2G05830, AT4G30220, AT2G41130, AT5G01820, AT2G20635, AT2G41500, AT5G13680, AT5G18550, AT2G36530, AT5G14050, AT3G16170, AT1G14410, AT4…	2112	3358	26542	1.27993	0.000211867	1.17716e-05	0.000827987
4	Down	GOTERM_CC_DIRECT	GO:0022626~cytosolic ribosome	40	1.8859	6.37026e-07	AT2G34480, AT5G39740, AT3G25520, AT2G37190, AT1G07770, AT4G25740, AT4G15000, AT2G05840, AT2G20060, AT1G18540, AT3G55280, AT3G04770, AT1G25260, AT5G03850, AT3G59540, AT1G34030, AT3G18740, AT3G22110, AT2G21580, AT3G13470, AT4G18100, AT3G47370, AT5G58420, AT1G08360, AT5G45775, AT3G61110, AT5G35530, AT4G36130, AT1G70600, AT1G33140, AT2G28000, AT3G49010, AT1G56450, AT4G34670, AT1G77940, AT1G43170, AT5…	2078	204	25147	2.37285	0.000240767	1.20397e-05	0.000881207
4	Down	GOTERM_CC_DIRECT	GO:0022627~cytosolic small ribosomal subunit	28	1.32013	6.47585e-07	AT1G23410, AT5G04800, AT5G09500, AT1G07770, AT4G25740, AT5G27700, AT5G47320, AT3G04770, AT5G03850, AT3G57490, AT1G34030, AT5G23740, AT2G21580, AT5G39850, AT3G47370, AT3G52580, AT5G58420, AT3G61110, AT5G35530, AT2G47110, AT4G33865, AT1G79850, AT4G34670, AT3G43980, AT4G00100, AT5G18380, AT5G02960, AT3G49080	2078	116	25147	2.92106	0.000244757	1.16565e-05	0.000895812
4	Down	UP_KEYWORDS	Transmembrane	530	24.9882	6.56215e-07	AT5G62230, AT2G38110, AT3G13410, AT5G53280, AT2G28840, AT2G22900, AT1G06475, AT1G28340, AT4G39220, AT1G10030, AT2G02220, AT4G01210, AT5G11130, AT5G20350, AT1G21090, AT2G18630, AT2G38120, AT1G08960, AT2G28250, AT2G20530, AT1G45688, AT5G53390, AT5G04660, AT1G19780, AT1G33265, AT5G56540, AT5G20090, AT2G46495, AT1G06490, AT4G19950, AT4G39900, AT5G03795, AT3G11420, AT4G20940, AT4G23400, AT3G08640, AT2…	2112	5535	26542	1.20337	0.000229649	1.20881e-05	0.000897487
4	Down	GOTERM_BP_DIRECT	GO:0006886~intracellular protein transport	40	1.8859	9.92414e-07	AT2G16950, AT2G38020, AT3G49350, AT2G27460, AT4G23460, AT1G31730, AT1G72750, AT4G24550, AT5G06120, AT5G51430, AT4G16143, AT4G31480, AT3G03800, AT3G07890, AT4G35410, AT1G62020, AT4G01810, AT5G17020, AT1G60070, AT3G15980, AT1G60780, AT1G16920, AT4G34450, AT4G32760, AT5G05000, AT5G43970, AT3G07100, AT3G16270, AT1G26690, AT1G56590, AT1G52360, AT1G73430, AT2G14740, AT4G11380, AT5G50460, AT5G11490, AT2…	1653	193	18499	2.31941	0.00147364	0.000737092	0.00164705
4	Down	UP_KEYWORDS	Transmembrane helix	526	24.7996	1.00417e-06	AT5G62230, AT2G38110, AT3G13410, AT5G53280, AT2G28840, AT2G22900, AT1G06475, AT1G28340, AT4G39220, AT1G10030, AT2G02220, AT4G01210, AT5G11130, AT5G20350, AT1G21090, AT2G18630, AT2G38120, AT1G08960, AT2G28250, AT2G20530, AT1G45688, AT5G53390, AT5G04660, AT1G19780, AT1G33265, AT5G56540, AT5G20090, AT2G46495, AT1G06490, AT4G19950, AT4G39900, AT5G03795, AT3G11420, AT4G20940, AT4G23400, AT3G08640, AT2…	2112	5505	26542	1.20079	0.000351398	1.75728e-05	0.00137337
4	Down	GOTERM_CC_DIRECT	GO:0005839~proteasome core complex	12	0.565771	1.07754e-06	AT4G14800, AT5G40580, AT5G66140, AT2G05840, AT3G22110, AT4G31300, AT2G27020, AT5G42790, AT3G13330, AT1G13060, AT1G56450, AT3G26340	2078	24	25147	6.05077	0.000407229	1.8514e-05	0.00149058
4	Down	UP_KEYWORDS	WD repeat	32	1.50872	1.12167e-06	AT2G33340, AT1G15440, AT3G16830, AT2G30050, AT3G26640, AT3G63460, AT5G21040, AT1G15750, AT3G18060, AT2G19540, AT1G80490, AT5G52820, AT1G12910, AT3G13290, AT1G62020, AT1G73720, AT5G05970, AT3G15980, AT2G41500, AT5G13680, AT5G14050, AT4G32551, AT2G32700, AT4G33270, AT1G52360, AT2G46290, AT5G58230, AT4G04940, AT1G80670, AT4G05410, AT2G40360, AT1G18080	2112	153	26542	2.62844	0.000392509	1.86944e-05	0.00153408
4	Down	GOTERM_CC_DIRECT	GO:0005789~endoplasmic reticulum membrane	64	3.01744	2.18614e-06	AT2G34770, AT2G35110, AT2G46170, AT1G16570, AT1G54990, AT2G40950, AT2G41490, AT1G71830, AT2G42700, AT5G48810, AT1G10030, AT1G67730, AT1G72960, AT1G50430, AT5G66060, AT3G51070, AT1G11890, AT1G68370, AT5G01990, AT2G34980, AT4G01730, AT3G04090, AT4G22340, AT5G50460, AT1G12640, AT4G14950, AT5G42000, AT3G02580, AT3G54120, AT4G04930, AT5G66680, AT5G46850, AT1G76400, AT1G07810, AT4G21150, AT5G61790, AT5…	2078	417	25147	1.85731	0.000826021	3.59282e-05	0.00302409
4	Down	UP_KEYWORDS	Endosome	31	1.46157	3.86556e-06	AT5G03345, AT2G26890, AT5G35160, AT3G54840, AT3G59420, AT2G01970, AT1G71900, AT2G43070, AT3G13772, AT3G43300, AT4G12650, AT4G05520, AT5G13530, AT1G08350, AT2G28250, AT4G18800, AT1G04760, AT3G26670, AT1G60780, AT4G37650, AT5G54440, AT5G64500, AT1G09630, AT1G10130, AT1G50500, AT1G10950, AT5G10840, AT4G33430, AT1G17730, AT2G17790, AT5G61980	2112	154	26542	2.52977	0.00135203	6.14958e-05	0.00528672
4	Down	GOTERM_BP_DIRECT	GO:0018279~protein N-linked glycosylation via asparagine	8	0.377181	4.21448e-06	AT1G61790, AT5G19690, AT5G66680, AT1G76400, AT1G34130, AT1G71220, AT1G08280, AT2G01720	1653	10	18499	8.95293	0.00624316	0.0020854	0.00699434
4	Down	GOTERM_BP_DIRECT	GO:0000059~protein import into nucleus, docking	11	0.518623	4.41144e-06	AT5G06120, AT3G08947, AT2G42320, AT2G16950, AT2G31660, AT5G17020, AT3G08960, AT5G51200, AT5G19820, AT5G53480, AT2G46520	1653	21	18499	5.86204	0.00653397	0.00163751	0.0073212
4	Down	GOTERM_CC_DIRECT	GO:0005643~nuclear pore	17	0.801509	4.50738e-06	AT2G16950, AT2G31660, AT5G03070, AT5G17020, AT1G79280, AT5G06120, AT2G30050, AT1G07140, AT1G72560, AT3G08960, AT4G16143, AT1G52380, AT3G16310, AT1G80670, AT2G41620, AT2G46520, AT5G53480	2078	54	25147	3.80974	0.00170234	7.09889e-05	0.00623497
4	Down	GOTERM_BP_DIRECT	GO:0000027~ribosomal large subunit assembly	14	0.660066	4.95199e-06	AT2G42740, AT2G36620, AT5G39740, AT3G25520, AT2G44860, AT1G18540, AT3G55280, AT3G23620, AT3G15460, AT1G25260, AT1G61580, AT4G01560, AT5G52820, AT5G45775	1653	35	18499	4.47647	0.00733166	0.00147065	0.00821825
4	Down	INTERPRO	IPR015940:Ubiquitin-associated/translation elongation factor EF1B, N-terminal, eukaryote	13	0.612918	5.71279e-06	AT3G58460, AT3G20630, AT2G26920, AT3G56740, AT3G13235, AT5G38470, AT2G12550, AT5G15380, AT1G79650, AT1G70320, AT2G27350, AT1G55860, AT2G17200	1937	31	22105	4.78567	0.0124049	0.00415218	0.0099231
4	Down	GOTERM_BP_DIRECT	GO:0042254~ribosome biogenesis	31	1.46157	6.7576e-06	AT2G34480, AT2G36620, AT3G06680, AT5G39740, AT3G25520, AT2G37190, AT5G06360, AT5G27700, AT3G55280, AT4G39880, AT1G74270, AT2G20450, AT1G50920, AT3G10950, AT5G03850, AT3G59540, AT1G34030, AT3G01170, AT3G07050, AT3G16080, AT1G15250, AT4G18100, AT5G14320, AT3G61110, AT5G60670, AT2G44860, AT3G15190, AT3G49010, AT4G15770, AT1G26880, AT1G18080	1653	142	18499	2.44314	0.00999157	0.00167224	0.0112147
4	Down	INTERPRO	IPR012677:Nucleotide-binding, alpha-beta plait	49	2.31023	6.76813e-06	AT2G35410, AT4G34110, AT1G47490, AT1G32790, AT3G52150, AT4G31580, AT5G40490, AT4G10110, AT1G23860, AT1G07360, AT3G49500, AT1G27050, AT3G53500, AT3G55280, AT5G47320, AT4G39880, AT3G20890, AT4G17720, AT3G01150, AT5G43960, AT3G07810, AT1G43190, AT3G01210, AT2G43410, AT5G64200, AT3G25150, AT5G61030, AT2G41060, AT1G14790, AT1G09230, AT2G37510, AT5G60980, AT2G46780, AT4G36690, AT4G03110, AT2G37220, AT5…	1937	283	22105	1.97593	0.0146796	0.00369028	0.0117561
4	Down	UP_KEYWORDS	Cell wall biogenesis/degradation	60	2.82885	8.34104e-06	AT5G58480, AT4G34480, AT5G05170, AT1G18580, AT1G68060, AT2G36850, AT1G70090, AT5G11130, AT3G14310, AT2G45220, AT4G31590, AT3G03050, AT1G79500, AT5G47780, AT5G47500, AT1G78570, AT1G05310, AT3G49220, AT3G62660, AT1G06490, AT1G11580, AT3G02350, AT5G15470, AT1G08200, AT2G21770, AT4G28250, AT1G64760, AT4G32410, AT3G61490, AT5G03795, AT2G26440, AT2G03220, AT3G25140, AT2G36870, AT3G05620, AT2G20810, AT5…	2112	413	26542	1.82575	0.00291512	0.000126921	0.0114073
4	Down	SMART	SM00913:SM00913	9	0.424328	8.74412e-06	AT5G06120, AT5G62600, AT3G08947, AT2G16950, AT2G31660, AT5G17020, AT3G08960, AT5G53480, AT2G46520	773	14	8423	7.0049	0.00283782	0.00283782	0.0118267
4	Down	UP_KEYWORDS	Threonine protease	11	0.518623	1.06407e-05	AT4G14800, AT5G40580, AT5G66140, AT2G05840, AT3G22110, AT4G31300, AT2G27020, AT5G42790, AT1G13060, AT1G56450, AT3G26340	2112	25	26542	5.52958	0.00371734	0.000155166	0.0145521
4	Down	INTERPRO	IPR001494:Importin-beta, N-terminal	9	0.424328	1.25169e-05	AT5G06120, AT5G62600, AT3G08947, AT2G16950, AT2G31660, AT5G17020, AT3G08960, AT5G53480, AT2G46520	1937	15	22105	6.84719	0.0269791	0.005455	0.0217407
4	Down	INTERPRO	IPR009060:UBA-like	16	0.754361	1.52144e-05	AT3G20630, AT3G13235, AT3G13990, AT2G12550, AT4G00752, AT1G79650, AT1G70320, AT2G17200, AT3G58460, AT2G26920, AT3G56740, AT5G38470, AT3G07660, AT2G27350, AT4G11120, AT1G55860	1937	50	22105	3.65183	0.0326972	0.0055253	0.0264253
4	Down	INTERPRO	IPR001353:Proteasome, subunit alpha/beta	11	0.518623	1.61397e-05	AT4G14800, AT5G40580, AT5G66140, AT2G05840, AT3G22110, AT4G31300, AT2G27020, AT5G42790, AT1G13060, AT1G56450, AT3G26340	1937	24	22105	5.23049	0.034651	0.00502528	0.0280323
4	Down	SMART	SM00360:RRM	42	1.9802	2.4606e-05	AT2G35410, AT4G34110, AT1G47490, AT3G52150, AT1G32790, AT4G31580, AT5G40490, AT4G10110, AT1G23860, AT1G07360, AT1G27050, AT3G53500, AT5G47320, AT3G20890, AT4G17720, AT3G01150, AT5G43960, AT3G07810, AT1G43190, AT5G64200, AT2G43410, AT3G25150, AT5G61030, AT2G41060, AT1G09230, AT2G37510, AT5G60980, AT2G46780, AT4G36690, AT4G03110, AT2G37220, AT5G04600, AT3G21215, AT3G49430, AT1G02840, AT3G23830, AT1…	773	231	8423	1.98118	0.00796514	0.00399053	0.033277
4	Down	GOTERM_CC_DIRECT	GO:0009505~plant-type cell wall	52	2.45167	2.59965e-05	AT3G55260, AT5G20950, AT5G66920, AT5G07030, AT2G05920, AT3G45230, AT2G45220, AT5G47500, AT5G51890, AT3G49220, AT1G05310, AT1G11580, AT4G18030, AT5G10840, AT1G04980, AT2G26440, AT5G07830, AT3G07320, AT1G71695, AT1G73590, AT2G16250, AT5G34850, AT3G05620, AT5G64570, AT3G62360, AT4G22010, AT5G56590, AT4G33220, AT5G66680, AT4G21150, AT2G34060, AT5G61790, AT2G01970, AT2G01820, AT2G02100, AT2G39700, AT1…	2078	341	25147	1.8454	0.00977867	0.000392994	0.0359554
4	Down	UP_KEYWORDS	Transferase	310	14.6157	2.72192e-05	AT1G60890, AT5G62230, AT2G38110, AT1G47840, AT2G23200, AT1G38131, AT3G06930, AT2G22900, AT1G27680, AT5G23580, AT5G65470, AT3G11945, AT2G02220, AT2G23380, AT5G11130, AT4G01210, AT1G08280, AT5G20350, AT2G05320, AT1G04870, AT3G29320, AT1G14790, AT3G03050, AT2G28250, AT1G79500, AT5G01820, AT3G03940, AT1G54510, AT5G53390, AT2G20635, AT3G44850, AT5G13680, AT2G46495, AT1G10940, AT1G06490, AT1G11680, AT5…	2112	3138	26542	1.24151	0.00948163	0.000381002	0.0372208
4	Down	GOTERM_CC_DIRECT	GO:0031965~nuclear membrane	13	0.612918	3.45521e-05	AT5G62600, AT3G08947, AT1G67230, AT5G17020, AT4G15880, AT3G63130, AT1G79280, AT3G16310, AT5G19320, AT4G32830, AT2G42810, AT5G19820, AT5G53480	2078	38	25147	4.14	0.012976	0.000502218	0.0477861
4	Down	GOTERM_MF_DIRECT	GO:0004579~dolichyl-diphosphooligosaccharide-protein glycotransferase activity	7	0.330033	3.99835e-05	AT1G61790, AT5G19690, AT5G66680, AT1G76400, AT4G21150, AT1G34130, AT2G01720	1676	9	18171	8.43258	0.0354232	0.00513901	0.0623239
4	Down	INTERPRO	IPR000504:RNA recognition motif domain	43	2.02735	4.1591e-05	AT2G35410, AT4G34110, AT1G47490, AT3G52150, AT1G32790, AT4G31580, AT5G40490, AT4G10110, AT1G23860, AT1G07360, AT1G27050, AT3G53500, AT5G47320, AT3G20890, AT4G17720, AT3G01150, AT5G43960, AT3G07810, AT1G43190, AT3G01210, AT5G64200, AT2G43410, AT3G25150, AT5G61030, AT2G41060, AT1G09230, AT2G37510, AT5G60980, AT2G46780, AT4G36690, AT4G03110, AT2G37220, AT5G04600, AT3G21215, AT3G49430, AT1G02840, AT3…	1937	253	22105	1.93959	0.0868711	0.0112955	0.0722223
4	Down	GOTERM_CC_DIRECT	GO:0000932~cytoplasmic mRNA processing body	15	0.707214	4.5666e-05	AT3G13290, AT5G19400, AT1G02080, AT3G01150, AT5G45330, AT5G13570, AT5G18230, AT1G43190, AT3G22270, AT5G59710, AT4G00660, AT2G39740, AT1G08370, AT5G07350, AT4G14660	2078	51	25147	3.55928	0.017114	0.000639134	0.0631521
4	Down	GOTERM_BP_DIRECT	GO:0046686~response to cadmium ion	54	2.54597	5.15695e-05	AT3G52930, AT1G07930, AT3G14930, AT5G17920, AT3G56070, AT1G50200, AT3G15730, AT3G06050, AT3G60190, AT5G13420, AT1G54270, AT3G22110, AT1G04820, AT1G07920, AT2G01140, AT2G37630, AT5G56680, AT3G13235, AT5G65750, AT2G36530, AT1G56450, AT4G09320, AT5G08680, AT4G14800, AT1G29150, AT3G52880, AT5G07350, AT2G27020, AT1G13060, AT1G18080, AT2G21790, AT2G20420, AT2G36460, AT5G20720, AT5G63400, AT4G02930, AT5…	1653	342	18499	1.76703	0.0737714	0.010888	0.085553
4	Down	UP_KEYWORDS	GTP-binding	37	1.74446	6.48536e-05	AT1G75780, AT3G61650, AT1G07930, AT5G05670, AT1G52280, AT3G51160, AT2G45770, AT3G19720, AT3G54840, AT1G50010, AT1G50920, AT1G36730, AT3G60190, AT1G56070, AT4G02930, AT3G07050, AT3G07410, AT1G04820, AT1G72960, AT4G05520, AT1G07920, AT5G27540, AT1G60500, AT4G18800, AT2G17800, AT3G11730, AT1G16920, AT2G36250, AT5G05000, AT4G28950, AT1G09630, AT5G45750, AT5G20300, AT3G07270, AT3G57610, AT4G17530, AT2…	2112	229	26542	2.03051	0.0224438	0.000872677	0.0886625
4	Down	SMART	SM00165:UBA	10	0.471476	7.23529e-05	AT3G20630, AT3G58460, AT3G56740, AT5G38470, AT3G13235, AT2G12550, AT1G79650, AT1G70320, AT1G55860, AT2G17200	773	22	8423	4.95296	0.0232412	0.00780787	0.0978204
4	Down	UP_KEYWORDS	Glycosyltransferase	65	3.06459	7.2585e-05	AT5G17050, AT5G18480, AT1G38131, AT5G05170, AT1G16570, AT1G18580, AT2G22900, AT2G36850, AT1G70090, AT5G65470, AT5G64860, AT1G07250, AT5G11130, AT1G08280, AT2G05320, AT5G50420, AT4G31590, AT3G29320, AT3G03050, AT5G47780, AT1G74380, AT3G57880, AT1G32930, AT3G62720, AT3G62660, AT1G06490, AT4G15480, AT3G02350, AT1G68470, AT5G15470, AT2G21770, AT2G19160, AT2G34980, AT4G32410, AT5G03795, AT2G03220, AT3…	2112	493	26542	1.65694	0.0250857	0.000940509	0.0992274
4	Down	UP_KEYWORDS	Glycolysis	16	0.754361	9.6285e-05	AT2G01140, AT3G52930, AT1G47840, AT1G74030, AT1G54220, AT2G36460, AT2G36530, AT1G79530, AT5G50850, AT5G56630, AT1G79550, AT1G76550, AT5G52920, AT5G03690, AT4G24620, AT3G52200	2112	63	26542	3.19168	0.0331398	0.0012029	0.131607
4	Down	GOTERM_BP_DIRECT	GO:0000911~cytokinesis by cell plate formation	13	0.612918	9.82251e-05	AT5G61210, AT3G19050, AT3G61650, AT5G54440, AT1G09630, AT1G71440, AT4G39920, AT4G01370, AT4G00100, AT2G35630, AT5G55230, AT3G63130, AT1G50240	1653	39	18499	3.73039	0.135816	0.0180808	0.162895
4	Down	GOTERM_CC_DIRECT	GO:0008250~oligosaccharyltransferase complex	7	0.330033	0.000101153	AT1G61790, AT5G19690, AT5G66680, AT1G76400, AT4G21150, AT1G34130, AT2G01720	2078	11	25147	7.70098	0.0375158	0.0013647	0.139836
4	Down	GOTERM_CC_DIRECT	GO:0005635~nuclear envelope	18	0.848656	0.000104891	AT1G67230, AT2G31660, AT3G25980, AT1G79280, AT1G27970, AT5G05970, AT1G54385, AT5G51200, AT2G42810, AT2G30050, AT3G08960, AT3G63130, AT1G80670, AT5G07350, AT5G19320, AT2G41620, AT4G32910, AT2G46520	2078	75	25147	2.90437	0.0388751	0.00136634	0.145
4	Down	GOTERM_MF_DIRECT	GO:0004298~threonine-type endopeptidase activity	11	0.518623	0.000119698	AT4G14800, AT5G40580, AT5G66140, AT2G05840, AT3G22110, AT4G31300, AT2G27020, AT5G42790, AT1G13060, AT1G56450, AT3G26340	1676	28	18171	4.25931	0.102349	0.0134061	0.18647
4	Down	UP_KEYWORDS	ATP-binding	197	9.28807	0.000138825	AT1G60890, AT1G13180, AT3G45850, AT5G62230, AT1G47840, AT2G23200, AT3G58510, AT3G01610, AT1G27680, AT5G23580, AT3G55010, AT3G22880, AT1G77590, AT2G02220, AT4G04910, AT2G28250, AT5G56680, AT5G01820, AT1G54510, AT2G20635, AT4G16360, AT1G10940, AT4G02070, AT2G24230, AT3G10270, AT2G43790, AT3G54540, AT4G20940, AT1G20930, AT3G04810, AT1G12680, AT2G20420, AT1G05460, AT4G16660, AT2G33840, AT5G46280, AT5…	2112	1919	26542	1.29012	0.0474303	0.00167418	0.189701
4	Down	INTERPRO	IPR015943:WD40/YVTN repeat-like-containing domain	44	2.07449	0.00013947	AT3G13340, AT2G33340, AT2G38020, AT1G15440, AT4G07410, AT2G46560, AT3G16830, AT4G35140, AT1G75140, AT3G50590, AT2G30050, AT3G26640, AT3G63460, AT5G21040, AT1G15750, AT3G18060, AT2G19540, AT1G80490, AT5G52820, AT2G38630, AT1G12910, AT3G19240, AT3G13290, AT1G62020, AT1G73720, AT2G41500, AT3G15980, AT5G05970, AT5G13680, AT5G14050, AT4G32551, AT3G55200, AT2G32700, AT4G18905, AT4G33270, AT1G52360, AT2…	1937	275	22105	1.82592	0.262702	0.0332956	0.241994
4	Down	UP_KEYWORDS	Cytoplasmic vesicle	23	1.08439	0.000141622	AT2G43160, AT4G35410, AT1G62020, AT4G23460, AT1G60070, AT1G69420, AT1G60780, AT3G15980, AT4G34450, AT5G05010, AT1G32050, AT3G15730, AT1G56590, AT2G01600, AT2G06925, AT1G52360, AT4G01730, AT5G11710, AT4G11380, AT2G14740, AT5G20350, AT5G11490, AT4G31480	2112	118	26542	2.44955	0.0483628	0.00165101	0.19352
4	Down	GOTERM_CC_DIRECT	GO:0005856~cytoskeleton	16	0.754361	0.000177068	AT1G10200, AT2G41740, AT2G29890, AT5G65930, AT5G49830, AT5G03340, AT3G01610, AT1G68370, AT1G47550, AT5G56580, AT3G55770, AT4G30160, AT2G26770, AT2G46225, AT5G09810, AT1G50240	2078	64	25147	3.02538	0.0647464	0.00222876	0.244663
4	Down	GOTERM_CC_DIRECT	GO:0030131~clathrin adaptor complex	7	0.330033	0.000188135	AT1G56590, AT4G23460, AT1G60070, AT1G60780, AT4G11380, AT5G11490, AT4G24550	2078	12	25147	7.05923	0.0686515	0.00229162	0.259937
4	Down	GOTERM_BP_DIRECT	GO:0007169~transmembrane receptor protein tyrosine kinase signaling pathway	26	1.22584	0.000189617	AT5G45840, AT3G57830, AT2G27060, AT1G53730, AT2G45340, AT5G67200, AT1G27190, AT2G02220, AT3G28040, AT5G51560, AT2G41820, AT4G20270, AT2G01950, AT5G14210, AT1G17750, AT3G49670, AT3G47580, AT2G24230, AT1G12460, AT5G63410, AT5G01890, AT4G34220, AT2G01210, AT3G24660, AT3G56370, AT2G16250	1653	130	18499	2.23823	0.245573	0.0308257	0.314233
4	Down	GOTERM_BP_DIRECT	GO:0006606~protein import into nucleus	13	0.612918	0.000215865	AT5G62600, AT1G07140, AT2G31660, AT1G79280, AT3G63130, AT4G16143, AT1G80670, AT1G27970, AT2G41620, AT4G32910, AT2G46520, AT4G38760, AT5G53480	1653	42	18499	3.46393	0.274439	0.0315719	0.357659
4	Down	GOTERM_CC_DIRECT	GO:0009941~chloroplast envelope	70	3.30033	0.00022741	AT1G11750, AT3G52150, AT1G24360, AT1G19870, AT1G30360, AT1G19100, AT1G78900, AT3G51870, AT4G26670, AT1G77590, AT3G11945, AT5G63570, AT5G09810, AT1G80270, AT1G10760, AT2G41130, AT2G21280, AT3G14110, AT3G15190, AT2G28000, AT5G08540, AT2G40550, AT2G15290, AT2G24020, AT5G12860, AT3G47520, AT1G80030, AT3G08640, AT1G78560, AT1G11430, AT1G74040, AT3G24590, AT3G20320, AT1G64520, AT5G24650, AT5G64430, AT5…	2078	543	25147	1.56005	0.0823788	0.00268297	0.314121
4	Down	GOTERM_BP_DIRECT	GO:0051301~cell division	37	1.74446	0.00022781	AT1G47210, AT3G21510, AT5G67260, AT2G26890, AT5G16270, AT2G04660, AT5G40770, AT4G09160, AT5G03340, AT3G01610, AT4G05440, AT5G05560, AT5G62500, AT3G60190, AT2G47420, AT1G16330, AT5G09810, AT5G01230, AT5G22130, AT4G00150, AT1G20610, AT2G20190, AT5G67270, AT3G25980, AT3G51670, AT2G20635, AT2G34680, AT3G47690, AT1G66740, AT4G32830, AT1G78770, AT2G40550, AT4G33270, AT3G63120, AT2G43790, AT4G03270, AT3…	1653	218	18499	1.89942	0.287207	0.0303097	0.377414
4	Down	INTERPRO	IPR017986:WD40-repeat-containing domain	41	1.93305	0.000258041	AT3G13340, AT2G33340, AT2G38020, AT1G15440, AT4G07410, AT2G46560, AT3G16830, AT4G35140, AT1G75140, AT3G50590, AT2G30050, AT3G26640, AT3G63460, AT5G21040, AT1G15750, AT3G18060, AT2G19540, AT1G80490, AT5G52820, AT1G12910, AT3G13290, AT1G62020, AT1G73720, AT5G05970, AT3G15980, AT2G41500, AT5G14050, AT4G32551, AT3G55200, AT2G32700, AT4G18905, AT4G33270, AT1G52360, AT2G46290, AT5G58230, AT4G04940, AT1…	1937	257	22105	1.82059	0.43101	0.0548288	0.447292
4	Down	INTERPRO	IPR004240:Nonaspanin (TM9SF)	7	0.330033	0.00026015	AT1G08350, AT1G10950, AT5G10840, AT5G35160, AT2G01970, AT3G13772, AT4G12650	1937	12	22105	6.65699	0.433627	0.0503692	0.45094
4	Down	UP_KEYWORDS	Ligase	50	2.35738	0.000288084	AT5G42940, AT5G05980, AT2G33340, AT5G16340, AT1G77550, AT2G28840, AT5G23250, AT1G76390, AT3G55010, AT1G50200, AT5G64050, AT3G02660, AT2G15530, AT1G77590, AT4G26300, AT5G13530, AT5G56680, AT3G16565, AT2G47240, AT1G17960, AT5G10240, AT3G16170, AT4G24830, AT1G55320, AT3G07420, AT3G21110, AT5G42340, AT3G62120, AT3G46510, AT5G26830, AT1G14610, AT2G20420, AT2G23420, AT1G79380, AT2G33840, AT5G57590, AT4…	2112	369	26542	1.70288	0.095926	0.00324775	0.393288
4	Down	GOTERM_BP_DIRECT	GO:0016192~vesicle-mediated transport	31	1.46157	0.000312894	AT1G80910, AT4G14950, AT2G27460, AT4G23460, AT1G31730, AT4G26550, AT4G24550, AT1G59750, AT2G30050, AT3G60190, AT3G63460, AT5G41950, AT4G31480, AT3G43300, AT5G61210, AT4G35410, AT1G62020, AT5G23550, AT1G60070, AT1G11890, AT3G15980, AT1G60780, AT4G34450, AT1G26690, AT1G56590, AT1G52360, AT1G17730, AT3G60860, AT4G11380, AT5G11490, AT2G44610	1653	173	18499	2.00535	0.371886	0.0380115	0.51803
4	Down	GOTERM_BP_DIRECT	GO:0045489~pectin biosynthetic process	11	0.518623	0.000323392	AT5G15470, AT3G02350, AT1G70090, AT2G20810, AT5G47780, AT3G61130, AT3G62660, AT1G18580, AT3G49720, AT3G25140, AT5G06700	1653	32	18499	3.84696	0.381612	0.0362971	0.535367
4	Down	UP_KEYWORDS	Cell division	30	1.41443	0.000333698	AT1G47210, AT5G67260, AT5G16270, AT2G04660, AT5G03340, AT4G09160, AT3G01610, AT4G05440, AT5G62500, AT3G60190, AT1G16330, AT5G01230, AT5G61210, AT1G20610, AT2G20190, AT5G67270, AT3G25980, AT3G51670, AT2G20635, AT2G34680, AT4G32830, AT3G47690, AT1G78770, AT2G40550, AT4G33270, AT2G35630, AT5G55230, AT3G63120, AT4G03270, AT3G07980	2112	185	26542	2.03793	0.110249	0.00364378	0.455428
4	Down	GOTERM_CC_DIRECT	GO:0005819~spindle	14	0.660066	0.000355414	AT3G45850, AT4G02570, AT5G67270, AT2G17800, AT2G04660, AT4G32830, AT2G34680, AT5G18580, AT1G68060, AT5G62500, AT2G35630, AT5G55230, AT3G63130, AT5G19320	2078	54	25147	3.13744	0.125734	0.00406356	0.490532
4	Down	INTERPRO	IPR011332:Ribosomal protein, zinc-binding domain	9	0.424328	0.000355732	AT1G23410, AT3G10950, AT3G61110, AT2G36170, AT2G47110, AT3G16080, AT1G26740, AT1G15250, AT4G14320	1937	22	22105	4.66854	0.540406	0.0627305	0.616138
4	Down	GOTERM_CC_DIRECT	GO:0008540~proteasome regulatory particle, base subcomplex	8	0.377181	0.000365154	AT1G53750, AT2G20580, AT1G45000, AT5G19990, AT2G32730, AT5G58290, AT4G38630, AT3G05530	2078	18	25147	5.37846	0.128948	0.00405216	0.503943
4	Down	UP_KEYWORDS	Signal-anchor	39	1.83876	0.000394	AT2G20810, AT5G51640, AT4G22580, AT5G40770, AT1G18580, AT5G01620, AT2G22900, AT1G70090, AT5G64030, AT3G61130, AT1G26850, AT5G11130, AT1G53290, AT1G08280, AT5G06700, AT2G20530, AT5G47780, AT1G04430, AT1G77260, AT5G66060, AT3G51070, AT1G74380, AT2G41770, AT3G66654, AT1G32930, AT3G62720, AT3G62660, AT1G75110, AT5G07720, AT4G18030, AT1G48880, AT3G19820, AT3G02350, AT3G62830, AT1G68470, AT5G15470, AT5…	2112	269	26542	1.82202	0.128838	0.00417088	0.537521
4	Down	INTERPRO	IPR001680:WD40 repeat	38	1.79161	0.000405205	AT3G13340, AT2G33340, AT1G15440, AT4G07410, AT2G46560, AT3G16830, AT4G35140, AT3G50590, AT2G30050, AT3G26640, AT3G63460, AT5G21040, AT1G15750, AT3G18060, AT2G19540, AT1G80490, AT5G52820, AT1G12910, AT3G13290, AT1G62020, AT1G73720, AT5G05970, AT3G15980, AT2G41500, AT5G14050, AT4G32551, AT2G32700, AT4G18905, AT4G33270, AT1G52360, AT2G46290, AT5G58230, AT4G04940, AT1G80670, AT1G80710, AT4G05410, AT2…	1937	237	22105	1.82977	0.587514	0.0658511	0.701544
4	Down	GOTERM_BP_DIRECT	GO:0006890~retrograde vesicle-mediated transport, Golgi to ER	9	0.424328	0.000405638	AT1G50500, AT5G51430, AT4G39220, AT1G62020, AT1G73430, AT1G52360, AT3G15980, AT5G05010, AT3G07950	1653	22	18499	4.5782	0.452778	0.0421502	0.671093
4	Down	UP_KEYWORDS	Allosteric enzyme	12	0.565771	0.000415292	AT4G29840, AT3G29320, AT1G27680, AT3G14940, AT5G56630, AT2G21790, AT1G76550, AT4G39210, AT1G53310, AT2G45440, AT3G29200, AT1G69370	2112	43	26542	3.50714	0.135308	0.00426682	0.566493
4	Down	INTERPRO	IPR002553:Clathrin/coatomer adaptor, adaptin-like, N-terminal	7	0.330033	0.00044734	AT4G23460, AT1G60070, AT1G31730, AT4G11380, AT5G11490, AT4G34450, AT4G31480	1937	13	22105	6.14491	0.623809	0.0674502	0.774227
4	Down	UP_KEYWORDS	Lipid metabolism	60	2.82885	0.000460456	AT2G34770, AT2G38110, AT1G24360, AT5G16340, AT3G63200, AT3G25110, AT3G15730, AT2G40116, AT2G06925, AT1G77590, AT1G10030, AT1G67730, AT3G52940, AT2G43710, AT1G50430, AT4G22300, AT2G38010, AT2G47240, AT3G03310, AT1G28600, AT4G16360, AT1G53920, AT5G26230, AT3G16170, AT3G18850, AT1G11680, AT3G04290, AT1G55320, AT1G67560, AT1G71691, AT4G22340, AT1G54790, AT1G12640, AT3G02580, AT4G16230, AT4G29460, AT4…	2112	476	26542	1.58411	0.148875	0.00459503	0.627921
4	Down	GOTERM_CC_DIRECT	GO:0016021~integral component of membrane	511	24.0924	0.000460698	AT5G62230, AT2G38110, AT3G13410, AT5G53280, AT2G28840, AT2G22900, AT1G06475, AT1G28340, AT4G39220, AT1G10030, AT2G02220, AT5G11130, AT4G01210, AT5G20350, AT1G21090, AT2G18630, AT2G38120, AT1G08960, AT2G28250, AT2G20530, AT1G45688, AT5G53390, AT5G04660, AT1G33265, AT5G56540, AT5G20090, AT2G46495, AT1G06490, AT4G03460, AT4G19950, AT4G39900, AT5G03795, AT3G11420, AT4G20940, AT4G23400, AT3G08640, AT2…	2078	5439	25147	1.13695	0.159858	0.00496432	0.635412
4	Down	GOTERM_MF_DIRECT	GO:0008536~Ran GTPase binding	13	0.612918	0.000465576	AT5G62600, AT3G08947, AT2G31660, AT5G17020, AT1G27970, AT5G06120, AT1G07140, AT5G16040, AT1G72560, AT3G08960, AT1G52380, AT5G53480, AT2G46520	1676	44	18171	3.20328	0.342984	0.0455995	0.723462
4	Down	UP_KEYWORDS	Isopeptide bond	25	1.17869	0.000470137	AT1G23410, AT4G02570, AT1G07930, AT5G66140, AT5G17920, AT5G43330, AT5G50850, AT1G53750, AT2G36170, AT2G32730, AT5G19990, AT3G22110, AT2G36490, AT1G07920, AT3G26744, AT5G35530, AT2G47110, AT2G01720, AT1G45000, AT2G20580, AT1G29150, AT2G27020, AT3G05530, AT5G42790, AT3G12580	2112	145	26542	2.16676	0.151756	0.00456141	0.641084
4	Down	UP_KEYWORDS	rRNA-binding	17	0.801509	0.000490747	AT2G42740, AT5G39740, AT3G25520, AT2G37190, AT3G17465, AT5G60670, AT1G79850, AT3G15190, AT3G55280, AT1G34030, AT5G23740, AT5G39850, AT3G16080, AT1G15250, AT5G58420, AT5G14320, AT5G45775	2112	80	26542	2.67054	0.157855	0.00463258	0.669101
4	Down	UP_KEYWORDS	Cell membrane	114	5.37482	0.000513962	AT1G60800, AT5G62230, AT2G35760, AT1G52280, AT2G27810, AT2G16850, AT3G15730, AT2G39360, AT4G35350, AT2G40116, AT4G16640, AT2G02220, AT1G01360, AT1G71900, AT4G20270, AT4G28100, AT1G08960, AT2G38120, AT2G28250, AT3G26670, AT1G29720, AT1G19780, AT1G69420, AT5G56540, AT1G16920, AT4G38430, AT1G06490, AT2G21770, AT3G28860, AT2G39890, AT4G20940, AT2G16250, AT1G73590, AT1G17120, AT4G23400, AT4G32300, AT3…	2112	1046	26542	1.36966	0.164674	0.00472388	0.700649
4	Down	UP_KEYWORDS	Aminoacyl-tRNA synthetase	14	0.660066	0.000519582	AT2G33840, AT1G72550, AT1G50200, AT5G64050, AT5G56680, AT3G07420, AT3G16565, AT3G02660, AT3G62120, AT1G14610, AT4G10320, AT5G26830, AT1G17960, AT4G26300	2112	58	26542	3.03347	0.166316	0.00465327	0.708286
4	Down	UP_KEYWORDS	Host-virus interaction	13	0.612918	0.000528423	AT1G60800, AT1G48410, AT2G27040, AT4G34110, AT5G23570, AT4G21790, AT5G16000, AT3G60600, AT3G47690, AT5G48160, AT3G12280, AT3G43300, AT1G32230	2112	51	26542	3.20341	0.168893	0.00461424	0.720297
4	Down	GOTERM_CC_DIRECT	GO:0030665~clathrin-coated vesicle membrane	7	0.330033	0.000528983	AT4G35410, AT4G23460, AT1G60070, AT1G60780, AT4G11380, AT2G14740, AT5G11490	2078	14	25147	6.05077	0.181276	0.00554039	0.729274
4	Down	GOTERM_BP_DIRECT	GO:0006913~nucleocytoplasmic transport	9	0.424328	0.000573599	AT5G43960, AT3G08947, AT3G25520, AT5G60980, AT1G27970, AT5G19320, AT3G25150, AT2G42810, AT5G53480	1653	23	18499	4.37915	0.5737	0.0552556	0.947728
4	Down	GOTERM_BP_DIRECT	GO:0009553~embryo sac development	17	0.801509	0.000594722	AT5G62230, AT3G21510, AT3G61650, AT1G15440, AT5G17020, AT2G41500, AT5G05970, AT1G17690, AT3G12280, AT1G15330, AT5G05560, AT2G02820, AT4G05410, AT2G43410, AT1G14360, AT5G52820, AT3G05530	1653	73	18499	2.60616	0.586881	0.0537526	0.982468
4	Down	UP_SEQ_FEATURE	repeat:WD 4	14	0.660066	0.000608279	AT1G62020, AT2G33340, AT3G15980, AT2G41500, AT5G14050, AT4G32551, AT3G26640, AT1G52360, AT5G58230, AT5G21040, AT1G80670, AT5G52820, AT1G18080, AT1G12910	834	51	8938	2.94193	0.600752	0.600752	1.00662
4	Down	GOTERM_BP_DIRECT	GO:0009793~embryo development ending in seed dormancy	63	2.9703	0.000653374	AT3G20630, AT2G34480, AT4G02570, AT4G13750, AT4G07410, AT3G01610, AT1G71440, AT3G59420, AT1G71830, AT3G02660, AT5G62090, AT1G67730, AT2G43410, AT4G26300, AT4G01560, AT3G52940, AT3G15030, AT5G56680, AT1G32930, AT5G48230, AT2G28000, AT1G11680, AT2G32700, AT2G39990, AT3G61140, AT1G43170, AT3G47520, AT5G58230, AT1G17730, AT5G09900, AT1G80410, AT5G62440, AT4G05410, AT1G73590, AT3G08640, AT5G27740, AT2…	1653	459	18499	1.53604	0.621384	0.0555299	1.07887
4	Down	UP_KEYWORDS	Chaperone	29	1.36728	0.000740458	AT3G18940, AT2G26890, AT5G20890, AT4G36020, AT3G56070, AT1G71440, AT1G14980, AT4G16660, AT5G20720, AT5G62390, AT5G61790, AT3G13470, AT3G62600, AT1G09210, AT3G66654, AT1G23100, AT1G66740, AT1G68370, AT3G11830, AT2G28000, AT4G39920, AT3G02530, AT1G24120, AT3G20050, AT3G51780, AT3G18190, AT3G60210, AT4G34960, AT3G12580	2112	185	26542	1.97	0.228375	0.00630337	1.00797
4	Down	UP_SEQ_FEATURE	repeat:WD 3	14	0.660066	0.000743142	AT1G62020, AT2G33340, AT3G15980, AT2G41500, AT5G14050, AT4G32551, AT3G26640, AT1G52360, AT5G58230, AT5G21040, AT1G80670, AT5G52820, AT1G18080, AT1G12910	834	52	8938	2.88535	0.674313	0.42931	1.2285
4	Down	GOTERM_CC_DIRECT	GO:0043234~protein complex	8	0.377181	0.000767689	AT1G71830, AT2G38020, AT5G42970, AT5G58230, AT4G33430, AT3G54860, AT3G14110, AT3G21200	2078	20	25147	4.84062	0.251959	0.00781519	1.05674
4	Down	SMART	SM00320:WD40	38	1.79161	0.000847499	AT3G13340, AT2G33340, AT1G15440, AT4G07410, AT2G46560, AT3G16830, AT4G35140, AT3G50590, AT2G30050, AT3G26640, AT3G63460, AT5G21040, AT1G15750, AT3G18060, AT2G19540, AT1G80490, AT5G52820, AT1G12910, AT3G13290, AT1G62020, AT1G73720, AT5G05970, AT3G15980, AT2G41500, AT5G14050, AT4G32551, AT2G32700, AT4G18905, AT4G33270, AT1G52360, AT2G46290, AT5G58230, AT4G04940, AT1G80670, AT1G80710, AT4G05410, AT2…	773	237	8423	1.74712	0.240849	0.0665693	1.14027
4	Down	GOTERM_CC_DIRECT	GO:0005769~early endosome	9	0.424328	0.000861866	AT5G03345, AT5G13530, AT3G26670, AT5G41950, AT1G71900, AT5G54440, AT4G37650, AT3G54840, AT3G43300	2078	26	25147	4.18899	0.278141	0.00854032	1.18566
4	Down	UP_SEQ_FEATURE	repeat:WD 1	14	0.660066	0.000902285	AT1G62020, AT2G33340, AT3G15980, AT2G41500, AT5G14050, AT4G32551, AT3G26640, AT1G52360, AT5G58230, AT5G21040, AT1G80670, AT5G52820, AT1G18080, AT1G12910	834	53	8938	2.83091	0.743894	0.364952	1.48973
4	Down	UP_SEQ_FEATURE	repeat:WD 2	14	0.660066	0.000902285	AT1G62020, AT2G33340, AT3G15980, AT2G41500, AT5G14050, AT4G32551, AT3G26640, AT1G52360, AT5G58230, AT5G21040, AT1G80670, AT5G52820, AT1G18080, AT1G12910	834	53	8938	2.83091	0.743894	0.364952	1.48973
4	Down	GOTERM_BP_DIRECT	GO:0071555~cell wall organization	46	2.16879	0.00103227	AT2G36870, AT2G20810, AT5G58480, AT4G34480, AT5G16510, AT5G05170, AT5G56590, AT1G18580, AT1G68060, AT2G36850, AT1G70090, AT3G61130, AT1G64390, AT5G11130, AT3G09090, AT4G20050, AT4G31590, AT3G03050, AT5G47780, AT4G39010, AT1G78570, AT5G08380, AT1G32860, AT4G04970, AT3G62660, AT2G46930, AT1G75110, AT1G12260, AT1G06490, AT2G32990, AT4G02290, AT3G02350, AT5G15470, AT1G08200, AT2G21770, AT4G28250, AT1…	1653	314	18499	1.63947	0.78449	0.08173	1.69949
4	Down	GOTERM_MF_DIRECT	GO:0030515~snoRNA binding	8	0.377181	0.0010395	AT4G25630, AT1G15440, AT1G63780, AT3G05060, AT3G06530, AT4G05410, AT5G08180, AT1G56110	1676	19	18171	4.565	0.608635	0.0895455	1.60854
4	Down	INTERPRO	IPR019775:WD40 repeat, conserved site	26	1.22584	0.00107304	AT1G15440, AT1G62020, AT1G73720, AT5G05970, AT2G41500, AT3G16830, AT5G14050, AT4G32551, AT3G26640, AT2G32700, AT4G18905, AT4G33270, AT2G46290, AT3G63460, AT4G04940, AT5G21040, AT5G58230, AT1G15750, AT1G80710, AT3G18060, AT4G05410, AT2G40360, AT5G52820, AT1G80490, AT1G18080, AT1G12910	1937	148	22105	2.00481	0.904235	0.144775	1.84768
4	Down	INTERPRO	IPR009000:Translation elongation/initiation factor/Ribosomal, beta-barrel	12	0.565771	0.001148	AT1G07920, AT1G74270, AT5G10630, AT1G50200, AT1G04170, AT1G07930, AT3G16565, AT1G43170, AT1G56070, AT4G02930, AT3G17465, AT1G61580	1937	44	22105	3.11236	0.918717	0.145179	1.97553
4	Down	GOTERM_CC_DIRECT	GO:0030126~COPI vesicle coat	6	0.282885	0.00115636	AT1G62020, AT1G52360, AT3G15980, AT5G05010, AT4G34450, AT4G31480	2078	11	25147	6.60084	0.354259	0.0111516	1.5878
4	Down	GOTERM_BP_DIRECT	GO:0006342~chromatin silencing	10	0.471476	0.00116189	AT3G54560, AT2G27040, AT1G54690, AT3G48670, AT5G02560, AT1G69770, AT5G27670, AT4G22140, AT2G32940, AT2G36490	1653	31	18499	3.61005	0.822286	0.0869139	1.91096
4	Down	UP_KEYWORDS	Cell cycle	34	1.60302	0.00126088	AT1G47210, AT4G02570, AT5G67260, AT5G16270, AT2G04660, AT4G09160, AT5G03340, AT3G01610, AT3G12280, AT4G05440, AT5G62500, AT3G60190, AT3G22880, AT5G46280, AT1G16330, AT5G01230, AT5G61210, AT1G20610, AT2G20190, AT5G67270, AT3G25980, AT3G51670, AT2G20635, AT2G34680, AT3G47690, AT4G32830, AT1G78770, AT2G40550, AT4G33270, AT2G35630, AT5G55230, AT3G63120, AT4G03270, AT3G07980	2112	238	26542	1.79532	0.356985	0.0104589	1.71077
4	Down	GOTERM_BP_DIRECT	GO:0006096~glycolytic process	16	0.754361	0.00129954	AT2G01140, AT3G52930, AT1G47840, AT1G74030, AT1G54220, AT2G36460, AT2G36530, AT1G79530, AT5G50850, AT5G56630, AT1G79550, AT1G76550, AT5G52920, AT5G03690, AT4G24620, AT3G52200	1653	71	18499	2.52195	0.855196	0.0920977	2.13506
4	Down	GOTERM_MF_DIRECT	GO:0019843~rRNA binding	26	1.22584	0.00132122	AT2G42740, AT5G27740, AT2G37190, AT3G17465, AT1G17690, AT5G60670, AT1G79850, AT3G15190, AT5G07900, AT3G55280, AT1G33140, AT3G23620, AT1G80620, AT4G38160, AT2G18400, AT5G17870, AT1G06190, AT1G34030, AT5G23740, AT5G39850, AT1G72960, AT3G16080, AT1G15250, AT5G58420, AT5G14320, AT5G45775	1676	143	18171	1.97125	0.696546	0.102742	2.04029
4	Down	UP_SEQ_FEATURE	nucleotide phosphate-binding region:GTP	20	0.942951	0.00135971	AT1G07920, AT1G75780, AT3G61650, AT1G07930, AT2G17800, AT1G16920, AT3G11730, AT5G05000, AT4G28950, AT1G09630, AT5G45750, AT1G50010, AT5G20300, AT1G36730, AT1G50920, AT3G60190, AT3G57610, AT4G02930, AT1G04820, AT2G44610	834	97	8938	2.2097	0.871677	0.401483	2.23699
4	Down	UP_KEYWORDS	Transit peptide	177	8.34512	0.00136131	AT1G11750, AT1G53520, AT3G14930, AT3G53580, AT5G26600, AT3G21200, AT3G55010, AT4G14050, AT1G27680, AT1G19580, AT2G23070, AT1G06190, AT3G11945, AT5G63570, AT4G34020, AT3G06730, AT2G43710, AT3G29320, AT2G01140, AT1G80550, AT4G16835, AT1G10760, AT5G57180, AT1G33265, AT2G37080, AT3G15190, AT1G14410, AT2G02080, AT2G15290, AT2G24020, AT5G12860, AT3G47520, AT3G10270, AT4G11120, AT1G75330, AT3G08640, AT1…	2112	1780	26542	1.24966	0.379223	0.0110267	1.84586
4	Down	INTERPRO	IPR000225:Armadillo	17	0.801509	0.00137609	AT4G31890, AT5G03070, AT2G22125, AT2G44900, AT1G61350, AT1G24330, AT2G05810, AT1G76390, AT5G66200, AT4G33945, AT5G42340, AT4G16490, AT3G46510, AT4G16143, AT3G07980, AT1G50240, AT5G19330	1937	80	22105	2.42505	0.95065	0.162211	2.36363
4	Down	SMART	SM00185:ARM	17	0.801509	0.0014011	AT4G31890, AT5G03070, AT2G22125, AT2G44900, AT1G61350, AT1G24330, AT2G05810, AT1G76390, AT5G66200, AT4G33945, AT5G42340, AT4G16490, AT3G46510, AT4G16143, AT3G07980, AT1G50240, AT5G19330	773	77	8423	2.40572	0.365982	0.0871061	1.8786
4	Down	GOTERM_BP_DIRECT	GO:0001731~formation of translation preinitiation complex	9	0.424328	0.00143441	AT1G10840, AT1G11480, AT1G04170, AT2G39990, AT2G46290, AT5G25757, AT4G20980, AT5G15610, AT4G11420	1653	26	18499	3.87387	0.881526	0.0965859	2.35417
4	Down	INTERPRO	IPR023333:Proteasome B-type subunit	6	0.282885	0.00150947	AT4G14800, AT5G40580, AT4G31300, AT1G13060, AT1G56450, AT3G26340	1937	11	22105	6.22471	0.963142	0.167541	2.58992
4	Down	INTERPRO	IPR016050:Proteasome, beta-type subunit, conserved site	6	0.282885	0.00150947	AT4G14800, AT5G40580, AT4G31300, AT1G13060, AT1G56450, AT3G26340	1937	11	22105	6.22471	0.963142	0.167541	2.58992
4	Down	UP_KEYWORDS	Mitochondrion inner membrane	28	1.32013	0.00158008	AT1G08480, AT1G72750, AT5G40770, AT5G47030, AT4G32400, AT4G28390, AT1G76200, AT5G66760, AT3G20240, AT4G26670, AT3G10160, AT5G40810, AT4G02580, AT5G47890, AT2G20530, AT4G28220, AT1G61870, AT5G20090, AT5G08680, AT5G13450, AT4G27940, AT5G64970, AT5G67590, AT5G09600, AT1G07510, AT1G51980, AT2G33040, AT5G37510	2112	185	26542	1.90207	0.425045	0.0124999	2.13953
4	Down	UP_KEYWORDS	ER-Golgi transport	15	0.707214	0.00165074	AT4G14950, AT1G62020, AT3G15980, AT3G11730, AT4G34450, AT5G05010, AT3G07100, AT2G30050, AT1G26690, AT1G52360, AT3G63460, AT4G17530, AT4G04910, AT4G31480, AT2G44610	2112	73	26542	2.58231	0.439113	0.0127675	2.23421
4	Down	GOTERM_MF_DIRECT	GO:0047262~polygalacturonate 4-alpha-galacturonosyltransferase activity	9	0.424328	0.00176099	AT5G15470, AT3G02350, AT1G70090, AT2G20810, AT5G47780, AT3G61130, AT3G62660, AT1G18580, AT3G25140	1676	26	18171	3.75296	0.796036	0.124083	2.71072
4	Down	GOTERM_BP_DIRECT	GO:0009616~virus induced gene silencing	5	0.235738	0.00177846	AT1G48410, AT5G23570, AT3G49500, AT5G20320, AT1G05460	1653	7	18499	7.99369	0.929005	0.113287	2.91104
4	Down	UP_SEQ_FEATURE	repeat:WD 7	9	0.424328	0.00187266	AT4G32551, AT2G33340, AT1G62020, AT1G52360, AT5G21040, AT2G41500, AT3G15980, AT5G52820, AT1G18080	834	26	8938	3.70974	0.940898	0.432037	3.0686
4	Down	GOTERM_MF_DIRECT	GO:0000036~ACP phosphopantetheine attachment site binding involved in fatty acid biosynthetic process	6	0.282885	0.00190136	AT3G25110, AT1G65290, AT1G54630, AT5G47630, AT4G13050, AT2G44620	1676	11	18171	5.91376	0.820335	0.123704	2.92382
4	Down	INTERPRO	IPR002495:Glycosyl transferase, family 8	11	0.518623	0.00190502	AT5G15470, AT3G02350, AT1G70090, AT2G20810, AT5G47780, AT3G61130, AT5G18480, AT3G62660, AT1G71220, AT1G18580, AT3G25140	1937	40	22105	3.13829	0.984492	0.196908	3.25806
4	Down	UP_KEYWORDS	Ubl conjugation	29	1.36728	0.00195599	AT1G07930, AT4G02570, AT5G66140, AT1G64520, AT5G43330, AT3G12280, AT5G50850, AT1G53750, AT2G32730, AT5G19990, AT3G17860, AT5G20900, AT3G22110, AT5G05080, AT3G43300, AT2G36490, AT1G07920, AT5G13530, AT3G26744, AT2G20635, AT2G01720, AT4G32570, AT2G20580, AT1G45000, AT1G29150, AT2G27020, AT3G05530, AT5G42790, AT3G17609	2112	197	26542	1.85	0.496044	0.0147867	2.64225
4	Down	UP_KEYWORDS	Amino-acid biosynthesis	24	1.13154	0.00210574	AT2G05830, AT1G74040, AT5G17920, AT3G53580, AT1G17745, AT3G14390, AT2G21940, AT4G21990, AT5G10240, AT2G45440, AT2G45300, AT4G29840, AT1G80600, AT4G24830, AT3G13110, AT4G34200, AT1G48850, AT5G04140, AT3G59890, AT4G35630, AT3G20390, AT3G29200, AT1G75330, AT1G69370	2112	152	26542	1.9843	0.521828	0.015575	2.84185
4	Down	UP_KEYWORDS	Sterol biosynthesis	9	0.424328	0.00236985	AT3G52940, AT1G11680, AT1G20050, AT1G50430, AT2G26260, AT3G02580, AT1G10030, AT3G54250, AT4G12110	2112	31	26542	3.64855	0.564139	0.0171519	3.19296
4	Down	UP_KEYWORDS	Sterol metabolism	9	0.424328	0.00236985	AT3G52940, AT1G11680, AT1G20050, AT1G50430, AT2G26260, AT3G02580, AT1G10030, AT3G54250, AT4G12110	2112	31	26542	3.64855	0.564139	0.0171519	3.19296
4	Down	UP_KEYWORDS	Microtubule	25	1.17869	0.00247533	AT3G19050, AT3G45850, AT1G75780, AT3G61650, AT1G60500, AT2G20190, AT4G32330, AT3G44730, AT5G67270, AT5G23910, AT3G16630, AT4G32830, AT2G34680, AT3G47690, AT2G35880, AT1G68060, AT1G80260, AT1G50010, AT4G01370, AT5G62500, AT3G60190, AT2G35630, AT5G55230, AT3G16060, AT1G04820	2112	163	26542	1.92749	0.579974	0.017547	3.33284
4	Down	GOTERM_MF_DIRECT	GO:0005525~GTP binding	43	2.02735	0.00252117	AT1G75780, AT3G61650, AT1G04170, AT1G07930, AT5G05670, AT1G52280, AT3G51160, AT2G45770, AT5G59840, AT3G19720, AT3G54840, AT1G42440, AT1G50010, AT5G10630, AT1G50920, AT1G36730, AT3G60190, AT1G56070, AT4G02930, AT3G07050, AT3G07410, AT1G04820, AT1G72960, AT4G05520, AT1G07920, AT5G27540, AT1G60500, AT2G05830, AT4G18800, AT2G17800, AT3G11730, AT1G16920, AT2G36250, AT5G05000, AT4G28950, AT1G09630, AT3…	1676	292	18171	1.59658	0.897405	0.150103	3.8595
4	Down	GOTERM_BP_DIRECT	GO:0060321~acceptance of pollen	6	0.282885	0.00261758	AT5G49830, AT4G05410, AT1G10180, AT1G47550, AT5G12370, AT1G76850	1653	12	18499	5.59558	0.979653	0.155778	4.25671
4	Down	UP_KEYWORDS	Elongation factor	12	0.565771	0.0026381	AT1G07920, AT1G09640, AT2G26920, AT5G10630, AT1G07930, AT3G08740, AT1G56070, AT2G38560, AT4G02930, AT5G12110, AT5G09850, AT4G11120	2112	53	26542	2.84541	0.603292	0.0183212	3.54836
4	Down	UP_KEYWORDS	Protease	61	2.876	0.00269665	AT3G20630, AT1G11750, AT1G48790, AT1G78880, AT5G51750, AT5G66140, AT1G32940, AT4G12910, AT3G59520, AT3G59990, AT5G45650, AT4G35350, AT2G05920, AT5G07030, AT4G16640, AT4G15880, AT3G22110, AT2G43070, AT4G31300, AT3G07990, AT3G26340, AT5G35220, AT1G17110, AT4G10590, AT1G56450, AT5G08260, AT3G58460, AT4G14800, AT5G40580, AT3G10410, AT1G62340, AT2G36670, AT3G08980, AT4G17100, AT4G01575, AT4G30020, AT5…	2112	523	26542	1.46578	0.61136	0.0183608	3.62577
4	Down	UP_KEYWORDS	Fatty acid metabolism	21	0.990099	0.0027168	AT2G43710, AT2G34770, AT1G24360, AT4G22300, AT1G65290, AT5G16340, AT1G54630, AT2G47240, AT4G13050, AT2G31360, AT4G16360, AT1G19640, AT3G16170, AT3G25110, AT1G55320, AT3G12800, AT1G67560, AT1G77590, AT5G47630, AT1G67730, AT2G44620	2112	128	26542	2.06181	0.614099	0.0181444	3.6524
4	Down	GOTERM_CC_DIRECT	GO:0034399~nuclear periphery	6	0.282885	0.00279981	AT1G08960, AT3G08947, AT1G67230, AT3G22660, AT5G19820, AT5G53480	2078	13	25147	5.58533	0.65348	0.0261474	3.80422
4	Down	SMART	SM00667:LisH	7	0.330033	0.00297399	AT4G32551, AT2G32700, AT1G73720, AT1G15750, AT3G16830, AT1G80490, AT5G16210	773	17	8423	4.4868	0.620153	0.14899	3.94855
4	Down	GOTERM_CC_DIRECT	GO:0030176~integral component of endoplasmic reticulum membrane	9	0.424328	0.00300205	AT3G52940, AT4G23010, AT1G50430, AT5G06660, AT1G07810, AT1G14360, AT1G12600, AT2G42810, AT1G43580	2078	31	25147	3.51335	0.679054	0.0273384	4.07374
4	Down	UP_KEYWORDS	rRNA processing	12	0.565771	0.00307914	AT2G17510, AT4G25630, AT1G10490, AT4G27490, AT3G51800, AT2G47420, AT1G01860, AT3G06530, AT4G05410, AT2G40360, AT5G14050, AT5G08180	2112	54	26542	2.79272	0.660188	0.0201593	4.13006
4	Down	GOTERM_CC_DIRECT	GO:0015934~large ribosomal subunit	13	0.612918	0.00326792	AT1G80750, AT4G36130, AT2G20060, AT1G70600, AT4G28360, AT1G33140, AT2G18400, AT3G01790, AT2G01250, AT3G05590, AT3G49910, AT2G42710, AT1G08360	2078	60	25147	2.622	0.709832	0.0290297	4.42699
4	Down	INTERPRO	IPR021133:HEAT, type 2	7	0.330033	0.0033007	AT2G20190, AT1G64790, AT2G35630, AT5G64270, AT2G01690, AT5G16210, AT5G19820	1937	18	22105	4.43799	0.999271	0.303159	5.58126
4	Down	GOTERM_CC_DIRECT	GO:0005852~eukaryotic translation initiation factor 3 complex	8	0.377181	0.00330076	AT1G10840, AT2G39990, AT3G13640, AT2G46290, AT5G25757, AT4G20980, AT5G15610, AT4G11420	2078	25	25147	3.87249	0.713423	0.0286457	4.47054
4	Down	GOTERM_BP_DIRECT	GO:0048366~leaf development	22	1.03725	0.00346259	AT3G08640, AT5G63770, AT3G61650, AT4G02570, AT3G14940, AT4G02440, AT3G15030, AT4G07410, AT2G40300, AT5G53660, AT1G17110, AT1G64520, AT3G49500, AT1G04020, AT1G53310, AT4G37650, AT3G12280, AT4G00850, AT5G58230, AT4G18390, AT5G41920, AT4G38630	1653	125	18499	1.96965	0.994226	0.193268	5.5941
4	Down	GOTERM_BP_DIRECT	GO:0048364~root development	26	1.22584	0.00348922	AT2G37250, AT5G63770, AT5G05980, AT4G13750, AT3G62270, AT1G80600, AT3G59420, AT4G23750, AT5G13750, AT5G14170, AT2G25180, AT5G11630, AT2G27230, AT2G23440, AT5G09810, AT1G17110, AT3G15380, AT1G04550, AT1G10130, AT2G42500, AT2G02080, AT3G54010, AT2G43790, AT3G28860, AT4G16110, AT1G73590	1653	158	18499	1.84158	0.994451	0.1876	5.63596
4	Down	GOTERM_CC_DIRECT	GO:0030529~intracellular ribonucleoprotein complex	12	0.565771	0.00353352	AT1G48410, AT2G27040, AT5G43960, AT3G51800, AT2G23930, AT5G40490, AT5G60980, AT1G31280, AT4G03110, AT2G37220, AT2G32940, AT3G25150	2078	53	25147	2.73997	0.73764	0.0299522	4.7787
4	Down	INTERPRO	IPR001594:Zinc finger, DHHC-type, palmitoyltransferase	8	0.377181	0.00356348	AT3G26935, AT5G50020, AT3G51390, AT4G01730, AT4G15080, AT1G69420, AT5G20350, AT4G24630	1937	24	22105	3.80399	0.99959	0.310255	6.01275
4	Down	UP_KEYWORDS	Steroid metabolism	9	0.424328	0.00361752	AT3G52940, AT1G11680, AT1G20050, AT1G50430, AT2G26260, AT3G02580, AT1G10030, AT3G54250, AT4G12110	2112	33	26542	3.42743	0.718726	0.0232157	4.83574
4	Down	INTERPRO	IPR003591:Leucine-rich repeat, typical subtype	27	1.27298	0.00364301	AT5G62230, AT1G65380, AT1G80080, AT1G71440, AT2G27060, AT1G53730, AT3G28040, AT2G02220, AT2G41820, AT4G20270, AT2G01950, AT5G14210, AT2G01820, AT1G17750, AT3G49670, AT5G40170, AT5G06940, AT3G47580, AT1G04210, AT5G48740, AT2G24230, AT1G12460, AT5G01890, AT2G01210, AT4G20940, AT3G56370, AT2G16250	1937	170	22105	1.81249	0.999656	0.30405	6.14297
4	Down	UP_KEYWORDS	Lipid biosynthesis	31	1.46157	0.00369014	AT2G34770, AT1G12640, AT2G38110, AT1G24360, AT3G02580, AT1G06520, AT4G01950, AT3G25110, AT1G10030, AT5G47630, AT1G67730, AT2G44620, AT2G43710, AT3G52940, AT1G50430, AT1G65290, AT2G26260, AT1G54630, AT3G54250, AT4G12110, AT4G13050, AT4G16360, AT2G31360, AT1G19640, AT3G18850, AT1G11680, AT1G20050, AT1G67560, AT4G22340, AT3G57650, AT1G69640	2112	225	26542	1.73149	0.725811	0.0232516	4.93056
4	Down	GOTERM_MF_DIRECT	GO:0031593~polyubiquitin binding	5	0.235738	0.00371652	AT5G38470, AT3G13235, AT1G79650, AT4G38630, AT2G17200	1676	8	18171	6.77618	0.965214	0.200607	5.64026
4	Down	UP_KEYWORDS	Repressor	30	1.41443	0.00385176	AT5G37020, AT2G27040, AT5G13240, AT2G37120, AT3G16830, AT4G29080, AT2G18500, AT3G12280, AT1G59750, AT3G15540, AT5G03740, AT3G18520, AT1G15750, AT3G61830, AT2G23380, AT2G32940, AT1G80490, AT3G20310, AT1G50640, AT3G16500, AT1G31280, AT1G04550, AT1G04020, AT2G36530, AT4G32551, AT1G48410, AT5G45330, AT2G32700, AT5G58230, AT2G35530	2112	216	26542	1.74545	0.740946	0.0238314	5.14126
4	Down	UP_SEQ_FEATURE	repeat:WD 6	10	0.471476	0.00388282	AT4G32551, AT2G33340, AT1G62020, AT1G52360, AT5G21040, AT5G58230, AT2G41500, AT3G15980, AT5G52820, AT1G18080	834	35	8938	3.06201	0.997179	0.624099	6.2639
4	Down	GOTERM_BP_DIRECT	GO:0048767~root hair elongation	11	0.518623	0.00388938	AT3G20630, AT1G04160, AT5G45420, AT5G05980, AT4G30160, AT1G74380, AT3G62720, AT5G41950, AT4G38630, AT5G56540, AT5G09810	1653	43	18499	2.86286	0.996945	0.199666	6.26289
4	Down	GOTERM_CC_DIRECT	GO:0031901~early endosome membrane	6	0.282885	0.00406138	AT5G03345, AT1G04760, AT4G18800, AT1G60780, AT3G54840, AT3G43300	2078	14	25147	5.18637	0.78526	0.0336074	5.4741
4	Down	GOTERM_CC_DIRECT	GO:0032040~small-subunit processome	11	0.518623	0.00440292	AT4G25630, AT1G15440, AT1G63780, AT4G04940, AT3G05060, AT3G06530, AT1G17690, AT4G05410, AT5G14050, AT4G22380, AT1G56110	2078	47	25147	2.83228	0.811372	0.0356109	5.92153
4	Down	INTERPRO	IPR027413:GroEL-like equatorial domain	7	0.330033	0.00447074	AT3G02530, AT3G20050, AT5G20890, AT3G18190, AT3G13470, AT2G28000, AT3G11830	1937	19	22105	4.20441	0.999944	0.34667	7.48824
4	Down	GOTERM_BP_DIRECT	GO:0009965~leaf morphogenesis	13	0.612918	0.0045844	AT1G48410, AT3G15030, AT2G37630, AT5G39740, AT4G00100, AT3G25520, AT1G69780, AT2G23380, AT4G18390, AT5G13680, AT5G13300, AT1G52150, AT5G05780	1653	58	18499	2.50837	0.998917	0.223448	7.34248
4	Down	UP_KEYWORDS	mRNA processing	29	1.36728	0.0045925	AT2G03870, AT4G31580, AT1G47490, AT2G33340, AT2G23930, AT1G23860, AT4G25550, AT1G75660, AT3G53500, AT3G01150, AT1G43190, AT4G00660, AT5G06160, AT5G64200, AT1G09230, AT3G13290, AT4G30220, AT4G36690, AT2G41500, AT2G37220, AT5G45330, AT3G49430, AT1G20580, AT1G02840, AT5G13570, AT4G32850, AT1G08370, AT1G61010, AT5G11200	2112	209	26542	1.74378	0.800328	0.0278688	6.10146
4	Down	GOTERM_BP_DIRECT	GO:0006633~fatty acid biosynthetic process	22	1.03725	0.00460649	AT2G43710, AT2G34770, AT1G24360, AT1G65290, AT3G02580, AT1G54630, AT2G47240, AT4G12110, AT4G13050, AT4G16360, AT1G19640, AT3G16170, AT3G25110, AT5G10160, AT1G67560, AT2G26640, AT1G77590, AT5G52920, AT5G47630, AT2G44620, AT1G02190, AT1G69640	1653	128	18499	1.92348	0.998952	0.217325	7.3766
4	Down	UP_SEQ_FEATURE	zinc finger region:C4-type	12	0.565771	0.00462158	AT1G23410, AT3G10950, AT1G08680, AT3G61110, AT1G08465, AT2G36170, AT2G47110, AT5G13300, AT3G16080, AT5G46750, AT1G15250, AT5G61980	834	49	8938	2.62458	0.999079	0.631601	7.41314
4	Down	GOTERM_MF_DIRECT	GO:0019706~protein-cysteine S-palmitoyltransferase activity	8	0.377181	0.0047397	AT3G26935, AT5G50020, AT3G51390, AT4G01730, AT4G15080, AT1G69420, AT5G20350, AT4G24630	1676	24	18171	3.61396	0.986232	0.234967	7.13997
4	Down	UP_SEQ_FEATURE	active site:S-palmitoyl cysteine intermediate	8	0.377181	0.00500477	AT3G26935, AT5G50020, AT3G51390, AT4G01730, AT4G15080, AT1G69420, AT5G20350, AT4G24630	834	24	8938	3.57234	0.999485	0.611862	8.00401
4	Down	UP_SEQ_FEATURE	zinc finger region:DHHC-type	8	0.377181	0.00500477	AT3G26935, AT5G50020, AT3G51390, AT4G01730, AT4G15080, AT1G69420, AT5G20350, AT4G24630	834	24	8938	3.57234	0.999485	0.611862	8.00401
4	Down	UP_KEYWORDS	Acyltransferase	32	1.50872	0.00514376	AT2G38110, AT1G12640, AT3G26935, AT3G51390, AT3G49190, AT1G06520, AT1G72110, AT4G01950, AT5G57020, AT5G50020, AT4G15080, AT1G21770, AT5G56740, AT5G20350, AT1G54220, AT5G53390, AT1G69420, AT5G48230, AT5G13680, AT1G54570, AT3G18850, AT5G09640, AT3G13110, AT1G10490, AT2G26640, AT4G01730, AT4G14920, AT3G57650, AT4G24630, AT4G10090, AT3G52200, AT2G39020	2112	240	26542	1.67563	0.835519	0.0306408	6.81018
4	Down	INTERPRO	IPR027410:TCP-1-like chaperonin intermediate domain	5	0.235738	0.00515701	AT3G02530, AT3G20050, AT5G20890, AT3G18190, AT3G11830	1937	9	22105	6.33999	0.999988	0.375446	8.5898
4	Down	INTERPRO	IPR017998:Chaperone tailless complex polypeptide 1 (TCP-1)	5	0.235738	0.00515701	AT3G02530, AT3G20050, AT5G20890, AT3G18190, AT3G11830	1937	9	22105	6.33999	0.999988	0.375446	8.5898
4	Down	INTERPRO	IPR002194:Chaperonin TCP-1, conserved site	5	0.235738	0.00515701	AT3G02530, AT3G20050, AT5G20890, AT3G18190, AT3G11830	1937	9	22105	6.33999	0.999988	0.375446	8.5898
4	Down	UP_KEYWORDS	Vacuole	33	1.55587	0.00518821	AT1G17120, AT5G60640, AT5G34850, AT3G61940, AT2G38020, AT3G59030, AT3G51390, AT3G55260, AT2G26890, AT1G78680, AT3G54860, AT1G78900, AT1G75140, AT5G13750, AT3G15730, AT3G13320, AT4G35350, AT2G21410, AT4G16144, AT3G28715, AT5G03570, AT2G20230, AT3G60600, AT3G26590, AT1G74210, AT2G01690, AT1G64090, AT2G47600, AT4G21790, AT3G20210, AT1G08470, AT1G71695, AT1G79520	2112	250	26542	1.65887	0.838072	0.0303864	6.86711
4	Down	UP_KEYWORDS	Nuclear pore complex	9	0.424328	0.00532058	AT2G30050, AT1G07140, AT5G17020, AT1G79280, AT3G16310, AT1G52380, AT1G80670, AT2G41620, AT4G32910	2112	35	26542	3.23157	0.84544	0.0306404	7.03646
4	Down	GOTERM_BP_DIRECT	GO:0051607~defense response to virus	10	0.471476	0.00532098	AT2G43710, AT1G48410, AT2G27040, AT5G23570, AT1G31280, AT5G16000, AT3G49500, AT2G32940, AT5G20320, AT5G42810	1653	38	18499	2.94504	0.99964	0.239198	8.47385
4	Down	GOTERM_BP_DIRECT	GO:0002181~cytoplasmic translation	12	0.565771	0.00546504	AT5G02450, AT1G74270, AT1G11480, AT3G06680, AT1G80750, AT4G36130, AT2G01250, AT3G49910, AT1G18540, AT5G01230, AT1G33140, AT2G37600	1653	52	18499	2.58258	0.999709	0.237722	8.6936
4	Down	GOTERM_MF_DIRECT	GO:0051082~unfolded protein binding	17	0.801509	0.00553853	AT5G17840, AT3G62600, AT1G09210, AT5G20890, AT3G47940, AT1G23100, AT3G11830, AT1G14980, AT3G17830, AT3G02530, AT5G20720, AT3G20050, AT3G18190, AT1G80030, AT3G60210, AT1G71220, AT5G61790	1676	87	18171	2.11853	0.993327	0.255234	8.2953
4	Down	SMART	SM00088:PINT	7	0.330033	0.00556198	AT4G19006, AT3G61140, AT5G42970, AT1G29150, AT5G09900, AT5G15610, AT4G11420	773	19	8423	4.0145	0.836786	0.228143	7.26661
4	Down	GOTERM_BP_DIRECT	GO:0000398~mRNA splicing, via spliceosome	20	0.942951	0.00574309	AT2G03870, AT1G09230, AT4G31580, AT4G30220, AT2G23930, AT1G23860, AT4G36690, AT2G41500, AT3G53500, AT2G38770, AT3G55200, AT1G20580, AT1G21320, AT5G06160, AT5G64200, AT2G43410, AT3G11500, AT4G22380, AT4G21110, AT5G11200	1653	114	18499	1.96336	0.999808	0.241257	9.11635
4	Down	GOTERM_CC_DIRECT	GO:0016282~eukaryotic 43S preinitiation complex	7	0.330033	0.00578133	AT1G10840, AT2G39990, AT2G46290, AT5G25757, AT4G20980, AT5G15610, AT4G11420	2078	21	25147	4.03385	0.888272	0.0455611	7.70741
4	Down	INTERPRO	IPR020818:Chaperonin Cpn10	4	0.18859	0.00585927	AT5G20720, AT3G60210, AT1G23100, AT1G14980	1937	5	22105	9.12958	0.999997	0.401666	9.70422
4	Down	INTERPRO	IPR000243:Peptidase T1A, proteasome beta-subunit	4	0.18859	0.00585927	AT5G40580, AT4G31300, AT1G13060, AT3G26340	1937	5	22105	9.12958	0.999997	0.401666	9.70422
4	Down	GOTERM_MF_DIRECT	GO:0030276~clathrin binding	9	0.424328	0.00587401	AT2G43160, AT2G01600, AT4G23460, AT1G60070, AT1G31730, AT5G11710, AT4G11380, AT4G34450, AT4G31480	1676	31	18171	3.14764	0.995078	0.255633	8.77646
4	Down	INTERPRO	IPR000717:Proteasome component (PCI) domain	7	0.330033	0.00591989	AT4G19006, AT3G61140, AT5G42970, AT1G29150, AT5G09900, AT5G15610, AT4G11420	1937	20	22105	3.99419	0.999998	0.392849	9.79982
4	Down	INTERPRO	IPR013785:Aldolase-type TIM barrel	17	0.801509	0.00595062	AT2G01140, AT3G52930, AT1G79500, AT5G08415, AT1G74040, AT5G08380, AT1G55740, AT2G36460, AT3G26380, AT2G45440, AT5G48220, AT5G67220, AT5G13420, AT5G04140, AT5G03690, AT1G16350, AT2G26800	1937	92	22105	2.10873	0.999998	0.383069	9.84825
4	Down	GOTERM_BP_DIRECT	GO:0019048~modulation by virus of host morphology or physiology	4	0.18859	0.00619302	AT2G27040, AT5G13570, AT1G31280, AT4G00660	1653	5	18499	8.95293	0.999902	0.2506	9.79651
4	Down	UP_KEYWORDS	Mitosis	15	0.707214	0.00625341	AT2G20190, AT5G67270, AT3G25980, AT5G16270, AT2G04660, AT2G20635, AT4G32830, AT2G34680, AT3G47690, AT1G78770, AT2G40550, AT5G62500, AT4G33270, AT2G35630, AT5G55230	2112	84	26542	2.24415	0.888705	0.0353529	8.22178
4	Down	SMART	SM00369:LRR_TYP	27	1.27298	0.00625669	AT5G62230, AT1G65380, AT1G80080, AT1G71440, AT2G27060, AT1G53730, AT3G28040, AT2G02220, AT2G41820, AT4G20270, AT2G01950, AT5G14210, AT2G01820, AT1G17750, AT3G49670, AT5G40170, AT5G06940, AT3G47580, AT1G04210, AT5G48740, AT2G24230, AT1G12460, AT5G01890, AT2G01210, AT4G20940, AT3G56370, AT2G16250	773	170	8423	1.73062	0.869947	0.225065	8.13904
4	Down	GOTERM_BP_DIRECT	GO:0006099~tricarboxylic acid cycle	12	0.565771	0.00635237	AT1G08480, AT5G66760, AT3G14940, AT5G09600, AT4G35260, AT3G47520, AT5G65750, AT2G20420, AT3G58750, AT5G43330, AT1G53310, AT5G23250	1653	53	18499	2.53385	0.999923	0.249459	10.0363
4	Down	UP_KEYWORDS	Fatty acid biosynthesis	14	0.660066	0.00661685	AT2G34770, AT2G43710, AT1G24360, AT1G65290, AT1G54630, AT4G13050, AT2G31360, AT4G16360, AT1G19640, AT3G25110, AT1G67560, AT5G47630, AT1G67730, AT2G44620	2112	76	26542	2.31502	0.902079	0.0367837	8.67978
4	Down	SMART	SM00883:SM00883	4	0.18859	0.00665945	AT5G20720, AT3G60210, AT1G23100, AT1G14980	773	5	8423	8.71721	0.886	0.214382	8.64135
4	Down	GOTERM_MF_DIRECT	GO:0035197~siRNA binding	4	0.18859	0.00678012	AT1G48410, AT2G27040, AT1G31280, AT2G32940	1676	5	18171	8.67351	0.997838	0.276007	10.0643
4	Down	INTERPRO	IPR018200:Peptidase C19, ubiquitin carboxyl-terminal hydrolase 2, conserved site	8	0.377181	0.00725056	AT3G20630, AT1G51710, AT4G30890, AT4G31670, AT1G17110, AT4G10590, AT5G46740, AT3G14400	1937	27	22105	3.38133	1	0.433265	11.8744
4	Down	GOTERM_CC_DIRECT	GO:0005759~mitochondrial matrix	18	0.848656	0.00728649	AT5G05980, AT5G60960, AT1G65290, AT1G54220, AT1G23100, AT5G23250, AT1G14980, AT3G06050, AT5G50850, AT5G20720, AT5G04140, AT3G60210, AT2G44620, AT3G10160, AT3G55605, AT3G52200, AT4G11120, AT2G26800	2078	108	25147	2.01692	0.936985	0.0559642	9.62156
4	Down	GOTERM_CC_DIRECT	GO:0009570~chloroplast stroma	73	3.44177	0.00729851	AT1G11750, AT2G37250, AT2G35410, AT3G52150, AT1G24360, AT1G53520, AT5G05980, AT3G14930, AT3G53580, AT5G17920, AT3G21200, AT1G36280, AT3G55010, AT3G02360, AT1G80620, AT5G64050, AT5G13420, AT1G79550, AT3G02660, AT3G59890, AT5G63570, AT1G04820, AT4G26300, AT5G09810, AT2G43710, AT3G29320, AT5G66230, AT2G01140, AT1G10760, AT2G36250, AT3G15190, AT2G28000, AT4G24830, AT2G24020, AT3G47520, AT3G21110, AT3…	2078	653	25147	1.35285	0.937272	0.0549422	9.63669
4	Down	GOTERM_BP_DIRECT	GO:0016051~carbohydrate biosynthetic process	11	0.518623	0.00757936	AT5G15470, AT3G02350, AT2G35710, AT1G70090, AT2G20810, AT5G47780, AT3G61130, AT5G18480, AT3G62660, AT1G71220, AT3G25140	1653	47	18499	2.61921	0.999988	0.282889	11.8623
4	Down	UP_KEYWORDS	Spliceosome	15	0.707214	0.00771143	AT2G03870, AT1G09230, AT4G31580, AT4G30220, AT2G33340, AT2G23930, AT1G23860, AT4G36690, AT2G41500, AT3G53500, AT1G20580, AT1G02840, AT3G49430, AT5G64200, AT5G06160	2112	86	26542	2.19196	0.933427	0.0420956	10.0464
4	Down	UP_KEYWORDS	Receptor	62	2.92315	0.00772861	AT1G60800, AT5G62230, AT1G71830, AT3G59420, AT1G28340, AT1G72480, AT5G18520, AT5G67200, AT1G53730, AT1G27190, AT1G01360, AT2G02220, AT4G20270, AT2G01950, AT2G32400, AT2G28250, AT1G29720, AT5G06940, AT5G16000, AT2G41890, AT5G20300, AT5G43970, AT2G24230, AT3G49750, AT5G01890, AT1G67720, AT4G34220, AT3G56370, AT4G20940, AT2G16250, AT1G65380, AT5G05670, AT2G37050, AT2G45770, AT3G57830, AT5G23060, AT4…	2112	560	26542	1.39137	0.933829	0.0415424	10.0677
4	Down	UP_KEYWORDS	Viral nucleoprotein	7	0.330033	0.00779043	AT3G62840, AT2G47640, AT4G30220, AT2G23930, AT5G40490, AT1G63780, AT3G11500	2112	23	26542	3.82481	0.935257	0.0412383	10.1443
4	Down	GOTERM_MF_DIRECT	GO:0003746~translation elongation factor activity	13	0.612918	0.00780703	AT1G09640, AT1G07920, AT5G27740, AT3G08740, AT1G07930, AT2G38560, AT5G09850, AT2G26920, AT5G10630, AT1G56070, AT4G02930, AT5G12110, AT4G11120	1676	60	18171	2.34908	0.999149	0.297759	11.5033
4	Down	INTERPRO	IPR004088:K Homology domain, type 1	9	0.424328	0.00784282	AT4G32175, AT5G06770, AT2G25970, AT3G13230, AT5G53060, AT3G04610, AT4G26000, AT3G32940, AT5G15270	1937	34	22105	3.02082	1	0.447469	12.7832
4	Down	GOTERM_CC_DIRECT	GO:0005622~intracellular	71	3.34748	0.00785528	AT2G42880, AT5G63770, AT3G21510, AT1G07930, AT1G15360, AT5G59840, AT1G27970, AT5G25190, AT1G18540, AT5G06120, AT5G10630, AT5G43960, AT2G40116, AT4G14350, AT3G25150, AT1G07920, AT2G32400, AT3G07890, AT1G76510, AT4G18800, AT5G57180, AT2G36110, AT2G17800, AT1G16920, AT1G10940, AT1G04020, AT4G28950, AT1G09630, AT5G20300, AT5G19010, AT3G16270, AT4G30160, AT2G43790, AT3G17850, AT5G50460, AT4G32910, AT3…	2078	634	25147	1.35522	0.949259	0.0578779	10.3353
4	Down	GOTERM_BP_DIRECT	GO:0010072~primary shoot apical meristem specification	6	0.282885	0.00791129	AT4G32880, AT5G13570, AT2G34710, AT1G15750, AT3G16830, AT1G80490	1653	15	18499	4.47647	0.999993	0.286253	12.3503
4	Down	GOTERM_BP_DIRECT	GO:2000024~regulation of leaf development	6	0.282885	0.00791129	AT4G32551, AT2G32700, AT5G14170, AT3G07050, AT5G13680, AT4G10090	1653	15	18499	4.47647	0.999993	0.286253	12.3503
4	Down	INTERPRO	IPR004853:Domain of unknown function DUF250	10	0.471476	0.00794532	AT3G17430, AT1G21070, AT5G19980, AT5G57100, AT1G77610, AT1G06890, AT5G33320, AT3G11320, AT5G04160, AT1G12500	1937	41	22105	2.78341	1	0.440659	12.9396
4	Down	GOTERM_CC_DIRECT	GO:0005747~mitochondrial respiratory chain complex I	12	0.565771	0.00823202	AT1G76200, AT4G02580, AT5G47890, AT1G19580, AT2G20530, AT5G67590, AT5G40770, AT5G37510, AT1G67350, AT4G16450, AT4G20150, AT5G26780	2078	59	25147	2.46133	0.956045	0.0594273	10.8051
4	Down	INTERPRO	IPR013210:Leucine-rich repeat-containing N-terminal, type 2	30	1.41443	0.00896802	AT1G60800, AT5G62230, AT3G57830, AT2G27060, AT1G71830, AT2G45340, AT1G27190, AT1G53730, AT3G28040, AT2G02220, AT5G51560, AT4G20270, AT2G01950, AT2G01820, AT1G17750, AT3G49670, AT5G16000, AT5G06940, AT3G47580, AT4G29240, AT1G12460, AT5G01890, AT5G63410, AT5G48380, AT4G33430, AT4G34220, AT2G01210, AT3G56370, AT3G24660, AT4G20940	1937	209	22105	1.63808	1	0.470039	14.4855
4	Down	COG_ONTOLOGY	Intracellular trafficking and secretion	12	0.565771	0.00905079	AT3G07100, AT3G08947, AT2G16950, AT2G17980, AT5G03070, AT3G54860, AT1G11890, AT4G16143, AT2G45770, AT4G34450, AT5G19820, AT5G53480	220	59	2589	2.39353	0.272557	0.272557	7.7376
4	Down	GOTERM_CC_DIRECT	GO:0033290~eukaryotic 48S preinitiation complex	7	0.330033	0.00932748	AT1G10840, AT2G39990, AT2G46290, AT5G25757, AT4G20980, AT5G15610, AT4G11420	2078	23	25147	3.68308	0.971054	0.0658533	12.1583
4	Down	GOTERM_MF_DIRECT	GO:0016757~transferase activity, transferring glycosyl groups	63	2.9703	0.00940141	AT5G17050, AT5G18480, AT1G38131, AT5G05170, AT1G16570, AT1G53040, AT1G61050, AT2G22900, AT2G36850, AT1G70090, AT5G65470, AT1G07250, AT5G11130, AT4G01210, AT4G31590, AT3G29320, AT3G03050, AT5G47780, AT1G04910, AT1G74380, AT3G57880, AT1G32930, AT3G62720, AT3G62660, AT1G06490, AT4G15480, AT3G02350, AT1G68470, AT5G15470, AT2G21770, AT2G19160, AT4G32410, AT5G03795, AT3G11420, AT2G03220, AT3G25140, AT1…	1676	499	18171	1.36882	0.999801	0.333505	13.6947
4	Down	UP_KEYWORDS	Virion	7	0.330033	0.00970092	AT3G62840, AT2G47640, AT4G30220, AT2G23930, AT5G40490, AT1G63780, AT3G11500	2112	24	26542	3.66544	0.967022	0.050382	12.482
4	Down	INTERPRO	IPR000555:JAB1/Mov34/MPN/PAD-1	6	0.282885	0.0098511	AT1G48790, AT1G10840, AT2G39990, AT1G71230, AT4G16144, AT5G05780	1937	16	22105	4.27949	1	0.491343	15.7995
4	Down	INTERPRO	IPR004154:Anticodon-binding	6	0.282885	0.0098511	AT3G15460, AT3G62120, AT1G63780, AT5G26830, AT1G17960, AT4G01560	1937	16	22105	4.27949	1	0.491343	15.7995
4	Down	GOTERM_CC_DIRECT	GO:0010008~endosome membrane	14	0.660066	0.010006	AT4G05520, AT1G08350, AT2G28250, AT5G35160, AT1G09630, AT1G50500, AT5G10840, AT1G10950, AT1G17730, AT4G33430, AT2G01970, AT2G43070, AT3G13772, AT4G12650	2078	77	25147	2.20028	0.977659	0.0692113	12.9869
4	Down	GOTERM_MF_DIRECT	GO:0051015~actin filament binding	9	0.424328	0.010558	AT3G55770, AT2G41740, AT4G30160, AT1G10200, AT2G29890, AT5G65930, AT1G49340, AT1G30825, AT4G26700	1676	34	18171	2.86991	0.99993	0.352852	15.2526
4	Down	GOTERM_BP_DIRECT	GO:0006486~protein glycosylation	14	0.660066	0.0106286	AT2G35710, AT2G25110, AT4G18270, AT1G16570, AT1G32930, AT3G62720, AT1G16900, AT3G11540, AT5G19690, AT1G76400, AT1G53290, AT1G34130, AT1G08280, AT1G71220	1653	72	18499	2.17606	1	0.356655	16.2507
4	Down	GOTERM_BP_DIRECT	GO:0006098~pentose-phosphate shunt	7	0.330033	0.0107325	AT3G52930, AT2G01140, AT5G40760, AT3G02360, AT5G13420, AT2G36460, AT5G03690	1653	22	18499	3.56083	1	0.35168	16.3965
4	Down	INTERPRO	IPR006594:LisH dimerisation motif	8	0.377181	0.0109253	AT4G32551, AT2G32700, AT3G55005, AT1G73720, AT1G15750, AT3G16830, AT1G80490, AT5G16210	1937	29	22105	3.14813	1	0.516822	17.3724
4	Down	INTERPRO	IPR024395:CLASP N-terminal domain	4	0.18859	0.0109571	AT5G14790, AT2G20190, AT2G35630, AT4G15830	1937	6	22105	7.60798	1	0.507391	17.4184
4	Down	INTERPRO	IPR018163:Threonyl/alanyl tRNA synthetase, class II-like, putative editing domain	4	0.18859	0.0109571	AT1G50200, AT3G16565, AT5G26830, AT1G17960	1937	6	22105	7.60798	1	0.507391	17.4184
4	Down	INTERPRO	IPR007109:Brix domain	4	0.18859	0.0109571	AT3G15460, AT1G63780, AT4G01560, AT3G23620	1937	6	22105	7.60798	1	0.507391	17.4184
4	Down	GOTERM_CC_DIRECT	GO:0009507~chloroplast	356	16.7845	0.0115551	AT2G35410, AT5G52010, AT1G47840, AT3G52150, AT1G53520, AT3G14930, AT5G13690, AT3G07140, AT3G19720, AT5G26600, AT1G19250, AT3G21200, AT3G55010, AT1G27680, AT5G20740, AT1G06190, AT1G77590, AT5G48390, AT1G04340, AT3G06730, AT5G53620, AT3G29320, AT2G01140, AT3G14940, AT5G56680, AT1G45688, AT5G27390, AT5G04660, AT1G33265, AT2G37080, AT5G20090, AT3G15190, AT2G36530, AT5G08540, AT1G14410, AT1G26880, AT4…	2078	3855	25147	1.11755	0.98764	0.0781354	14.8516
4	Down	UP_KEYWORDS	Isomerase	29	1.36728	0.0115635	AT5G60640, AT4G31210, AT3G53580, AT5G16510, AT3G56070, AT3G23820, AT4G32420, AT3G22270, AT5G63570, AT3G17940, AT4G24620, AT3G29200, AT5G48580, AT5G49970, AT1G09800, AT5G66230, AT2G05830, AT1G78570, AT1G23190, AT3G66654, AT1G20050, AT1G60550, AT3G54010, AT3G10270, AT3G48730, AT1G04980, AT4G34960, AT1G69370, AT1G73590	2112	224	26542	1.62701	0.982936	0.0589493	14.7066
4	Down	INTERPRO	IPR005937:26S proteasome subunit P45	5	0.235738	0.0117144	AT1G53750, AT1G45000, AT5G19990, AT5G58290, AT3G05530	1937	11	22105	5.18726	1	0.520798	18.51
4	Down	SMART	SM00232:JAB_MPN	6	0.282885	0.0118391	AT1G48790, AT1G10840, AT2G39990, AT1G71230, AT4G16144, AT5G05780	773	16	8423	4.08619	0.979155	0.320954	14.8786
4	Down	GOTERM_BP_DIRECT	GO:0006417~regulation of translation	14	0.660066	0.0119041	AT2G27040, AT2G29140, AT5G60960, AT1G64790, AT1G31280, AT3G16810, AT4G29080, AT4G05440, AT1G48410, AT3G01150, AT1G43190, AT4G00660, AT2G32940, AT1G18080	1653	73	18499	2.14625	1	0.373939	18.0247
4	Down	UP_KEYWORDS	mRNA transport	11	0.518623	0.0120627	AT2G30050, AT1G07140, AT5G17020, AT1G79280, AT4G00660, AT3G16310, AT1G52380, AT1G80670, AT2G41620, AT4G32910, AT5G11200	2112	56	26542	2.46856	0.985702	0.060554	15.2939
4	Down	GOTERM_BP_DIRECT	GO:0010051~xylem and phloem pattern formation	8	0.377181	0.012084	AT2G02560, AT3G15380, AT1G15750, AT1G04550, AT5G13300, AT2G01950, AT1G73590, AT1G68060	1653	29	18499	3.08722	1	0.370756	18.272
4	Down	GOTERM_BP_DIRECT	GO:0010305~leaf vascular tissue pattern formation	8	0.377181	0.012084	AT1G48410, AT2G32280, AT4G13750, AT4G07410, AT5G46700, AT2G42580, AT2G01950, AT1G09700	1653	29	18499	3.08722	1	0.370756	18.272
4	Down	INTERPRO	IPR002423:Chaperonin Cpn60/TCP-1	7	0.330033	0.0122898	AT3G02530, AT3G20050, AT5G20890, AT3G18190, AT3G13470, AT2G28000, AT3G11830	1937	23	22105	3.47321	1	0.527891	19.3303
4	Down	INTERPRO	IPR027409:GroEL-like apical domain	7	0.330033	0.0122898	AT3G02530, AT3G20050, AT5G20890, AT3G18190, AT3G13470, AT2G28000, AT3G11830	1937	23	22105	3.47321	1	0.527891	19.3303
4	Down	SMART	SM00879:SM00879	4	0.18859	0.0124154	AT3G15460, AT1G63780, AT4G01560, AT3G23620	773	6	8423	7.26434	0.982756	0.308655	15.5476
4	Down	GOTERM_MF_DIRECT	GO:0004576~oligosaccharyl transferase activity	4	0.18859	0.0126335	AT5G19690, AT1G76400, AT1G34130, AT2G01720	1676	6	18171	7.22792	0.99999	0.392626	17.9824
4	Down	INTERPRO	IPR011012:Longin-like domain	9	0.424328	0.013199	AT5G02280, AT4G35410, AT1G04760, AT1G56590, AT1G11890, AT1G60780, AT5G05010, AT2G20930, AT4G24550	1937	37	22105	2.77589	1	0.543718	20.6105
4	Down	GOTERM_CC_DIRECT	GO:0080008~Cul4-RING E3 ubiquitin ligase complex	19	0.895804	0.0133362	AT3G13340, AT2G33340, AT1G62020, AT1G15440, AT1G73720, AT2G46560, AT2G41500, AT5G05970, AT5G14050, AT2G46290, AT3G63460, AT4G04940, AT5G58230, AT1G80710, AT1G80670, AT3G18060, AT4G05410, AT2G19540, AT5G52820	2078	124	25147	1.85427	0.993749	0.0881435	16.9497
4	Down	GOTERM_CC_DIRECT	GO:0031595~nuclear proteasome complex	5	0.235738	0.0133893	AT1G53750, AT1G45000, AT5G19990, AT5G09900, AT3G05530	2078	12	25147	5.04231	0.993875	0.0869714	17.0114
4	Down	UP_SEQ_FEATURE	glycosylation site:N-linked (GlcNAc...)	115	5.42197	0.0134729	AT5G62230, AT2G23200, AT2G22900, AT2G39360, AT4G35350, AT3G10080, AT2G02220, AT4G28100, AT5G63910, AT2G32400, AT2G38010, AT5G47500, AT5G51890, AT1G28600, AT1G53920, AT5G24010, AT5G09640, AT2G28100, AT2G21770, AT2G24230, AT3G10410, AT1G67720, AT3G28860, AT1G54790, AT5G07830, AT2G26440, AT2G03220, AT4G20940, AT3G25140, AT1G71695, AT2G16250, AT1G73590, AT2G25110, AT5G45840, AT5G34850, AT3G05620, AT3…	834	1009	8938	1.22146	1	0.897132	20.1916
4	Down	UP_SEQ_FEATURE	compositionally biased region:His-rich	10	0.471476	0.0136163	AT3G15030, AT3G61940, AT1G68100, AT1G75660, AT1G05310, AT4G18390, AT5G56860, AT1G54990, AT4G37650, AT5G39570	834	42	8938	2.55167	1	0.873664	20.3843
4	Down	UP_KEYWORDS	Initiation factor	15	0.707214	0.0137471	AT1G10840, AT1G04170, AT2G34750, AT1G17440, AT5G25757, AT4G20980, AT3G26400, AT4G11420, AT1G53880, AT1G11480, AT1G36730, AT2G39990, AT2G46290, AT1G54270, AT5G15610	2112	92	26542	2.04901	0.992131	0.0678069	17.2479
4	Down	INTERPRO	IPR001611:Leucine-rich repeat	45	2.12164	0.0139592	AT1G60800, AT1G65380, AT5G62230, AT5G01720, AT1G80080, AT3G57830, AT1G71440, AT2G27060, AT1G28340, AT5G67200, AT1G53730, AT2G45340, AT1G27190, AT3G63130, AT3G28040, AT2G02220, AT5G51560, AT2G41820, AT4G20270, AT2G01950, AT1G17750, AT5G14210, AT2G01820, AT3G49670, AT5G40170, AT5G06940, AT5G16000, AT3G47580, AT2G34680, AT1G04210, AT4G29240, AT5G48740, AT2G24230, AT3G49750, AT4G27190, AT5G01890, AT3…	1937	358	22105	1.43447	1	0.554389	21.6662
4	Down	UP_SEQ_FEATURE	compositionally biased region:Poly-Gln	13	0.612918	0.0139688	AT2G41900, AT3G15030, AT5G23570, AT1G69420, AT2G30590, AT1G12260, AT4G37650, AT5G18550, AT4G18910, AT3G48590, AT3G16270, AT5G67200, AT5G66770	834	64	8938	2.1769	1	0.854819	20.856
4	Down	GOTERM_BP_DIRECT	GO:0043248~proteasome assembly	6	0.282885	0.0140293	AT4G19006, AT3G18940, AT5G38650, AT1G64520, AT1G29150, AT4G38630	1653	17	18499	3.94982	1	0.408372	20.9022
4	Down	GOTERM_BP_DIRECT	GO:0006607~NLS-bearing protein import into nucleus	6	0.282885	0.0140293	AT3G08947, AT5G03070, AT4G16143, AT3G16310, AT5G19820, AT5G53480	1653	17	18499	3.94982	1	0.408372	20.9022
4	Down	UP_KEYWORDS	Cell wall	31	1.46157	0.0142095	AT2G36870, AT5G60640, AT3G05620, AT5G58480, AT4G34480, AT1G78680, AT1G32940, AT5G56590, AT5G49830, AT4G33220, AT5G37180, AT3G14310, AT4G20050, AT2G45220, AT2G39700, AT1G53840, AT5G47500, AT5G08380, AT1G32860, AT1G05310, AT2G03090, AT2G46930, AT1G74210, AT1G11580, AT1G65680, AT4G38770, AT4G28250, AT1G64760, AT3G20210, AT2G26440, AT2G20750	2112	248	26542	1.5709	0.993322	0.0690568	17.7769
4	Down	UP_KEYWORDS	RNA-mediated gene silencing	12	0.565771	0.0144298	AT1G48410, AT1G14790, AT2G27040, AT5G23570, AT3G48670, AT1G19100, AT1G31280, AT3G49500, AT2G32940, AT5G20320, AT1G05460, AT1G09700	2112	66	26542	2.28495	0.993825	0.0691444	18.0279
4	Down	GOTERM_BP_DIRECT	GO:0006446~regulation of translational initiation	9	0.424328	0.0147123	AT1G36730, AT4G34110, AT2G39990, AT2G46290, AT5G25757, AT4G20980, AT5G15610, AT4G11420, AT1G53880	1653	37	18499	2.72218	1	0.415612	21.8067
4	Down	GOTERM_MF_DIRECT	GO:0042973~glucan endo-1,3-beta-D-glucosidase activity	7	0.330033	0.0155686	AT5G58480, AT1G64760, AT4G34480, AT1G32860, AT5G56590, AT5G58090, AT4G31140	1676	23	18171	3.2997	0.999999	0.445518	21.7024
4	Down	GOTERM_MF_DIRECT	GO:0000049~tRNA binding	7	0.330033	0.0155686	AT1G50200, AT5G64050, AT3G16565, AT3G02320, AT1G72560, AT4G10320, AT1G36310	1676	23	18171	3.2997	0.999999	0.445518	21.7024
4	Down	UP_KEYWORDS	Purine biosynthesis	5	0.235738	0.0159203	AT3G55010, AT3G57610, AT3G21110, AT1G16350, AT1G36280	2112	13	26542	4.83355	0.996364	0.0750478	19.7073
4	Down	UP_KEYWORDS	Exocytosis	5	0.235738	0.0159203	AT5G49830, AT1G10180, AT1G47550, AT5G12370, AT1G76850	2112	13	26542	4.83355	0.996364	0.0750478	19.7073
4	Down	GOTERM_BP_DIRECT	GO:0007067~mitotic nuclear division	15	0.707214	0.0162771	AT2G20190, AT5G67270, AT3G25980, AT2G04660, AT2G20635, AT4G32830, AT2G34680, AT3G47690, AT1G78770, AT2G40550, AT5G62500, AT5G05560, AT4G33270, AT2G38185, AT5G55230	1653	84	18499	1.99842	1	0.440458	23.8424
4	Down	INTERPRO	IPR004038:Ribosomal protein L7Ae/L30e/S12e/Gadd45	5	0.235738	0.0163707	AT1G77940, AT3G18740, AT1G36240, AT5G08180, AT4G22380	1937	12	22105	4.75499	1	0.603378	24.9283
4	Down	INTERPRO	IPR009001:Translation elongation factor EF1A/initiation factor IF2gamma, C-terminal	5	0.235738	0.0163707	AT1G07920, AT5G10630, AT1G04170, AT1G07930, AT4G02930	1937	12	22105	4.75499	1	0.603378	24.9283
4	Down	GOTERM_BP_DIRECT	GO:0000028~ribosomal small subunit assembly	10	0.471476	0.0164678	AT3G04770, AT1G15440, AT5G04800, AT3G61110, AT5G09500, AT5G03850, AT4G25740, AT1G72960, AT3G52580, AT5G47320	1653	45	18499	2.48693	1	0.43664	24.0871
4	Down	GOTERM_BP_DIRECT	GO:0007010~cytoskeleton organization	7	0.330033	0.0166045	AT2G41740, AT4G30160, AT2G29890, AT5G09810, AT5G61980, AT4G34490, AT1G68060	1653	24	18499	3.26409	1	0.431916	24.262
4	Down	GOTERM_BP_DIRECT	GO:0006306~DNA methylation	7	0.330033	0.0166045	AT2G27040, AT3G48670, AT5G15380, AT1G69770, AT2G32940, AT1G15215, AT2G36490	1653	24	18499	3.26409	1	0.431916	24.262
4	Down	GOTERM_CC_DIRECT	GO:0005685~U1 snRNP	7	0.330033	0.0172007	AT3G62840, AT2G47640, AT4G30220, AT1G20580, AT2G23930, AT4G03120, AT3G11500	2078	26	25147	3.25811	0.998582	0.108687	21.338
4	Down	GOTERM_CC_DIRECT	GO:0019013~viral nucleocapsid	7	0.330033	0.0172007	AT3G62840, AT2G47640, AT4G30220, AT2G23930, AT5G40490, AT1G63780, AT3G11500	2078	26	25147	3.25811	0.998582	0.108687	21.338
4	Down	UP_KEYWORDS	One-carbon metabolism	7	0.330033	0.0173934	AT5G05980, AT3G23810, AT4G34570, AT3G10160, AT2G16370, AT4G13930, AT5G26780	2112	27	26542	3.25817	0.997848	0.0806851	21.3355
4	Down	INTERPRO	IPR013041:Coatomer/clathrin adaptor appendage, Ig-like subdomain	4	0.18859	0.0179349	AT4G23460, AT1G60070, AT4G11380, AT4G34450	1937	7	22105	6.52113	1	0.627898	26.9752
4	Down	GOTERM_MF_DIRECT	GO:0005524~ATP binding	248	11.6926	0.0182335	AT1G60890, AT1G13180, AT3G45850, AT5G62230, AT1G47840, AT2G23200, AT3G58510, AT3G01610, AT5G04110, AT3G55010, AT1G27680, AT5G23580, AT3G22880, AT1G77590, AT2G02220, AT3G18060, AT4G04910, AT1G77280, AT2G28250, AT5G56680, AT3G16565, AT5G01820, AT3G03940, AT1G54510, AT2G20635, AT3G44850, AT4G16360, AT1G10940, AT4G02070, AT2G24230, AT3G10270, AT1G80030, AT2G43790, AT4G34220, AT5G56890, AT3G54540, AT4…	1676	2372	18171	1.13355	1	0.485179	24.9428
4	Down	GOTERM_BP_DIRECT	GO:0031087~deadenylation-independent decapping of nuclear-transcribed mRNA	4	0.18859	0.0189062	AT5G45330, AT3G13290, AT5G13570, AT1G08370	1653	7	18499	6.39495	1	0.467569	27.151
4	Down	GOTERM_BP_DIRECT	GO:0051085~chaperone mediated protein folding requiring cofactor	4	0.18859	0.0189062	AT5G20720, AT3G60210, AT1G23100, AT1G14980	1653	7	18499	6.39495	1	0.467569	27.151
4	Down	GOTERM_BP_DIRECT	GO:0006986~response to unfolded protein	4	0.18859	0.0189062	AT5G20720, AT3G60210, AT1G23100, AT1G14980	1653	7	18499	6.39495	1	0.467569	27.151
4	Down	GOTERM_BP_DIRECT	GO:0051028~mRNA transport	9	0.424328	0.020013	AT2G30050, AT1G07140, AT5G17020, AT1G79280, AT4G00660, AT3G16310, AT1G52380, AT1G80670, AT5G51200	1653	39	18499	2.58258	1	0.479552	28.5031
4	Down	KEGG_PATHWAY	ath00510:N-Glycan biosynthesis	12	0.565771	0.0200289	AT2G41490, AT1G61790, AT5G19690, AT5G66680, AT1G76400, AT1G16570, AT4G21150, AT1G34130, AT2G01720, AT2G05320, AT1G02145, AT1G16900	614	44	4784	2.12496	0.904338	0.542653	20.6122
4	Down	GOTERM_BP_DIRECT	GO:0080022~primary root development	7	0.330033	0.0202386	AT1G80600, AT2G42500, AT1G79530, AT2G25180, AT1G69780, AT1G10940, AT5G48160	1653	25	18499	3.13353	1	0.476097	28.7757
4	Down	GOTERM_BP_DIRECT	GO:0006816~calcium ion transport	8	0.377181	0.0206181	AT2G32400, AT1G42540, AT3G13320, AT4G32060, AT1G07810, AT4G00900, AT4G35920, AT1G10130	1653	32	18499	2.79779	1	0.475324	29.2322
4	Down	UP_KEYWORDS	Lysine biosynthesis	4	0.18859	0.0207529	AT3G53580, AT3G59890, AT3G14390, AT2G45440	2112	8	26542	6.28362	0.999351	0.0944279	24.9353
4	Down	GOTERM_CC_DIRECT	GO:0000790~nuclear chromatin	6	0.282885	0.0207593	AT3G54560, AT2G40550, AT1G54690, AT5G02560, AT5G56740, AT5G27670	2078	20	25147	3.63046	0.99964	0.127783	25.1879
4	Down	UP_SEQ_FEATURE	repeat:WD 5	10	0.471476	0.0210679	AT4G32551, AT2G33340, AT1G62020, AT1G52360, AT5G21040, AT5G58230, AT2G41500, AT3G15980, AT5G52820, AT1G18080	834	45	8938	2.38156	1	0.931272	29.8158
4	Down	UP_SEQ_FEATURE	domain:UBA 1	4	0.18859	0.0212021	AT3G20630, AT5G38470, AT5G15380, AT1G79650	834	7	8938	6.12402	1	0.916885	29.9755
4	Down	UP_SEQ_FEATURE	domain:UBA 2	4	0.18859	0.0212021	AT3G20630, AT5G38470, AT5G15380, AT1G79650	834	7	8938	6.12402	1	0.916885	29.9755
4	Down	GOTERM_BP_DIRECT	GO:0030244~cellulose biosynthetic process	10	0.471476	0.02158	AT3G03050, AT2G21770, AT5G66680, AT4G32410, AT5G16510, AT5G05170, AT2G22125, AT5G06700, AT5G64740, AT5G22130	1653	47	18499	2.3811	1	0.483981	30.3769
4	Down	INTERPRO	IPR004953:EB1, C-terminal	3	0.141443	0.0216593	AT5G62500, AT5G67270, AT3G47690	1937	3	22105	11.412	1	0.688689	31.6393
4	Down	INTERPRO	IPR000231:Ribosomal protein L30e	3	0.141443	0.0216593	AT1G77940, AT3G18740, AT1G36240	1937	3	22105	11.412	1	0.688689	31.6393
4	Down	INTERPRO	IPR022991:Ribosomal protein L30e, conserved site	3	0.141443	0.0216593	AT1G77940, AT3G18740, AT1G36240	1937	3	22105	11.412	1	0.688689	31.6393
4	Down	INTERPRO	IPR017132:U6 snRNA-associated Sm-like protein LSm7	3	0.141443	0.0216593	AT2G03870, AT2G23930, AT3G11500	1937	3	22105	11.412	1	0.688689	31.6393
4	Down	INTERPRO	IPR016342:AP-1, 2,4 complex subunit beta	3	0.141443	0.0216593	AT4G23460, AT4G11380, AT5G11490	1937	3	22105	11.412	1	0.688689	31.6393
4	Down	INTERPRO	IPR027328:Microtubule-associated protein RP/EB	3	0.141443	0.0216593	AT5G62500, AT5G67270, AT3G47690	1937	3	22105	11.412	1	0.688689	31.6393
4	Down	INTERPRO	IPR018369:Chaperonin Cpn10, conserved site	3	0.141443	0.0216593	AT5G20720, AT1G23100, AT1G14980	1937	3	22105	11.412	1	0.688689	31.6393
4	Down	INTERPRO	IPR015151:Beta-adaptin appendage, C-terminal subdomain	3	0.141443	0.0216593	AT4G23460, AT4G11380, AT5G11490	1937	3	22105	11.412	1	0.688689	31.6393
4	Down	INTERPRO	IPR000426:Proteasome, alpha-subunit, N-terminal domain	5	0.235738	0.0220362	AT5G66140, AT2G05840, AT3G22110, AT2G27020, AT5G42790	1937	13	22105	4.38922	1	0.686272	32.0955
4	Down	INTERPRO	IPR023332:Proteasome A-type subunit	5	0.235738	0.0220362	AT5G66140, AT2G05840, AT3G22110, AT2G27020, AT5G42790	1937	13	22105	4.38922	1	0.686272	32.0955
4	Down	INTERPRO	IPR004087:K Homology domain	7	0.330033	0.0223767	AT5G06770, AT2G25970, AT3G13230, AT5G53060, AT3G04610, AT4G26000, AT5G15270	1937	26	22105	3.07246	1	0.683352	32.505
4	Down	INTERPRO	IPR001163:Ribonucleoprotein LSM domain	7	0.330033	0.0223767	AT2G03870, AT3G62840, AT2G47640, AT4G30220, AT1G20580, AT2G23930, AT3G11500	1937	26	22105	3.07246	1	0.683352	32.505
4	Down	INTERPRO	IPR006186:Serine/threonine-specific protein phosphatase/bis(5-nucleosyl)-tetraphosphatase	7	0.330033	0.0223767	AT2G42500, AT3G58500, AT1G50370, AT1G10430, AT3G05580, AT2G42810, AT1G08420	1937	26	22105	3.07246	1	0.683352	32.505
4	Down	GOTERM_CC_DIRECT	GO:0015935~small ribosomal subunit	10	0.471476	0.0225509	AT1G80620, AT5G09500, AT5G35530, AT5G02960, AT1G34030, AT5G39850, AT3G49080, AT3G47370, AT5G47320, AT5G14320	2078	51	25147	2.37285	0.99982	0.135957	27.0592
4	Down	SMART	SM00651:Sm	7	0.330033	0.0226337	AT2G03870, AT3G62840, AT2G47640, AT4G30220, AT1G20580, AT2G23930, AT3G11500	773	25	8423	3.05102	0.999413	0.462076	26.6305
4	Down	GOTERM_BP_DIRECT	GO:0007049~cell cycle	19	0.895804	0.0232986	AT1G47210, AT1G20610, AT4G02570, AT5G67260, AT3G51670, AT5G03340, AT4G09160, AT4G32830, AT3G01610, AT3G12280, AT4G05440, AT3G60190, AT1G77620, AT5G46280, AT2G02820, AT3G63120, AT1G16330, AT4G03270, AT3G07980	1653	122	18499	1.74289	1	0.503727	32.379
4	Down	GOTERM_BP_DIRECT	GO:0055085~transmembrane transport	29	1.36728	0.0234249	AT1G67300, AT2G27810, AT4G28390, AT4G32400, AT5G13750, AT3G20240, AT3G51870, AT1G60030, AT3G20000, AT4G39460, AT1G08960, AT5G67500, AT3G01280, AT5G64500, AT1G27940, AT5G01990, AT2G35800, AT5G64970, AT3G47420, AT2G13100, AT5G12860, AT2G05760, AT2G47600, AT5G44370, AT3G16310, AT5G62890, AT3G28860, AT1G14360, AT1G73590	1653	212	18499	1.53087	1	0.498753	32.5239
4	Down	UP_KEYWORDS	mRNA splicing	18	0.848656	0.0236285	AT2G03870, AT1G09230, AT4G31580, AT4G30220, AT2G33340, AT2G23930, AT1G23860, AT4G36690, AT2G41500, AT3G53500, AT3G01150, AT1G20580, AT1G02840, AT3G49430, AT1G43190, AT5G64200, AT5G06160, AT5G11200	2112	127	26542	1.78118	0.999768	0.105589	27.8946
4	Down	SMART	SM01020:SM01020	3	0.141443	0.0236372	AT4G23460, AT4G11380, AT5G11490	773	3	8423	10.8965	0.99958	0.450104	27.6429
4	Down	UP_KEYWORDS	Translocation	11	0.518623	0.0236975	AT2G30050, AT5G43970, AT1G07140, AT5G17020, AT1G79280, AT3G16310, AT1G52380, AT1G80670, AT2G41620, AT5G50460, AT4G32910	2112	62	26542	2.22967	0.999774	0.104566	27.9643
4	Down	GOTERM_CC_DIRECT	GO:0005681~spliceosomal complex	14	0.660066	0.0238877	AT4G31580, AT4G30220, AT2G33340, AT1G23860, AT2G19270, AT2G41500, AT3G53500, AT2G38770, AT1G02840, AT3G49430, AT5G64200, AT5G06160, AT4G21110, AT5G11200	2078	86	25147	1.97002	0.999893	0.141286	28.4271
4	Down	UP_SEQ_FEATURE	short sequence motif:Effector region	7	0.330033	0.0243902	AT2G17800, AT1G16920, AT3G11730, AT1G09630, AT4G28950, AT2G44610, AT5G45750	834	25	8938	3.00077	1	0.930157	33.673
4	Down	UP_SEQ_FEATURE	repeat:LRR 7	18	0.848656	0.0254253	AT1G17750, AT5G62230, AT5G01720, AT1G80080, AT5G06940, AT2G24230, AT1G12460, AT4G27190, AT4G33210, AT2G02220, AT3G28040, AT3G63130, AT5G19320, AT4G34220, AT2G01950, AT4G20940, AT3G24660, AT2G16250	834	110	8938	1.7537	1	0.925045	34.8335
4	Down	GOTERM_CC_DIRECT	GO:0005689~U12-type spliceosomal complex	6	0.282885	0.02544	AT2G03870, AT1G09230, AT1G20580, AT2G23930, AT5G64270, AT3G11500	2078	21	25147	3.45758	0.999941	0.147587	29.9856
4	Down	SMART	SM00948:SM00948	5	0.235738	0.0255696	AT5G66140, AT2G05840, AT3G22110, AT2G27020, AT5G42790	773	13	8423	4.19096	0.999779	0.451902	29.5561
4	Down	INTERPRO	IPR004159:Putative S-adenosyl-L-methionine-dependent methyltransferase	8	0.377181	0.0256929	AT1G77260, AT1G04430, AT5G64030, AT3G51070, AT3G27230, AT1G26850, AT4G18030, AT1G29790	1937	34	22105	2.68517	1	0.725433	36.3734
4	Down	UP_KEYWORDS	Actin-binding	12	0.565771	0.0263415	AT1G13180, AT3G55770, AT1G04160, AT2G41740, AT4G30160, AT1G10200, AT2G29890, AT2G26770, AT3G18060, AT1G30825, AT4G34490, AT4G26700	2112	72	26542	2.09454	0.999912	0.114267	30.5871
4	Down	UP_SEQ_FEATURE	domain:RRM 1	6	0.282885	0.0267404	AT3G01150, AT4G34110, AT1G02840, AT1G43190, AT4G36690, AT2G37220	834	19	8938	3.38432	1	0.922407	36.2802
4	Down	UP_SEQ_FEATURE	domain:RRM 2	6	0.282885	0.0267404	AT3G01150, AT4G34110, AT1G02840, AT1G43190, AT4G36690, AT2G37220	834	19	8938	3.38432	1	0.922407	36.2802
4	Down	INTERPRO	IPR008630:Galactosyl transferase	4	0.18859	0.0268494	AT1G74380, AT3G62720, AT5G07720, AT2G22900	1937	8	22105	5.70599	1	0.733267	37.6727
4	Down	INTERPRO	IPR000741:Fructose-bisphosphate aldolase, class-I	4	0.18859	0.0268494	AT3G52930, AT2G01140, AT2G36460, AT5G03690	1937	8	22105	5.70599	1	0.733267	37.6727
4	Down	INTERPRO	IPR003231:Acyl carrier protein (ACP)	4	0.18859	0.0268494	AT1G65290, AT1G54630, AT5G47630, AT2G44620	1937	8	22105	5.70599	1	0.733267	37.6727
4	Down	SMART	SM00156:PP2Ac	7	0.330033	0.0272129	AT2G42500, AT3G58500, AT1G50370, AT1G10430, AT3G05580, AT2G42810, AT1G08420	773	26	8423	2.93367	0.999872	0.449971	31.1461
4	Down	SMART	SM00322:KH	7	0.330033	0.0272129	AT5G06770, AT2G25970, AT3G13230, AT5G53060, AT3G04610, AT4G26000, AT5G15270	773	26	8423	2.93367	0.999872	0.449971	31.1461
4	Down	INTERPRO	IPR020472:G-protein beta WD-40 repeat	16	0.754361	0.02737	AT1G62020, AT1G15440, AT1G73720, AT3G15980, AT2G41500, AT2G30050, AT2G32700, AT4G18905, AT2G46290, AT1G52360, AT5G21040, AT5G58230, AT1G80670, AT4G05410, AT5G52820, AT1G18080	1937	100	22105	1.82592	1	0.732382	38.2493
4	Down	INTERPRO	IPR003960:ATPase, AAA-type, conserved site	12	0.565771	0.0274128	AT1G53750, AT1G45000, AT1G07510, AT5G19990, AT5G58290, AT5G03340, AT4G27680, AT5G17760, AT3G19740, AT4G04910, AT3G01610, AT3G05530	1937	66	22105	2.0749	1	0.725334	38.2966
4	Down	UP_KEYWORDS	Zymogen	14	0.660066	0.0276839	AT5G40580, AT5G45650, AT5G51750, AT4G35350, AT3G10410, AT2G05920, AT4G16640, AT1G32940, AT4G30020, AT4G31300, AT1G13060, AT4G10550, AT1G56450, AT3G26340	2112	91	26542	1.93342	0.999946	0.118363	31.8845
4	Down	GOTERM_BP_DIRECT	GO:0007015~actin filament organization	6	0.282885	0.0281071	AT1G13180, AT2G35110, AT4G30160, AT2G29890, AT2G26770, AT1G30825	1653	20	18499	3.35735	1	0.557236	37.6971
4	Down	GOTERM_BP_DIRECT	GO:0010143~cutin biosynthetic process	6	0.282885	0.0281071	AT2G38110, AT1G15360, AT2G47240, AT5G04660, AT1G06520, AT4G01950	1653	20	18499	3.35735	1	0.557236	37.6971
4	Down	GOTERM_BP_DIRECT	GO:0000387~spliceosomal snRNP assembly	6	0.282885	0.0281071	AT3G62840, AT2G47640, AT5G62290, AT1G20580, AT4G03120, AT1G07360	1653	20	18499	3.35735	1	0.557236	37.6971
4	Down	GOTERM_BP_DIRECT	GO:0010090~trichome morphogenesis	8	0.377181	0.0282117	AT1G13180, AT2G35110, AT4G00100, AT1G74030, AT3G16630, AT2G46225, AT3G12280, AT1G30825	1653	34	18499	2.63322	1	0.551733	37.8083
4	Down	INTERPRO	IPR003100:Argonaute/Dicer protein, PAZ	5	0.235738	0.0287573	AT1G48410, AT2G27040, AT1G31280, AT2G32940, AT5G20320	1937	14	22105	4.07571	1	0.735058	39.7616
4	Down	INTERPRO	IPR007123:Gelsolin domain	5	0.235738	0.0287573	AT3G07100, AT2G41740, AT4G30160, AT4G01810, AT2G29890	1937	14	22105	4.07571	1	0.735058	39.7616
4	Down	GOTERM_BP_DIRECT	GO:0000470~maturation of LSU-rRNA	7	0.330033	0.0290432	AT5G06360, AT2G42710, AT4G01560, AT5G08180, AT4G22380, AT1G23280, AT1G08360	1653	27	18499	2.90141	1	0.555614	38.6855
4	Down	UP_KEYWORDS	Phosphopantetheine	4	0.18859	0.0293148	AT1G65290, AT1G54630, AT5G47630, AT2G44620	2112	9	26542	5.58544	0.99997	0.123499	33.4307
4	Down	UP_SEQ_FEATURE	repeat:LRR 9	15	0.707214	0.0295525	AT1G17750, AT5G62230, AT5G01720, AT1G80080, AT5G06940, AT2G24230, AT1G12460, AT4G33210, AT2G02220, AT3G28040, AT3G63130, AT5G19320, AT2G01950, AT4G20940, AT2G16250	834	87	8938	1.84776	1	0.930245	39.2734
4	Down	INTERPRO	IPR001806:Small GTPase superfamily	14	0.660066	0.0305193	AT5G27540, AT4G18800, AT1G52280, AT2G17800, AT5G59840, AT1G16920, AT3G11730, AT4G28950, AT1G09630, AT3G54840, AT5G45750, AT4G17530, AT3G07410, AT2G44610	1937	84	22105	1.902	1	0.748952	41.632
4	Down	UP_KEYWORDS	Steroid biosynthesis	9	0.424328	0.0305817	AT3G52940, AT1G11680, AT1G20050, AT1G50430, AT2G26260, AT3G02580, AT1G10030, AT3G54250, AT4G12110	2112	47	26542	2.40649	0.999981	0.127055	34.6092
4	Down	UP_KEYWORDS	Tricarboxylic acid cycle	9	0.424328	0.0305817	AT1G08480, AT5G66760, AT5G09600, AT4G35260, AT3G47520, AT2G20420, AT3G58750, AT5G43330, AT5G23250	2112	47	26542	2.40649	0.999981	0.127055	34.6092
4	Down	GOTERM_BP_DIRECT	GO:0008356~asymmetric cell division	5	0.235738	0.0306344	AT2G02080, AT2G37630, AT1G80080, AT4G37650, AT3G12280	1653	14	18499	3.99685	1	0.568561	40.332
4	Down	GOTERM_MF_DIRECT	GO:0035242~protein-arginine omega-N asymmetric methyltransferase activity	4	0.18859	0.0307388	AT4G29510, AT3G06930, AT3G12270, AT1G04870	1676	8	18171	5.42094	1	0.661468	38.541
4	Down	GOTERM_BP_DIRECT	GO:0009846~pollen germination	11	0.518623	0.0313911	AT3G55200, AT3G01150, AT5G23630, AT2G34980, AT2G39990, AT5G17020, AT4G29460, AT5G65930, AT5G48230, AT1G34350, AT1G76850	1653	58	18499	2.12246	1	0.571018	41.1004
4	Down	UP_SEQ_FEATURE	repeat:WD 8	4	0.18859	0.0316074	AT1G62020, AT1G52360, AT3G15980, AT5G52820	834	8	8938	5.35851	1	0.932291	41.3764
4	Down	UP_KEYWORDS	Translation regulation	11	0.518623	0.0318606	AT1G48410, AT1G10840, AT2G27040, AT2G29140, AT5G45330, AT4G34110, AT5G60960, AT1G31280, AT4G00660, AT3G16810, AT2G32940	2112	65	26542	2.12676	0.999988	0.130564	35.7792
4	Down	UP_KEYWORDS	Ribosome biogenesis	8	0.377181	0.032264	AT1G50920, AT4G15770, AT3G05060, AT3G22660, AT3G06530, AT2G44860, AT2G40360, AT5G08180	2112	39	26542	2.57789	0.99999	0.130627	36.1442
4	Down	GOTERM_CC_DIRECT	GO:0010005~cortical microtubule, transverse to long axis	4	0.18859	0.0323639	AT5G62500, AT5G55230, AT3G47690, AT1G68060	2078	9	25147	5.37846	0.999996	0.181743	36.5616
4	Down	UP_KEYWORDS	GPI-anchor	17	0.801509	0.0325448	AT1G21880, AT5G58480, AT1G32860, AT5G56590, AT5G56540, AT3G06035, AT5G58090, AT5G67130, AT1G64760, AT1G18650, AT5G64310, AT4G16640, AT2G17120, AT2G32300, AT4G28100, AT3G61640, AT4G31140	2112	122	26542	1.75117	0.999991	0.130224	36.3972
4	Down	UP_KEYWORDS	Pyridoxal phosphate	17	0.801509	0.0325448	AT3G29320, AT5G26600, AT3G14390, AT3G04520, AT1G43710, AT4G34710, AT5G04620, AT2G20340, AT4G13930, AT5G26780, AT4G29840, AT1G80600, AT5G57590, AT3G48730, AT4G35630, AT5G63570, AT2G02010	2112	122	26542	1.75117	0.999991	0.130224	36.3972
4	Down	GOTERM_BP_DIRECT	GO:0016032~viral process	8	0.377181	0.0326366	AT1G60800, AT4G34110, AT4G00660, AT3G60600, AT3G47690, AT3G12280, AT3G43300, AT1G32230	1653	35	18499	2.55798	1	0.578964	42.3449
4	Down	GOTERM_BP_DIRECT	GO:0008643~carbohydrate transport	13	0.612918	0.0332315	AT3G17430, AT4G35335, AT1G67300, AT5G04160, AT1G12500, AT1G21070, AT3G47420, AT5G19980, AT2G13100, AT5G57100, AT5G33320, AT3G11320, AT1G12600	1653	75	18499	1.9398	1	0.57932	42.9305
4	Down	GOTERM_BP_DIRECT	GO:0006897~endocytosis	12	0.565771	0.0342221	AT4G05520, AT1G72710, AT3G13670, AT2G01600, AT2G26890, AT3G03940, AT4G16144, AT5G13300, AT4G26100, AT3G54840, AT1G03900, AT3G43300	1653	67	18499	2.00439	1	0.583982	43.8933
4	Down	GOTERM_BP_DIRECT	GO:0045087~innate immune response	12	0.565771	0.0342221	AT1G48410, AT4G11260, AT1G42540, AT2G33340, AT2G20580, AT4G08480, AT1G64790, AT2G02220, AT2G37220, AT5G18610, AT5G05780, AT3G43300	1653	67	18499	2.00439	1	0.583982	43.8933
4	Down	INTERPRO	IPR001394:Peptidase C19, ubiquitin carboxyl-terminal hydrolase 2	8	0.377181	0.0342508	AT3G20630, AT1G51710, AT4G30890, AT4G31670, AT1G17110, AT4G10590, AT5G46740, AT3G14400	1937	36	22105	2.53599	1	0.781942	45.4139
4	Down	GOTERM_BP_DIRECT	GO:0006631~fatty acid metabolic process	11	0.518623	0.0348847	AT2G43710, AT5G66230, AT3G12800, AT3G15730, AT1G53520, AT1G55320, AT4G22300, AT1G77590, AT5G16340, AT2G47240, AT2G45970	1653	59	18499	2.08649	1	0.584972	44.5287
4	Down	GOTERM_MF_DIRECT	GO:0003924~GTPase activity	20	0.942951	0.0361844	AT1G07920, AT1G75780, AT3G61650, AT5G27540, AT1G04170, AT1G07930, AT1G60500, AT3G19720, AT2G36250, AT5G05000, AT3G54840, AT1G42440, AT1G50010, AT5G10630, AT3G60190, AT1G56070, AT4G02930, AT3G07050, AT1G04820, AT1G72960	1676	133	18171	1.63036	1	0.708069	43.7096
4	Down	GOTERM_MF_DIRECT	GO:0003676~nucleic acid binding	71	3.34748	0.0365238	AT5G52010, AT2G35410, AT2G41940, AT4G31580, AT3G52150, AT5G06770, AT2G47850, AT1G23860, AT3G49500, AT3G58510, AT1G27050, AT3G53500, AT4G36020, AT4G19670, AT5G43960, AT5G03740, AT1G54270, AT1G43190, AT2G43410, AT4G26000, AT3G25150, AT1G12380, AT1G14790, AT1G09230, AT4G16265, AT3G16565, AT2G36110, AT2G45120, AT5G18550, AT3G21215, AT3G23830, AT4G10070, AT1G75710, AT4G00830, AT1G76010, AT5G07350, AT5…	1676	615	18171	1.25166	1	0.698388	44.0179
4	Down	GOTERM_CC_DIRECT	GO:0030124~AP-4 adaptor complex	3	0.141443	0.0365505	AT1G31730, AT5G11490, AT4G24550	2078	4	25147	9.07615	0.999999	0.200214	40.2549
4	Down	INTERPRO	IPR001412:Aminoacyl-tRNA synthetase, class I, conserved site	5	0.235738	0.0365632	AT5G64050, AT3G02660, AT1G14610, AT4G10320, AT4G26300	1937	15	22105	3.80399	1	0.797261	47.6404
4	Down	INTERPRO	IPR001715:Calponin homology domain	5	0.235738	0.0365632	AT5G62500, AT3G44730, AT5G67270, AT3G47690, AT4G26700	1937	15	22105	3.80399	1	0.797261	47.6404
4	Down	UP_KEYWORDS	Auxin signaling pathway	21	0.990099	0.0367653	AT5G37020, AT5G18020, AT2G38120, AT4G23980, AT4G02570, AT2G26700, AT1G30330, AT5G46700, AT3G16500, AT5G13680, AT1G04550, AT4G29080, AT1G59750, AT3G15540, AT5G01990, AT5G47750, AT3G51800, AT3G54010, AT3G61830, AT3G28860, AT1G73590	2112	164	26542	1.60922	0.999998	0.144506	40.0889
4	Down	INTERPRO	IPR005814:Aminotransferase class-III	4	0.18859	0.0376955	AT1G80600, AT3G48730, AT5G57590, AT5G63570	1937	9	22105	5.07199	1	0.801022	48.6991
4	Down	INTERPRO	IPR004160:Translation elongation factor EFTu/EF1A, C-terminal	4	0.18859	0.0376955	AT1G07920, AT5G10630, AT1G07930, AT4G02930	1937	9	22105	5.07199	1	0.801022	48.6991
4	Down	INTERPRO	IPR025799:Protein arginine N-methyltransferase	4	0.18859	0.0376955	AT4G29510, AT3G06930, AT3G12270, AT1G04870	1937	9	22105	5.07199	1	0.801022	48.6991
4	Down	INTERPRO	IPR009081:Acyl carrier protein-like	4	0.18859	0.0376955	AT1G65290, AT1G54630, AT5G47630, AT2G44620	1937	9	22105	5.07199	1	0.801022	48.6991
4	Down	GOTERM_CC_DIRECT	GO:0019773~proteasome core complex, alpha-subunit complex	5	0.235738	0.0377832	AT5G66140, AT2G05840, AT3G22110, AT2G27020, AT5G42790	2078	16	25147	3.78173	1	0.203463	41.3036
4	Down	GOTERM_CC_DIRECT	GO:0008541~proteasome regulatory particle, lid subcomplex	5	0.235738	0.0377832	AT4G19006, AT1G64520, AT1G29150, AT5G09900, AT5G05780	2078	16	25147	3.78173	1	0.203463	41.3036
4	Down	UP_SEQ_FEATURE	topological domain:Lumenal	15	0.707214	0.0381817	AT1G74380, AT3G17700, AT3G62720, AT5G07720, AT1G10130, AT2G22900, AT3G02350, AT1G27770, AT1G07810, AT2G14740, AT5G61790, AT4G00900, AT3G25140, AT2G03220, AT5G22130	834	90	8938	1.78617	1	0.954582	47.6543
4	Down	UP_KEYWORDS	NAD	29	1.36728	0.0383702	AT4G36250, AT4G35260, AT3G02580, AT1G17745, AT5G43330, AT5G23990, AT1G32230, AT1G79530, AT3G23820, AT3G59890, AT3G29360, AT1G16350, AT5G49970, AT4G02580, AT1G32780, AT4G28220, AT2G26260, AT1G78570, AT3G23810, AT4G12110, AT3G62830, AT1G08200, AT4G34200, AT3G66658, AT2G26640, AT3G47520, AT3G52880, AT5G37510, AT5G15490	2112	248	26542	1.46956	0.999999	0.148798	41.4397
4	Down	GOTERM_MF_DIRECT	GO:0008514~organic anion transmembrane transporter activity	6	0.282885	0.0385831	AT3G17430, AT5G44370, AT1G77610, AT3G11320, AT5G04160, AT1G12500	1676	21	18171	3.09768	1	0.705899	45.8547
4	Down	GOTERM_BP_DIRECT	GO:0006949~syncytium formation	5	0.235738	0.0388974	AT2G39700, AT4G28250, AT2G03090, AT2G20750, AT1G14520	1653	15	18499	3.73039	1	0.619583	48.2348
4	Down	UP_KEYWORDS	Mitochondrion	85	4.00754	0.0389642	AT1G08480, AT5G40770, AT5G23250, AT1G14980, AT5G26780, AT4G14050, AT1G50200, AT5G66760, AT1G19580, AT3G15730, AT5G64050, AT3G06050, AT3G20240, AT3G02660, AT4G26670, AT4G26300, AT3G20000, AT1G80270, AT4G02580, AT2G20530, AT1G80550, AT4G16835, AT5G60960, AT1G61870, AT1G19520, AT5G20090, AT5G08680, AT5G43970, AT5G09600, AT5G67590, AT3G23830, AT4G22930, AT2G33040, AT5G41685, AT5G26830, AT3G02650, AT4…	2112	872	26542	1.22502	0.999999	0.149344	41.9325
4	Down	UP_KEYWORDS	Cellulose biosynthesis	4	0.18859	0.0394485	AT2G21770, AT4G32410, AT5G05170, AT5G64740	2112	10	26542	5.02689	0.999999	0.149487	42.3315
4	Down	GOTERM_BP_DIRECT	GO:0006828~manganese ion transport	4	0.18859	0.0396338	AT4G27940, AT3G13320, AT1G07810, AT1G10130	1653	9	18499	4.97385	1	0.62064	48.8891
4	Down	GOTERM_BP_DIRECT	GO:0051603~proteolysis involved in cellular protein catabolic process	16	0.754361	0.0399341	AT4G12910, AT5G08260, AT1G56450, AT4G14800, AT5G09640, AT5G40580, AT4G35350, AT3G10410, AT3G20210, AT5G22000, AT1G09850, AT5G42240, AT4G31300, AT1G13060, AT3G07990, AT3G26340	1653	103	18499	1.73843	1	0.61759	49.1538
4	Down	GOTERM_BP_DIRECT	GO:0030433~ER-associated ubiquitin-dependent protein catabolic process	7	0.330033	0.0400452	AT1G53750, AT1G45000, AT5G19990, AT1G02145, AT3G05530, AT1G16900, AT1G18260	1653	29	18499	2.70132	1	0.612844	49.2513
4	Down	UP_SEQ_FEATURE	repeat:LRR 14	11	0.518623	0.0401238	AT1G17750, AT5G62230, AT5G01720, AT2G24230, AT1G12460, AT4G33210, AT2G02220, AT3G28040, AT5G06940, AT2G01950, AT4G20940	834	58	8938	2.03254	1	0.954487	49.3843
4	Down	GOTERM_MF_DIRECT	GO:0008017~microtubule binding	19	0.895804	0.0406371	AT3G19050, AT3G45850, AT1G60500, AT4G32330, AT1G45688, AT5G67270, AT5G65930, AT5G23910, AT3G16630, AT3G19720, AT2G22125, AT3G47690, AT1G68060, AT5G62500, AT3G60190, AT2G35630, AT5G55230, AT3G16060, AT3G53180	1676	126	18171	1.63489	1	0.712732	47.6304
4	Down	INTERPRO	IPR017901:C-CAP/cofactor C-like domain	3	0.141443	0.0408111	AT4G39920, AT3G57890, AT4G34490	1937	4	22105	8.55898	1	0.820538	51.5091
4	Down	INTERPRO	IPR016098:Cyclase-associated protein CAP/septum formation inhibitor MinC, C-terminal	3	0.141443	0.0408111	AT4G39920, AT3G57890, AT4G34490	1937	4	22105	8.55898	1	0.820538	51.5091
4	Down	INTERPRO	IPR000597:Ribosomal protein L3	3	0.141443	0.0408111	AT1G43170, AT3G17465, AT1G61580	1937	4	22105	8.55898	1	0.820538	51.5091
4	Down	INTERPRO	IPR026739:AP complex subunit beta	3	0.141443	0.0408111	AT4G23460, AT4G11380, AT5G11490	1937	4	22105	8.55898	1	0.820538	51.5091
4	Down	INTERPRO	IPR019926:Ribosomal protein L3, conserved site	3	0.141443	0.0408111	AT1G43170, AT3G17465, AT1G61580	1937	4	22105	8.55898	1	0.820538	51.5091
4	Down	INTERPRO	IPR006599:CARP motif	3	0.141443	0.0408111	AT4G39920, AT3G57890, AT4G34490	1937	4	22105	8.55898	1	0.820538	51.5091
4	Down	UP_KEYWORDS	Schiff base	5	0.235738	0.0411077	AT3G52930, AT2G01140, AT2G36460, AT5G03690, AT2G45440	2112	17	26542	3.69625	1	0.15376	43.6791
4	Down	GOTERM_BP_DIRECT	GO:0051017~actin filament bundle assembly	6	0.282885	0.0411747	AT3G55770, AT2G41740, AT4G30160, AT1G10200, AT2G29890, AT4G26700	1653	22	18499	3.05214	1	0.617584	50.2333
4	Down	GOTERM_BP_DIRECT	GO:0010073~meristem maintenance	6	0.282885	0.0411747	AT4G32551, AT2G32700, AT5G23630, AT4G07410, AT4G27760, AT1G52150	1653	22	18499	3.05214	1	0.617584	50.2333
4	Down	GOTERM_BP_DIRECT	GO:0007030~Golgi organization	6	0.282885	0.0411747	AT1G71830, AT3G07100, AT5G51430, AT4G14950, AT1G73430, AT1G78900	1653	22	18499	3.05214	1	0.617584	50.2333
4	Down	GOTERM_BP_DIRECT	GO:0015031~protein transport	41	1.93305	0.0417601	AT2G43160, AT2G17980, AT1G52280, AT1G72750, AT5G24650, AT1G27970, AT5G03340, AT5G05010, AT3G01610, AT1G59750, AT2G30050, AT4G35730, AT2G42700, AT4G26670, AT3G63460, AT4G16144, AT3G07410, AT3G43300, AT5G61210, AT1G04760, AT4G18800, AT1G11890, AT3G11730, AT3G23710, AT1G09630, AT5G45750, AT3G17970, AT1G32050, AT4G38790, AT1G26690, AT1G50500, AT1G55690, AT4G17530, AT1G17730, AT3G49470, AT3G16310, AT1…	1653	339	18499	1.3535	1	0.617272	50.7352
4	Down	UP_KEYWORDS	Palmitate	11	0.518623	0.0418201	AT3G26935, AT5G50020, AT3G51390, AT4G01730, AT4G15080, AT1G69420, AT5G20350, AT4G24630, AT1G09630, AT4G28950, AT3G54840	2112	68	26542	2.03294	1	0.154645	44.2487
4	Down	GOTERM_BP_DIRECT	GO:0072334~UDP-galactose transmembrane transport	3	0.141443	0.042325	AT4G23010, AT1G77610, AT1G14360	1653	4	18499	8.39338	1	0.616792	51.215
4	Down	GOTERM_BP_DIRECT	GO:0030865~cortical cytoskeleton organization	3	0.141443	0.042325	AT5G67270, AT3G55005, AT5G18580	1653	4	18499	8.39338	1	0.616792	51.215
4	Down	GOTERM_BP_DIRECT	GO:0070828~heterochromatin organization	3	0.141443	0.042325	AT5G02560, AT5G58230, AT5G27670	1653	4	18499	8.39338	1	0.616792	51.215
4	Down	PIR_SUPERFAMILY	PIRSF002291:adaptor protein complex, beta subunit	3	0.141443	0.0424913	AT4G23460, AT4G11380, AT5G11490	172	3	1373	7.98256	0.99845	0.99845	40.4237
4	Down	PIR_SUPERFAMILY	PIRSF037188:U6 snRNA-associated Sm-like protein LSm7	3	0.141443	0.0424913	AT2G03870, AT2G23930, AT3G11500	172	3	1373	7.98256	0.99845	0.99845	40.4237
4	Down	GOTERM_MF_DIRECT	GO:0004332~fructose-bisphosphate aldolase activity	4	0.18859	0.0430062	AT3G52930, AT2G01140, AT2G36460, AT5G03690	1676	9	18171	4.81862	1	0.721698	49.611
4	Down	GOTERM_MF_DIRECT	GO:0008469~histone-arginine N-methyltransferase activity	4	0.18859	0.0430062	AT4G29510, AT3G06930, AT3G12270, AT1G04870	1676	9	18171	4.81862	1	0.721698	49.611
4	Down	GOTERM_CC_DIRECT	GO:0005874~microtubule	21	0.990099	0.0433716	AT3G19050, AT3G45850, AT1G75780, AT3G61650, AT1G60500, AT4G32330, AT3G44730, AT5G67270, AT5G23910, AT3G16630, AT4G32830, AT2G35880, AT1G80260, AT1G50010, AT4G01370, AT5G62500, AT3G60190, AT2G35630, AT5G55230, AT3G16060, AT1G04820	2078	161	25147	1.57846	1	0.227293	45.8476
4	Down	GOTERM_CC_DIRECT	GO:0097526~spliceosomal tri-snRNP complex	4	0.18859	0.0434515	AT2G03870, AT1G20580, AT2G23930, AT3G11500	2078	10	25147	4.84062	1	0.224639	45.9101
4	Down	GOTERM_BP_DIRECT	GO:0016049~cell growth	9	0.424328	0.043758	AT3G07100, AT3G21510, AT2G20190, AT5G51430, AT4G33430, AT3G16630, AT5G40770, AT3G16060, AT5G64740	1653	45	18499	2.23823	1	0.62386	52.4124
4	Down	UP_KEYWORDS	Lipoprotein	44	2.07449	0.0439832	AT3G26935, AT3G51390, AT1G52280, AT5G58480, AT5G56590, AT5G58090, AT3G54840, AT3G56760, AT5G50020, AT4G16640, AT4G15080, AT5G14420, AT2G17120, AT2G32300, AT3G07410, AT4G28100, AT5G20350, AT3G06130, AT1G21880, AT4G18800, AT2G17800, AT5G60800, AT1G32860, AT1G69420, AT3G11730, AT3G06035, AT1G16920, AT5G56540, AT4G28950, AT1G09630, AT5G67130, AT5G45750, AT5G64310, AT1G18650, AT1G64760, AT4G32410, AT4…	2112	414	26542	1.33565	1	0.160477	45.9456
4	Down	UP_SEQ_FEATURE	repeat:LRR 15	10	0.471476	0.043991	AT1G17750, AT5G62230, AT5G01720, AT1G12460, AT4G33210, AT2G02220, AT3G28040, AT5G06940, AT2G01950, AT4G20940	834	51	8938	2.10138	1	0.96055	52.6703
4	Down	SMART	SM00673:CARP	3	0.141443	0.0444157	AT4G39920, AT3G57890, AT4G34490	773	4	8423	8.17238	1	0.602613	45.9099
4	Down	UP_SEQ_FEATURE	short sequence motif:HXXXXD motif	5	0.235738	0.0444611	AT3G18850, AT2G38110, AT1G06520, AT3G57650, AT4G01950	834	15	8938	3.57234	1	0.955821	53.0558
4	Down	UP_SEQ_FEATURE	short sequence motif:DWD box	5	0.235738	0.0444611	AT2G33340, AT5G58230, AT1G80670, AT5G52820, AT5G14050	834	15	8938	3.57234	1	0.955821	53.0558
4	Down	GOTERM_MF_DIRECT	GO:0015450~P-P-bond-hydrolysis-driven protein transmembrane transporter activity	9	0.424328	0.0456213	AT3G20000, AT5G43970, AT4G26670, AT4G18270, AT1G72750, AT5G24650, AT5G50460, AT5G05000, AT3G46740	1676	44	18171	2.21766	1	0.73185	51.7156
4	Down	UP_SEQ_FEATURE	repeat:Gelsolin-like 3	3	0.141443	0.045828	AT2G41740, AT4G30160, AT2G29890	834	4	8938	8.03777	1	0.953939	54.16
4	Down	UP_SEQ_FEATURE	repeat:Gelsolin-like 1	3	0.141443	0.045828	AT2G41740, AT4G30160, AT2G29890	834	4	8938	8.03777	1	0.953939	54.16
4	Down	UP_SEQ_FEATURE	repeat:Gelsolin-like 6	3	0.141443	0.045828	AT2G41740, AT4G30160, AT2G29890	834	4	8938	8.03777	1	0.953939	54.16
4	Down	UP_SEQ_FEATURE	repeat:Gelsolin-like 2	3	0.141443	0.045828	AT2G41740, AT4G30160, AT2G29890	834	4	8938	8.03777	1	0.953939	54.16
4	Down	UP_SEQ_FEATURE	repeat:Gelsolin-like 4	3	0.141443	0.045828	AT2G41740, AT4G30160, AT2G29890	834	4	8938	8.03777	1	0.953939	54.16
4	Down	UP_SEQ_FEATURE	domain:HP	3	0.141443	0.045828	AT2G41740, AT4G30160, AT2G29890	834	4	8938	8.03777	1	0.953939	54.16
4	Down	UP_SEQ_FEATURE	repeat:Gelsolin-like 5	3	0.141443	0.045828	AT2G41740, AT4G30160, AT2G29890	834	4	8938	8.03777	1	0.953939	54.16
4	Down	UP_SEQ_FEATURE	region of interest:Polyphosphoinositide binding	3	0.141443	0.045828	AT2G41740, AT4G30160, AT2G29890	834	4	8938	8.03777	1	0.953939	54.16
4	Down	GOTERM_MF_DIRECT	GO:0008139~nuclear localization sequence binding	6	0.282885	0.0462671	AT5G62600, AT3G08947, AT5G03070, AT4G16143, AT5G19820, AT5G53480	1676	22	18171	2.95688	1	0.726054	52.2225
4	Down	GOTERM_CC_DIRECT	GO:0015030~Cajal body	5	0.235738	0.0462733	AT2G27040, AT4G25630, AT1G63780, AT4G00830, AT1G09700	2078	17	25147	3.55928	1	0.234555	48.0761
4	Down	UP_KEYWORDS	Kinase	120	5.65771	0.0472303	AT1G60800, AT1G60890, AT5G63770, AT5G62230, AT2G44830, AT3G54030, AT1G47840, AT2G23200, AT5G23580, AT1G72710, AT2G39360, AT2G23070, AT1G76550, AT1G53730, AT2G02220, AT4G20270, AT1G50240, AT2G28250, AT1G10760, AT5G01820, AT1G01540, AT1G54510, AT3G03940, AT1G29720, AT2G20635, AT3G44850, AT5G35980, AT1G10940, AT5G24010, AT4G09320, AT2G24230, AT1G67720, AT5G57670, AT2G43790, AT5G56890, AT4G34220, AT4…	2112	1285	26542	1.17359	1	0.169797	48.4032
4	Down	UP_SEQ_FEATURE	repeat:LRR 10	13	0.612918	0.0475631	AT1G17750, AT5G62230, AT5G01720, AT1G80080, AT5G06940, AT2G24230, AT1G12460, AT4G33210, AT2G02220, AT3G28040, AT2G01950, AT4G20940, AT2G16250	834	76	8938	1.83318	1	0.953299	55.5264
4	Down	GOTERM_BP_DIRECT	GO:0006402~mRNA catabolic process	5	0.235738	0.0483052	AT2G17510, AT3G13290, AT5G13570, AT5G07350, AT4G03110	1653	16	18499	3.49724	1	0.655712	56.032
4	Down	GOTERM_BP_DIRECT	GO:0017148~negative regulation of translation	5	0.235738	0.0483052	AT1G02080, AT5G45330, AT5G18230, AT5G59710, AT1G11580	1653	16	18499	3.49724	1	0.655712	56.032
4	Down	UP_SEQ_FEATURE	repeat:LRR 8	15	0.707214	0.0484765	AT1G17750, AT5G62230, AT5G01720, AT1G80080, AT5G06940, AT2G24230, AT1G12460, AT4G33210, AT2G02220, AT3G28040, AT3G63130, AT5G19320, AT2G01950, AT4G20940, AT2G16250	834	93	8938	1.72855	1	0.95018	56.2304
4	Down	GOTERM_BP_DIRECT	GO:0006006~glucose metabolic process	6	0.282885	0.0488771	AT5G15140, AT5G40760, AT1G79530, AT1G23190, AT5G64860, AT3G17940	1653	23	18499	2.91944	1	0.65486	56.4685
4	Down	UP_SEQ_FEATURE	repeat:LRR 13	11	0.518623	0.0490816	AT1G17750, AT5G62230, AT5G01720, AT2G24230, AT1G12460, AT4G33210, AT2G02220, AT3G28040, AT5G06940, AT2G01950, AT4G20940	834	60	8938	1.96479	1	0.946115	56.6909
4	Down	GOTERM_MF_DIRECT	GO:0004843~thiol-dependent ubiquitin-specific protease activity	8	0.377181	0.0494782	AT3G20630, AT1G51710, AT4G30890, AT1G17110, AT4G10590, AT5G46740, AT2G27350, AT3G14400	1676	37	18171	2.34419	1	0.739776	54.67
4	Down	UP_KEYWORDS	TPR repeat	11	0.518623	0.0495287	AT3G11540, AT3G17970, AT4G11260, AT3G54010, AT5G19400, AT1G80410, AT3G14110, AT2G42580, AT5G48390, AT2G42810, AT1G78770	2112	70	26542	1.97485	1	0.175725	50.0798
4	Down	INTERPRO	IPR008928:Six-hairpin glycosidase-like	9	0.424328	0.049711	AT4G39010, AT1G64390, AT4G10180, AT4G34860, AT5G12950, AT4G02290, AT4G34260, AT2G32990, AT5G12960	1937	47	22105	2.18527	1	0.87295	58.7584
4	Down	INTERPRO	IPR014811:Domain of unknown function DUF1785	4	0.18859	0.0504207	AT1G48410, AT2G27040, AT1G31280, AT2G32940	1937	10	22105	4.56479	1	0.871951	59.2901
4	Down	INTERPRO	IPR003165:Stem cell self-renewal protein Piwi	4	0.18859	0.0504207	AT1G48410, AT2G27040, AT1G31280, AT2G32940	1937	10	22105	4.56479	1	0.871951	59.2901
4	Down	INTERPRO	IPR007750:Protein of unknown function DUF674	4	0.18859	0.0504207	AT5G01140, AT5G01120, AT3G09140, AT5G01130	1937	10	22105	4.56479	1	0.871951	59.2901
4	Down	UP_SEQ_FEATURE	propeptide:Removed in mature form	20	0.942951	0.0506083	AT1G21880, AT5G58480, AT2G17800, AT1G32860, AT5G56590, AT5G56540, AT3G06035, AT5G58090, AT1G09630, AT5G67130, AT5G40580, AT1G64760, AT5G64310, AT2G17120, AT4G31300, AT4G28100, AT3G61640, AT1G13060, AT4G31140, AT3G26340	834	137	8938	1.56453	1	0.945115	57.8326
4	Down	UP_KEYWORDS	GTPase activation	8	0.377181	0.0514287	AT5G19390, AT1G08680, AT4G03100, AT3G63130, AT5G19320, AT5G13300, AT5G46750, AT5G61980	2112	43	26542	2.33809	1	0.180207	51.4275
4	Down	UP_KEYWORDS	Hydrolase	218	10.2782	0.0514613	AT3G55260, AT3G27320, AT5G13690, AT3G58510, AT3G19720, AT5G20950, AT3G63200, AT1G16780, AT4G35350, AT2G40116, AT2G05920, AT4G16640, AT5G44730, AT2G43070, AT4G04910, AT3G26340, AT4G22300, AT5G47500, AT2G38010, AT1G17110, AT3G55270, AT4G10590, AT1G28600, AT1G53920, AT3G58460, AT2G28100, AT3G10410, AT1G62340, AT2G36670, AT1G71691, AT4G17100, AT1G54790, AT4G30020, AT5G46740, AT4G26830, AT3G24590, AT2…	2112	2455	26542	1.11595	1	0.178577	51.4503
4	Down	KEGG_PATHWAY	ath03008:Ribosome biogenesis in eukaryotes	20	0.942951	0.0525236	AT1G15440, AT4G07410, AT1G63780, AT5G17020, AT3G05060, AT1G75660, AT2G44680, AT3G01610, AT5G14050, AT5G67380, AT4G25630, AT1G50920, AT1G10490, AT2G23070, AT4G04940, AT3G07050, AT3G06530, AT4G22380, AT5G08180, AT1G56110	614	101	4784	1.54288	0.998086	0.790837	45.9653
4	Down	GOTERM_BP_DIRECT	GO:0009734~auxin-activated signaling pathway	25	1.17869	0.0526168	AT5G37020, AT2G38120, AT4G11260, AT5G18020, AT4G23980, AT4G02570, AT2G26700, AT1G30330, AT5G46700, AT2G17800, AT3G16500, AT2G42580, AT1G04550, AT5G13680, AT4G29080, AT1G59750, AT5G47750, AT5G01990, AT3G15540, AT3G51800, AT3G54010, AT3G61830, AT3G28860, AT2G01950, AT1G73590	1653	190	18499	1.47252	1	0.67738	59.2237
4	Down	GOTERM_BP_DIRECT	GO:0010014~meristem initiation	4	0.18859	0.0529455	AT4G32880, AT1G72560, AT2G34710, AT1G52150	1653	10	18499	4.47647	1	0.674609	59.4578
4	Down	GOTERM_BP_DIRECT	GO:0045899~positive regulation of RNA polymerase II transcriptional preinitiation complex assembly	4	0.18859	0.0529455	AT1G53750, AT1G45000, AT5G19990, AT3G05530	1653	10	18499	4.47647	1	0.674609	59.4578
4	Down	GOTERM_BP_DIRECT	GO:0016458~gene silencing	4	0.18859	0.0529455	AT2G27040, AT2G24490, AT5G15380, AT5G58130	1653	10	18499	4.47647	1	0.674609	59.4578
4	Down	GOTERM_BP_DIRECT	GO:0009955~adaxial/abaxial pattern specification	4	0.18859	0.0529455	AT1G48410, AT3G25520, AT2G34710, AT1G33140	1653	10	18499	4.47647	1	0.674609	59.4578
4	Down	GOTERM_BP_DIRECT	GO:0050829~defense response to Gram-negative bacterium	4	0.18859	0.0529455	AT2G45220, AT4G33220, AT3G23820, AT3G14310	1653	10	18499	4.47647	1	0.674609	59.4578
4	Down	GOTERM_BP_DIRECT	GO:0000060~protein import into nucleus, translocation	4	0.18859	0.0529455	AT3G08947, AT1G07140, AT5G19820, AT5G53480	1653	10	18499	4.47647	1	0.674609	59.4578
4	Down	GOTERM_BP_DIRECT	GO:0046907~intracellular transport	4	0.18859	0.0529455	AT1G07140, AT1G52380, AT4G16144, AT3G60600	1653	10	18499	4.47647	1	0.674609	59.4578
4	Down	UP_SEQ_FEATURE	repeat:LRR 11	12	0.565771	0.0531016	AT1G17750, AT5G62230, AT5G01720, AT2G24230, AT1G12460, AT4G33210, AT2G02220, AT3G28040, AT5G06940, AT2G01950, AT4G20940, AT2G16250	834	69	8938	1.86383	1	0.947165	59.6367
4	Down	UP_KEYWORDS	Serine biosynthesis	3	0.141443	0.0537664	AT4G34200, AT4G35630, AT1G17745	2112	5	26542	7.54034	1	0.18422	53.0393
4	Down	GOTERM_MF_DIRECT	GO:0004707~MAP kinase activity	6	0.282885	0.0547945	AT2G42880, AT5G19010, AT4G01370, AT4G08480, AT2G43790, AT3G18040	1676	23	18171	2.82832	1	0.765968	58.4657
4	Down	GOTERM_BP_DIRECT	GO:0008360~regulation of cell shape	8	0.377181	0.0548532	AT2G36850, AT1G72710, AT3G13670, AT3G03940, AT4G04970, AT5G13000, AT4G26100, AT1G06490	1653	39	18499	2.29562	1	0.682854	60.7921
4	Down	GOTERM_BP_DIRECT	GO:0006891~intra-Golgi vesicle-mediated transport	8	0.377181	0.0548532	AT1G31780, AT1G62020, AT1G52360, AT3G15980, AT4G32760, AT4G04910, AT5G54440, AT1G21380	1653	39	18499	2.29562	1	0.682854	60.7921
4	Down	GOTERM_MF_DIRECT	GO:0003743~translation initiation factor activity	17	0.801509	0.0549793	AT1G10840, AT4G34110, AT1G04170, AT2G34750, AT2G05830, AT1G17440, AT5G25757, AT4G20980, AT3G26400, AT4G11420, AT1G53880, AT1G11480, AT1G36730, AT2G39990, AT2G46290, AT1G54270, AT5G15610	1676	113	18171	1.63108	1	0.757524	58.5921
4	Down	INTERPRO	IPR006694:Fatty acid hydroxylase	5	0.235738	0.0554675	AT2G34770, AT3G02580, AT4G12110, AT1G02190, AT1G69640	1937	17	22105	3.35646	1	0.892101	62.8894
4	Down	GOTERM_CC_DIRECT	GO:0000922~spindle pole	5	0.235738	0.0557323	AT5G62500, AT2G35630, AT4G32830, AT3G47690, AT1G80260	2078	18	25147	3.36154	1	0.27296	54.7638
4	Down	GOTERM_CC_DIRECT	GO:0009574~preprophase band	5	0.235738	0.0557323	AT2G35630, AT5G55230, AT2G43790, AT2G34680, AT3G47690	2078	18	25147	3.36154	1	0.27296	54.7638
4	Down	GOTERM_CC_DIRECT	GO:0005813~centrosome	4	0.18859	0.0561674	AT1G07140, AT2G35630, AT5G18580, AT1G80260	2078	11	25147	4.40056	1	0.271435	55.0513
4	Down	GOTERM_CC_DIRECT	GO:0005742~mitochondrial outer membrane translocase complex	4	0.18859	0.0561674	AT3G20000, AT5G43970, AT5G41685, AT5G41950	2078	11	25147	4.40056	1	0.271435	55.0513
4	Down	GOTERM_CC_DIRECT	GO:0031597~cytosolic proteasome complex	4	0.18859	0.0561674	AT1G53750, AT1G45000, AT5G19990, AT3G05530	2078	11	25147	4.40056	1	0.271435	55.0513
4	Down	SMART	SM01163:SM01163	4	0.18859	0.0564543	AT1G48410, AT2G27040, AT1G31280, AT2G32940	773	10	8423	4.3586	1	0.670749	54.4338
4	Down	SMART	SM00950:SM00950	4	0.18859	0.0564543	AT1G48410, AT2G27040, AT1G31280, AT2G32940	773	10	8423	4.3586	1	0.670749	54.4338
4	Down	UP_KEYWORDS	Sugar transport	17	0.801509	0.056492	AT3G17430, AT4G35335, AT1G11260, AT1G77610, AT1G67300, AT5G04160, AT1G12500, AT1G21070, AT4G23010, AT3G47420, AT5G19980, AT2G13100, AT5G57100, AT5G33320, AT3G11320, AT1G14360, AT1G12600	2112	131	26542	1.63086	1	0.191041	54.8559
4	Down	UP_KEYWORDS	Phytochrome signaling pathway	8	0.377181	0.0571377	AT4G02440, AT3G61140, AT5G42970, AT2G42400, AT1G71230, AT4G10180, AT2G25930, AT3G17609	2112	44	26542	2.28495	1	0.191271	55.2767
4	Down	GOTERM_MF_DIRECT	GO:0036402~proteasome-activating ATPase activity	4	0.18859	0.0573266	AT1G53750, AT1G45000, AT5G19990, AT3G05530	1676	10	18171	4.33675	1	0.76288	60.1671
4	Down	INTERPRO	IPR015421:Pyridoxal phosphate-dependent transferase, major region, subdomain 1	14	0.660066	0.0573938	AT5G26600, AT3G04520, AT1G43710, AT5G04620, AT2G20340, AT4G13930, AT5G26780, AT1G80600, AT1G77670, AT5G57590, AT3G48730, AT4G35630, AT5G63570, AT2G02010	1937	92	22105	1.73661	1	0.896249	64.1824
4	Down	INTERPRO	IPR015424:Pyridoxal phosphate-dependent transferase	14	0.660066	0.0573938	AT5G26600, AT3G04520, AT1G43710, AT5G04620, AT2G20340, AT4G13930, AT5G26780, AT1G80600, AT1G77670, AT5G57590, AT3G48730, AT4G35630, AT5G63570, AT2G02010	1937	92	22105	1.73661	1	0.896249	64.1824
4	Down	KEGG_PATHWAY	ath03013:RNA transport	30	1.41443	0.058426	AT3G08947, AT4G34110, AT1G04170, AT3G52150, AT1G07930, AT1G79280, AT4G11420, AT2G30050, AT5G62290, AT1G36730, AT1G54270, AT1G72560, AT3G63130, AT4G38760, AT1G07920, AT1G10840, AT5G17020, AT4G20980, AT5G51200, AT1G53880, AT2G39990, AT2G46290, AT1G51510, AT5G19320, AT1G80670, AT3G16310, AT2G41620, AT4G39680, AT4G32910, AT5G53480	614	169	4784	1.38311	0.999073	0.752586	49.6835
4	Down	GOTERM_CC_DIRECT	GO:0071004~U2-type prespliceosome	6	0.282885	0.0585247	AT2G03870, AT2G23930, AT4G03120, AT5G64270, AT4G36690, AT3G11500	2078	26	25147	2.79266	1	0.277949	56.5796
4	Down	GOTERM_BP_DIRECT	GO:0009073~aromatic amino acid family biosynthetic process	5	0.235738	0.0588516	AT1G48850, AT2G21940, AT3G29200, AT2G45300, AT1G69370	1653	17	18499	3.29152	1	0.704181	63.456
4	Down	GOTERM_BP_DIRECT	GO:0016024~CDP-diacylglycerol biosynthetic process	5	0.235738	0.0588516	AT3G18850, AT1G06520, AT3G57650, AT4G22340, AT4G01950	1653	17	18499	3.29152	1	0.704181	63.456
4	Down	UP_SEQ_FEATURE	zinc finger region:C3H1-type 5	4	0.18859	0.0588674	AT1G04990, AT3G48440, AT2G47850, AT5G18550	834	10	8938	4.28681	1	0.957447	63.5345
4	Down	UP_SEQ_FEATURE	domain:RRM 3	4	0.18859	0.0588674	AT3G01150, AT4G34110, AT1G43190, AT4G36690	834	10	8938	4.28681	1	0.957447	63.5345
4	Down	COG_ONTOLOGY	Cytoskeleton	4	0.18859	0.0592477	AT3G61650, AT1G04160, AT1G02840, AT4G26700	220	11	2589	4.27934	0.882067	0.656586	41.7824
4	Down	UP_SEQ_FEATURE	repeat:LRR 12	11	0.518623	0.0592873	AT1G17750, AT5G62230, AT5G01720, AT2G24230, AT1G12460, AT4G33210, AT2G02220, AT3G28040, AT5G06940, AT2G01950, AT4G20940	834	62	8938	1.90141	1	0.953774	63.8041
4	Down	UP_KEYWORDS	Methyltransferase	34	1.60302	0.0595416	AT5G65860, AT3G02320, AT5G17920, AT1G01860, AT3G06930, AT1G36310, AT2G43320, AT3G21820, AT4G29510, AT5G26180, AT5G64030, AT2G47420, AT1G69770, AT1G26850, AT3G27230, AT2G23380, AT4G31790, AT1G04870, AT5G01230, AT5G59500, AT1G77260, AT1G04430, AT3G51070, AT5G15380, AT4G34570, AT1G19640, AT3G12270, AT4G18030, AT1G11680, AT4G25630, AT1G73100, AT4G33110, AT2G16370, AT1G29790	2112	313	26542	1.36513	1	0.196873	56.8112
4	Down	UP_SEQ_FEATURE	repeat:LRR 16	9	0.424328	0.0600147	AT1G17750, AT5G62230, AT5G01720, AT4G33210, AT2G02220, AT3G28040, AT5G06940, AT2G01950, AT4G20940	834	46	8938	2.09681	1	0.950841	64.2667
4	Down	INTERPRO	IPR012946:X8	11	0.518623	0.0603836	AT4G26830, AT5G58480, AT1G18650, AT1G64760, AT1G78520, AT4G34480, AT5G56590, AT5G58090, AT3G07320, AT5G35740, AT4G31140	1937	66	22105	1.902	1	0.904284	66.1054
4	Down	GOTERM_BP_DIRECT	GO:0016579~protein deubiquitination	9	0.424328	0.0606326	AT3G20630, AT1G51710, AT4G30890, AT4G31670, AT1G17110, AT4G10590, AT5G46740, AT2G27350, AT3G14400	1653	48	18499	2.09834	1	0.710412	64.5869
4	Down	INTERPRO	IPR000490:Glycoside hydrolase, family 17	9	0.424328	0.0612026	AT4G26830, AT5G58480, AT1G64760, AT4G34480, AT1G32860, AT5G56590, AT5G58090, AT3G07320, AT4G31140	1937	49	22105	2.09608	1	0.903566	66.615
4	Down	GOTERM_BP_DIRECT	GO:0009733~response to auxin	35	1.65017	0.0614256	AT5G37020, AT4G02570, AT2G02560, AT1G64520, AT5G40770, AT5G13300, AT4G29080, AT1G54990, AT1G59750, AT3G15540, AT1G71230, AT1G15750, AT5G09810, AT2G25930, AT1G75580, AT1G10840, AT5G18020, AT2G38120, AT2G37630, AT1G30330, AT3G16500, AT1G04550, AT2G34680, AT1G09700, AT4G32551, AT5G01990, AT1G48410, AT2G32700, AT4G03400, AT4G32880, AT3G21110, AT4G38630, AT3G28860, AT5G08640, AT2G21220	1653	290	18499	1.35066	1	0.710472	65.0798
4	Down	INTERPRO	IPR014722:Ribosomal protein L2 domain 2	6	0.282885	0.0622888	AT2G20450, AT3G08740, AT4G36130, AT4G15000, AT3G49910, AT1G18540	1937	25	22105	2.73887	1	0.903872	67.2796
4	Down	INTERPRO	IPR010920:Like-Sm (LSM) domain	8	0.377181	0.0632784	AT2G03870, AT3G62840, AT2G47640, AT5G45330, AT4G30220, AT1G20580, AT2G23930, AT3G11500	1937	41	22105	2.22673	1	0.903817	67.8743
4	Down	INTERPRO	IPR012295:Beta2-adaptin/TBP, C-terminal domain	3	0.141443	0.0641123	AT4G23460, AT4G11380, AT5G11490	1937	5	22105	6.84719	1	0.903202	68.3675
4	Down	INTERPRO	IPR006692:Coatomer, WD associated region	3	0.141443	0.0641123	AT1G62020, AT1G52360, AT3G15980	1937	5	22105	6.84719	1	0.903202	68.3675
4	Down	INTERPRO	IPR011331:Ribosomal protein L37ae/L37e	3	0.141443	0.0641123	AT3G10950, AT3G16080, AT1G15250	1937	5	22105	6.84719	1	0.903202	68.3675
4	Down	INTERPRO	IPR013978:MEKHLA	3	0.141443	0.0641123	AT4G32880, AT2G34710, AT1G52150	1937	5	22105	6.84719	1	0.903202	68.3675
4	Down	INTERPRO	IPR007122:Villin/Gelsolin	3	0.141443	0.0641123	AT2G41740, AT4G30160, AT2G29890	1937	5	22105	6.84719	1	0.903202	68.3675
4	Down	INTERPRO	IPR003128:Villin headpiece	3	0.141443	0.0641123	AT2G41740, AT4G30160, AT2G29890	1937	5	22105	6.84719	1	0.903202	68.3675
4	Down	INTERPRO	IPR001392:Clathrin adaptor, mu subunit	3	0.141443	0.0641123	AT1G56590, AT1G60780, AT4G24550	1937	5	22105	6.84719	1	0.903202	68.3675
4	Down	INTERPRO	IPR012947:Threonyl/alanyl tRNA synthetase, SAD	3	0.141443	0.0641123	AT1G50200, AT3G16565, AT5G26830	1937	5	22105	6.84719	1	0.903202	68.3675
4	Down	INTERPRO	IPR001209:Ribosomal protein S14	3	0.141443	0.0641123	AT2G34520, AT3G43980, AT4G33865	1937	5	22105	6.84719	1	0.903202	68.3675
4	Down	GOTERM_MF_DIRECT	GO:0042803~protein homodimerization activity	24	1.13154	0.0645797	AT3G61600, AT3G13290, AT2G37630, AT1G19100, AT5G65930, AT2G21280, AT3G06930, AT5G10240, AT3G26400, AT5G42520, AT5G48160, AT4G24660, AT3G59420, AT5G45330, AT2G15290, AT2G37770, AT5G13570, AT5G11950, AT2G27230, AT1G15750, AT1G01360, AT1G08370, AT1G14440, AT2G03220	1676	179	18171	1.45366	1	0.794982	64.6866
4	Down	UP_SEQ_FEATURE	mutagenesis site	52	2.45167	0.0647851	AT4G02570, AT3G51160, AT5G05170, AT3G59420, AT1G71830, AT3G13320, AT1G69770, AT2G36490, AT5G13530, AT2G38120, AT3G03050, AT1G50430, AT4G02440, AT1G10760, AT4G24230, AT2G44900, AT4G28950, AT3G61140, AT5G42970, AT4G32410, AT2G43790, AT3G02580, AT4G35790, AT5G58290, AT5G13300, AT3G15540, AT3G05420, AT2G40540, AT3G17860, AT5G14420, AT3G63130, AT2G25930, AT3G26744, AT5G23570, AT2G37260, AT2G47070, AT1…	834	443	8938	1.25798	1	0.95751	67.1653
4	Down	INTERPRO	IPR002893:Zinc finger, MYND-type	4	0.18859	0.0649355	AT4G31670, AT3G21820, AT1G17110, AT1G67340	1937	11	22105	4.14981	1	0.902566	68.8474
4	Down	GOTERM_BP_DIRECT	GO:0006413~translational initiation	15	0.707214	0.0649437	AT1G10840, AT4G34110, AT2G34750, AT2G05830, AT1G17440, AT4G20980, AT3G26400, AT4G11420, AT1G53880, AT1G11480, AT1G36730, AT3G13640, AT2G39990, AT1G54270, AT1G34030	1653	101	18499	1.66205	1	0.726343	67.1898
4	Down	GOTERM_BP_DIRECT	GO:0006479~protein methylation	3	0.141443	0.0664131	AT4G29510, AT3G06930, AT1G04870	1653	5	18499	6.7147	1	0.729971	68.0351
4	Down	GOTERM_BP_DIRECT	GO:0001927~exocyst assembly	3	0.141443	0.0664131	AT5G49830, AT1G10180, AT1G76850	1653	5	18499	6.7147	1	0.729971	68.0351
4	Down	GOTERM_BP_DIRECT	GO:0006610~ribosomal protein import into nucleus	3	0.141443	0.0664131	AT3G08947, AT5G19820, AT5G53480	1653	5	18499	6.7147	1	0.729971	68.0351
4	Down	INTERPRO	IPR018040:Pectinesterase, active site	5	0.235738	0.0665486	AT1G53840, AT3G05620, AT3G14310, AT2G26440, AT1G11580	1937	18	22105	3.16999	1	0.90474	69.7678
4	Down	INTERPRO	IPR003527:Mitogen-activated protein (MAP) kinase, conserved site	5	0.235738	0.0665486	AT2G42880, AT5G19010, AT4G01370, AT2G43790, AT3G18040	1937	18	22105	3.16999	1	0.90474	69.7678
4	Down	GOTERM_BP_DIRECT	GO:0040007~growth	6	0.282885	0.0666527	AT5G57020, AT1G67560, AT1G17730, AT3G49720, AT5G42810, AT3G43300	1653	25	18499	2.68588	1	0.726782	68.171
4	Down	UP_SEQ_FEATURE	zinc finger region:C3H1-type 3	5	0.235738	0.0668764	AT1G04990, AT3G48440, AT2G47850, AT2G19810, AT5G18550	834	17	8938	3.15207	1	0.957791	68.3651
4	Down	GOTERM_BP_DIRECT	GO:0006888~ER to Golgi vesicle-mediated transport	11	0.518623	0.067041	AT3G07100, AT5G02280, AT1G62020, AT1G73430, AT4G01810, AT1G52360, AT2G27460, AT4G17530, AT3G15980, AT3G11730, AT2G20930	1653	66	18499	1.86519	1	0.724452	68.3901
4	Down	GOTERM_MF_DIRECT	GO:0005198~structural molecule activity	11	0.518623	0.0670795	AT4G19006, AT1G75780, AT3G61650, AT1G62020, AT1G52360, AT1G29150, AT3G15980, AT2G36250, AT4G34450, AT4G31480, AT1G30825	1676	64	18171	1.86345	1	0.799294	66.1297
4	Down	GOTERM_BP_DIRECT	GO:0016126~sterol biosynthetic process	8	0.377181	0.0687989	AT3G52940, AT1G11680, AT1G20050, AT1G50430, AT2G26260, AT3G02580, AT3G54250, AT4G12110	1653	41	18499	2.18364	1	0.729553	69.3642
4	Down	GOTERM_BP_DIRECT	GO:0000462~maturation of SSU-rRNA from tricistronic rRNA transcript (SSU-rRNA, 5.8S rRNA, LSU-rRNA)	8	0.377181	0.0687989	AT1G15440, AT5G18380, AT3G06530, AT1G17690, AT3G49080, AT5G14050, AT3G52580, AT1G42440	1653	41	18499	2.18364	1	0.729553	69.3642
4	Down	KEGG_PATHWAY	ath03018:RNA degradation	21	0.990099	0.0693803	AT2G03870, AT2G17510, AT4G32175, AT4G34110, AT4G27490, AT3G13290, AT3G52150, AT1G74030, AT1G75660, AT5G35430, AT2G36530, AT3G58580, AT1G02080, AT5G56630, AT5G13570, AT5G18230, AT3G22270, AT5G59710, AT4G00660, AT1G08370, AT3G13470	614	111	4784	1.47407	0.999761	0.750963	55.9721
4	Down	SMART	SM00863:SM00863	3	0.141443	0.0695865	AT1G50200, AT3G16565, AT5G26830	773	5	8423	6.5379	1	0.728089	62.3027
4	Down	SMART	SM00262:GEL	3	0.141443	0.0695865	AT2G41740, AT4G30160, AT2G29890	773	5	8423	6.5379	1	0.728089	62.3027
4	Down	SMART	SM00153:VHP	3	0.141443	0.0695865	AT2G41740, AT4G30160, AT2G29890	773	5	8423	6.5379	1	0.728089	62.3027
4	Down	GOTERM_MF_DIRECT	GO:0000030~mannosyltransferase activity	3	0.141443	0.0703384	AT2G25110, AT1G16570, AT5G22130	1676	5	18171	6.50513	1	0.806925	67.9282
4	Down	GOTERM_MF_DIRECT	GO:0033843~xyloglucan 6-xylosyltransferase activity	3	0.141443	0.0703384	AT1G74380, AT3G62720, AT5G07720	1676	5	18171	6.50513	1	0.806925	67.9282
4	Down	GOTERM_CC_DIRECT	GO:0000148~1,3-beta-D-glucan synthase complex	4	0.18859	0.0704268	AT2G36850, AT4G04970, AT5G13000, AT1G06490	2078	12	25147	4.03385	1	0.322134	63.5866
4	Down	GOTERM_BP_DIRECT	GO:0007033~vacuole organization	5	0.235738	0.0705161	AT2G38020, AT2G26890, AT3G54860, AT4G16144, AT4G22880	1653	18	18499	3.10866	1	0.734245	70.2884
4	Down	GOTERM_BP_DIRECT	GO:0009969~xyloglucan biosynthetic process	5	0.235738	0.0705161	AT1G74380, AT3G62720, AT5G07720, AT2G03220, AT2G22900	1653	18	18499	3.10866	1	0.734245	70.2884
4	Down	UP_KEYWORDS	Aspartyl esterase	10	0.471476	0.0710677	AT2G45220, AT4G33220, AT1G53840, AT3G05620, AT5G47500, AT1G05310, AT3G49220, AT3G14310, AT2G26440, AT1G11580	2112	65	26542	1.93342	1	0.229429	63.5141
4	Down	UP_SEQ_FEATURE	metal ion-binding site:Calcium 2; via carbonyl oxygen	3	0.141443	0.0717227	AT1G07810, AT4G00900, AT1G10130	834	5	8938	6.43022	1	0.963233	70.9889
4	Down	UP_SEQ_FEATURE	repeat:LRR 4	28	1.32013	0.0730984	AT5G62230, AT5G01720, AT1G80080, AT1G71830, AT1G27190, AT1G53730, AT5G67200, AT2G02220, AT3G63130, AT3G28040, AT2G01950, AT4G14103, AT1G17750, AT1G50180, AT5G06940, AT5G48740, AT2G24230, AT1G12460, AT4G27190, AT4G33210, AT5G48380, AT4G33430, AT1G67720, AT5G19320, AT4G34220, AT3G24660, AT4G20940, AT2G16250	834	217	8938	1.38284	1	0.962097	71.6955
4	Down	GOTERM_BP_DIRECT	GO:0007264~small GTPase mediated signal transduction	16	0.754361	0.0732627	AT5G27540, AT5G05670, AT4G18800, AT1G52280, AT2G17800, AT5G59840, AT1G16920, AT3G11730, AT4G28950, AT1G59750, AT1G09630, AT3G54840, AT5G45750, AT4G17530, AT3G07410, AT2G44610	1653	112	18499	1.59874	1	0.743903	71.7125
4	Down	GOTERM_BP_DIRECT	GO:0030163~protein catabolic process	16	0.754361	0.0732627	AT4G19006, AT4G11260, AT4G35880, AT1G64520, AT5G58290, AT1G53750, AT2G20580, AT1G45000, AT5G07030, AT5G19990, AT1G09750, AT2G03200, AT1G29150, AT2G36670, AT4G38630, AT5G42790	1653	112	18499	1.59874	1	0.743903	71.7125
4	Down	UP_KEYWORDS	Thiol protease	12	0.565771	0.0735448	AT3G20630, AT1G51710, AT4G30890, AT4G31670, AT4G35350, AT1G17110, AT4G15880, AT4G10590, AT3G20210, AT1G09850, AT5G46740, AT3G14400	2112	85	26542	1.7742	1	0.234605	64.8225
4	Down	GOTERM_CC_DIRECT	GO:0005623~cell	23	1.08439	0.0735996	AT5G15230, AT1G04940, AT5G60640, AT4G32060, AT5G42000, AT5G57180, AT1G07380, AT2G42580, AT1G54385, AT5G05000, AT5G20300, AT2G18990, AT5G43960, AT3G06050, AT4G28730, AT4G30160, AT3G13640, AT3G52880, AT5G13810, AT5G50460, AT2G41330, AT2G17790, AT4G32910	2078	192	25147	1.44966	1	0.330588	65.2687
4	Down	GOTERM_MF_DIRECT	GO:0005215~transporter activity	41	1.93305	0.0739021	AT1G78560, AT4G23400, AT3G59030, AT3G21670, AT2G27460, AT1G33110, AT4G09160, AT2G27810, AT5G13400, AT2G16850, AT1G03900, AT4G28390, AT4G32400, AT5G13750, AT3G20240, AT3G51870, AT1G60030, AT1G64550, AT2G38120, AT1G62020, AT3G05940, AT3G51670, AT5G49800, AT1G11890, AT3G26590, AT1G22540, AT4G22840, AT3G07100, AT4G27940, AT5G64970, AT1G50500, AT3G13640, AT1G55690, AT2G13100, AT5G12860, AT2G05760, AT3…	1676	344	18171	1.2922	1	0.815306	69.7924
4	Down	GOTERM_BP_DIRECT	GO:0051726~regulation of cell cycle	12	0.565771	0.0740119	AT1G47210, AT1G20610, AT5G67260, AT2G20580, AT2G38620, AT5G22000, AT3G63120, AT1G16330, AT3G23580, AT4G03270, AT3G12280, AT5G67380	1653	76	18499	1.76703	1	0.743413	72.0896
4	Down	UP_SEQ_FEATURE	zinc finger region:C3H1-type 4	4	0.18859	0.0755067	AT1G04990, AT3G48440, AT2G47850, AT5G18550	834	11	8938	3.8971	1	0.962778	72.8938
4	Down	SMART	SM00028:TPR	15	0.707214	0.0762488	AT3G04710, AT4G11260, AT4G37210, AT5G35430, AT2G42580, AT1G27460, AT2G42810, AT1G78770, AT3G11540, AT3G17970, AT3G16760, AT3G54010, AT1G80410, AT5G48390, AT2G43040	773	101	8423	1.61829	1	0.742481	65.7945
4	Down	SMART	SM00768:X8	11	0.518623	0.0765452	AT4G26830, AT5G58480, AT1G18650, AT1G64760, AT1G78520, AT4G34480, AT5G56590, AT5G58090, AT3G07320, AT5G35740, AT4G31140	773	66	8423	1.81608	1	0.72584	65.9427
4	Down	GOTERM_BP_DIRECT	GO:0043622~cortical microtubule organization	6	0.282885	0.0767185	AT4G01370, AT2G20190, AT5G55230, AT5G65930, AT2G22125, AT5G64740	1653	26	18499	2.58258	1	0.752281	73.4131
4	Down	GOTERM_CC_DIRECT	GO:0005682~U5 snRNP	5	0.235738	0.0774935	AT3G62840, AT2G47640, AT1G20580, AT2G23930, AT3G11500	2078	20	25147	3.02538	1	0.34142	67.2346
4	Down	UP_KEYWORDS	Innate immunity	7	0.330033	0.0775794	AT4G11260, AT4G01370, AT2G33340, AT2G20580, AT4G08480, AT5G05780, AT3G43300	2112	38	26542	2.31502	1	0.244096	66.8609
4	Down	UP_KEYWORDS	Decarboxylase	7	0.330033	0.0775794	AT3G62830, AT3G14930, AT3G14390, AT1G43710, AT4G34710, AT2G20340, AT2G02010	2112	38	26542	2.31502	1	0.244096	66.8609
4	Down	GOTERM_BP_DIRECT	GO:0006730~one-carbon metabolic process	7	0.330033	0.0778508	AT5G05980, AT1G27770, AT3G23810, AT4G34570, AT3G10160, AT2G16370, AT5G26780	1653	34	18499	2.30406	1	0.753511	73.9491
4	Down	UP_SEQ_FEATURE	topological domain:Cytoplasmic	71	3.34748	0.0783419	AT5G62230, AT3G61940, AT2G23200, AT3G59030, AT5G05170, AT2G16850, AT2G22900, AT1G71830, AT3G59420, AT2G35060, AT3G13320, AT2G39360, AT1G53730, AT2G01950, AT3G03800, AT2G32400, AT2G38120, AT1G74380, AT5G06940, AT1G11890, AT1G19780, AT3G62720, AT3G52640, AT1G06490, AT5G24010, AT3G02350, AT5G43970, AT2G21770, AT2G24230, AT4G32410, AT1G67720, AT5G41685, AT5G50460, AT2G03220, AT4G20940, AT3G25140, AT2…	834	637	8938	1.19452	1	0.964106	74.2434
4	Down	INTERPRO	IPR022764:Peptidase S54, rhomboid domain	5	0.235738	0.0786828	AT3G58460, AT3G59520, AT3G56740, AT1G63120, AT3G07950	1937	19	22105	3.00315	1	0.936379	75.9143
4	Down	UP_KEYWORDS	Chloroplast	131	6.17633	0.0806172	AT1G11750, AT1G53520, AT5G05980, AT5G53280, AT3G14930, AT3G53580, AT3G19720, AT5G26600, AT3G21200, AT3G55010, AT1G27680, AT2G23070, AT1G77590, AT1G06190, AT3G11945, AT5G63570, AT4G34020, AT3G06730, AT2G43710, AT3G29320, AT2G01140, AT1G10760, AT5G57180, AT1G33265, AT2G37080, AT3G15190, AT1G14410, AT2G02080, AT2G15290, AT2G24020, AT5G12860, AT3G10270, AT3G47520, AT1G75330, AT3G08640, AT1G11430, AT1…	2112	1449	26542	1.13617	1	0.25055	68.3227
4	Down	GOTERM_CC_DIRECT	GO:0031902~late endosome membrane	9	0.424328	0.0809478	AT2G28250, AT2G38020, AT2G26890, AT3G54860, AT5G44240, AT2G14740, AT2G17790, AT5G64500, AT1G10130	2078	55	25147	1.98025	1	0.350263	68.8916
4	Down	INTERPRO	IPR026899:1,3-beta-glucan synthase subunit FKS1-like, domain-1	4	0.18859	0.0811238	AT2G36850, AT4G04970, AT5G13000, AT1G06490	1937	12	22105	3.80399	1	0.939245	76.9991
4	Down	INTERPRO	IPR018222:Nuclear transport factor 2, Eukaryote	4	0.18859	0.0811238	AT5G43960, AT5G60980, AT1G27970, AT3G25150	1937	12	22105	3.80399	1	0.939245	76.9991
4	Down	INTERPRO	IPR002075:Nuclear transport factor 2	4	0.18859	0.0811238	AT5G43960, AT5G60980, AT1G27970, AT3G25150	1937	12	22105	3.80399	1	0.939245	76.9991
4	Down	INTERPRO	IPR003440:Glycosyl transferase, family 48	4	0.18859	0.0811238	AT2G36850, AT4G04970, AT5G13000, AT1G06490	1937	12	22105	3.80399	1	0.939245	76.9991
4	Down	GOTERM_CC_DIRECT	GO:0000275~mitochondrial proton-transporting ATP synthase complex, catalytic core F(1)	3	0.141443	0.0817726	AT5G08680, AT5G13450, AT5G47030	2078	6	25147	6.05077	1	0.349467	69.2756
4	Down	INTERPRO	IPR004161:Translation elongation factor EFTu/EF1A, domain 2	6	0.282885	0.0820401	AT1G07920, AT5G10630, AT1G04170, AT1G07930, AT1G56070, AT4G02930	1937	27	22105	2.53599	1	0.938679	77.3943
4	Down	UP_KEYWORDS	S-adenosyl-L-methionine	20	0.942951	0.083105	AT4G39460, AT5G08415, AT3G02320, AT5G15380, AT1G01860, AT3G06930, AT1G19640, AT3G12270, AT4G29840, AT4G25630, AT3G21820, AT4G29510, AT2G47420, AT5G57590, AT1G69770, AT1G73100, AT4G31790, AT2G23380, AT5G01230, AT1G04870	2112	170	26542	1.4785	1	0.255337	69.4752
4	Down	GOTERM_BP_DIRECT	GO:0010192~mucilage biosynthetic process	4	0.18859	0.0849724	AT2G32700, AT5G22740, AT1G18580, AT2G22900	1653	12	18499	3.73039	1	0.780579	77.0944
4	Down	GOTERM_BP_DIRECT	GO:0006075~(1->3)-beta-D-glucan biosynthetic process	4	0.18859	0.0849724	AT2G36850, AT4G04970, AT5G13000, AT1G06490	1653	12	18499	3.73039	1	0.780579	77.0944
4	Down	GOTERM_CC_DIRECT	GO:0048471~perinuclear region of cytoplasm	4	0.18859	0.0861262	AT5G23570, AT3G55850, AT5G49830, AT1G49340	2078	13	25147	3.72355	1	0.361059	71.2305
4	Down	GOTERM_CC_DIRECT	GO:0005765~lysosomal membrane	4	0.18859	0.0861262	AT2G38020, AT2G43070, AT5G07830, AT5G64500	2078	13	25147	3.72355	1	0.361059	71.2305
4	Down	UP_KEYWORDS	Plastid	131	6.17633	0.0876803	AT1G11750, AT1G53520, AT5G05980, AT5G53280, AT3G14930, AT3G53580, AT3G19720, AT5G26600, AT3G21200, AT3G55010, AT1G27680, AT2G23070, AT1G77590, AT1G06190, AT3G11945, AT5G63570, AT4G34020, AT3G06730, AT2G43710, AT3G29320, AT2G01140, AT1G10760, AT5G57180, AT1G33265, AT2G37080, AT3G15190, AT1G14410, AT2G02080, AT2G15290, AT2G24020, AT5G12860, AT3G10270, AT3G47520, AT1G75330, AT3G08640, AT1G11430, AT1…	2112	1455	26542	1.13148	1	0.26569	71.4938
4	Down	GOTERM_BP_DIRECT	GO:0009867~jasmonic acid mediated signaling pathway	9	0.424328	0.088722	AT4G11260, AT4G02570, AT3G17860, AT1G17440, AT1G15750, AT5G53060, AT1G79380, AT1G19640, AT1G32230	1653	52	18499	1.93693	1	0.791719	78.6034
4	Down	INTERPRO	IPR013026:Tetratricopeptide repeat-containing domain	17	0.801509	0.088804	AT3G04710, AT4G11260, AT3G14110, AT4G37210, AT2G42580, AT5G35430, AT1G27460, AT2G42810, AT1G78770, AT3G11540, AT3G17970, AT3G16760, AT4G39820, AT3G54010, AT1G80410, AT5G48390, AT2G43040	1937	127	22105	1.52759	1	0.949623	80.1196
4	Down	UP_SEQ_FEATURE	domain:Aux/IAA-ARF	9	0.424328	0.0893971	AT5G37020, AT3G15540, AT4G23980, AT1G30330, AT3G16500, AT3G61830, AT1G04550, AT4G29080, AT1G59750	834	50	8938	1.92906	1	0.975738	78.926
4	Down	GOTERM_CC_DIRECT	GO:0071011~precatalytic spliceosome	7	0.330033	0.0894293	AT5G37370, AT3G62840, AT2G47640, AT1G20580, AT2G23930, AT3G11500, AT4G22380	2078	38	25147	2.22923	1	0.368654	72.6361
4	Down	GOTERM_CC_DIRECT	GO:0005795~Golgi stack	5	0.235738	0.0897414	AT3G16630, AT2G05320, AT4G32760, AT4G04910, AT1G21380	2078	21	25147	2.88132	1	0.365975	72.7656
4	Down	UP_SEQ_FEATURE	repeat:LRR 6	19	0.895804	0.089768	AT1G17750, AT5G62230, AT5G01720, AT1G80080, AT5G06940, AT5G48740, AT2G24230, AT1G12460, AT4G27190, AT4G33210, AT2G02220, AT3G28040, AT3G63130, AT5G19320, AT4G34220, AT2G01950, AT4G20940, AT3G24660, AT2G16250	834	138	8938	1.47553	1	0.973728	79.0682
4	Down	SMART	SM01205:SM01205	4	0.18859	0.0903088	AT2G36850, AT4G04970, AT5G13000, AT1G06490	773	12	8423	3.63217	1	0.768881	72.2029
4	Down	GOTERM_BP_DIRECT	GO:0045490~pectin catabolic process	14	0.660066	0.0904137	AT2G45220, AT1G53840, AT3G05620, AT5G47500, AT3G49220, AT1G05310, AT3G07010, AT1G11580, AT4G33220, AT3G55140, AT5G63180, AT3G53190, AT3G14310, AT2G26440	1653	97	18499	1.61522	1	0.79449	79.2531
4	Down	INTERPRO	IPR015403:Domain of unknown function DUF1981, SEC7 associated	3	0.141443	0.0906899	AT3G60860, AT5G27970, AT3G43300	1937	6	22105	5.70599	1	0.950734	80.8224
4	Down	INTERPRO	IPR013598:Exportin-1/Importin-beta-like	3	0.141443	0.0906899	AT5G62600, AT5G17020, AT1G72560	1937	6	22105	5.70599	1	0.950734	80.8224
4	Down	INTERPRO	IPR008152:Clathrin adaptor, alpha/beta/gamma-adaptin, appendage, Ig-like subdomain	3	0.141443	0.0906899	AT4G23460, AT1G60070, AT4G11380	1937	6	22105	5.70599	1	0.950734	80.8224
4	Down	INTERPRO	IPR009028:Coatomer/calthrin adaptor appendage, C-terminal subdomain	3	0.141443	0.0906899	AT4G23460, AT4G11380, AT4G34450	1937	6	22105	5.70599	1	0.950734	80.8224
4	Down	INTERPRO	IPR013657:UAA transporter	3	0.141443	0.0906899	AT4G23010, AT1G14360, AT1G12600	1937	6	22105	5.70599	1	0.950734	80.8224
4	Down	UP_KEYWORDS	Ion transport	40	1.8859	0.0918295	AT3G61940, AT1G30360, AT5G51710, AT1G78900, AT5G47030, AT5G23990, AT3G62270, AT2G35060, AT1G16780, AT3G13320, AT1G27770, AT2G40540, AT2G48060, AT2G23980, AT2G21410, AT1G07810, AT1G71900, AT3G28715, AT3G13772, AT3G20000, AT5G03570, AT2G32400, AT5G67500, AT1G08960, AT3G01280, AT3G01100, AT3G26670, AT1G19780, AT3G17700, AT1G30450, AT3G53720, AT1G10130, AT5G08680, AT5G13450, AT2G24520, AT1G42540, AT2…	2112	394	26542	1.27586	1	0.274633	73.2167
4	Down	INTERPRO	IPR002123:Phospholipid/glycerol acyltransferase	5	0.235738	0.0918316	AT3G18850, AT2G38110, AT1G06520, AT3G57650, AT4G01950	1937	20	22105	2.85299	1	0.950547	81.2364
4	Down	INTERPRO	IPR008280:Tubulin/FtsZ, C-terminal	5	0.235738	0.0918316	AT1G75780, AT3G61650, AT1G04820, AT2G36250, AT1G50010	1937	20	22105	2.85299	1	0.950547	81.2364
4	Down	UP_KEYWORDS	Glutathionylation	5	0.235738	0.0924433	AT3G52930, AT2G01140, AT4G28730, AT2G36460, AT5G03690	2112	22	26542	2.85619	1	0.274055	73.4632
4	Down	GOTERM_BP_DIRECT	GO:0009735~response to cytokinin	23	1.08439	0.0932605	AT5G67500, AT1G74030, AT3G25520, AT1G64520, AT2G36460, AT1G18540, AT3G46740, AT3G49010, AT1G09700, AT4G17720, AT1G07890, AT3G51800, AT1G79530, AT2G25180, AT3G54010, AT3G47520, AT4G35630, AT1G56070, AT1G51980, AT3G07480, AT4G38630, AT1G16350, AT4G16110	1653	183	18499	1.40654	1	0.801395	80.3049
4	Down	GOTERM_BP_DIRECT	GO:0009832~plant-type cell wall biogenesis	8	0.377181	0.0933356	AT3G03050, AT2G21770, AT4G32410, AT5G16510, AT2G03220, AT5G64740, AT5G22130, AT1G68060	1653	44	18499	2.03476	1	0.798109	80.332
4	Down	GOTERM_BP_DIRECT	GO:0006545~glycine biosynthetic process	3	0.141443	0.0938367	AT3G04520, AT4G34570, AT2G16370	1653	6	18499	5.59558	1	0.796394	80.5116
4	Down	GOTERM_BP_DIRECT	GO:0006893~Golgi to plasma membrane transport	3	0.141443	0.0938367	AT1G47550, AT5G12370, AT1G76850	1653	6	18499	5.59558	1	0.796394	80.5116
4	Down	GOTERM_BP_DIRECT	GO:0051567~histone H3-K9 methylation	3	0.141443	0.0938367	AT2G27040, AT5G15380, AT1G69770	1653	6	18499	5.59558	1	0.796394	80.5116
4	Down	GOTERM_BP_DIRECT	GO:0051601~exocyst localization	3	0.141443	0.0938367	AT5G49830, AT1G10180, AT1G47550	1653	6	18499	5.59558	1	0.796394	80.5116
4	Down	GOTERM_BP_DIRECT	GO:0048359~mucilage metabolic process involved in seed coat development	3	0.141443	0.0938367	AT4G32551, AT2G32700, AT5G22740	1653	6	18499	5.59558	1	0.796394	80.5116
4	Down	GOTERM_BP_DIRECT	GO:0009652~thigmotropism	3	0.141443	0.0938367	AT5G62500, AT5G67270, AT3G47690	1653	6	18499	5.59558	1	0.796394	80.5116
4	Down	UP_SEQ_FEATURE	domain:UBA	4	0.18859	0.0939528	AT3G58460, AT3G49470, AT1G70320, AT1G55860	834	12	8938	3.57234	1	0.975817	80.6121
4	Down	GOTERM_BP_DIRECT	GO:0009555~pollen development	24	1.13154	0.0943787	AT2G01820, AT5G17020, AT4G29460, AT3G10490, AT4G04970, AT1G78900, AT5G05970, AT3G12280, AT1G15330, AT3G55200, AT2G36850, AT5G15470, AT4G01370, AT2G35060, AT4G34200, AT1G79530, AT4G17530, AT5G58230, AT2G43790, AT4G38630, AT4G24960, AT3G07980, AT1G14360, AT3G05530	1653	193	18499	1.39165	1	0.79485	80.7041
4	Down	UP_KEYWORDS	Cell shape	4	0.18859	0.0944876	AT2G36850, AT4G04970, AT5G13000, AT1G06490	2112	14	26542	3.59064	1	0.27723	74.2692
4	Down	UP_KEYWORDS	Calcium	41	1.93305	0.0949797	AT4G19180, AT2G41740, AT2G29890, AT4G29460, AT1G30360, AT4G35790, AT5G18580, AT4G26700, AT1G19230, AT5G23580, AT3G15730, AT3G13320, AT3G56760, AT2G06925, AT1G27770, AT1G07810, AT5G61790, AT2G34060, AT2G27030, AT4G05520, AT3G17070, AT5G27540, AT3G24110, AT1G09210, AT4G28220, AT3G01100, AT5G51890, AT2G24800, AT3G07010, AT1G10130, AT3G55140, AT1G12310, AT5G63180, AT1G07890, AT4G30160, AT1G20080, AT2…	2112	406	26542	1.2691	1	0.276329	74.4598
4	Down	KEGG_PATHWAY	ath01130:Biosynthesis of antibiotics	67	3.15889	0.0951539	AT2G37250, AT3G52930, AT1G47840, AT3G53580, AT5G23250, AT5G26780, AT1G36280, AT3G55010, AT3G02360, AT5G66760, AT5G13420, AT1G79550, AT3G59890, AT3G17940, AT5G63910, AT3G52940, AT2G01140, AT1G32780, AT5G65750, AT5G48230, AT2G36530, AT4G24830, AT1G11680, AT4G09320, AT5G15140, AT5G09600, AT3G47520, AT3G21110, AT5G58560, AT3G58750, AT5G03690, AT1G75330, AT4G36250, AT4G35260, AT3G02580, AT2G36460, AT1…	614	443	4784	1.1784	0.999991	0.809287	68.0428
4	Down	INTERPRO	IPR015422:Pyridoxal phosphate-dependent transferase, major region, subdomain 2	11	0.518623	0.0963802	AT1G80600, AT1G77670, AT3G48730, AT5G57590, AT4G35630, AT5G63570, AT3G04520, AT5G04620, AT2G20340, AT4G13930, AT5G26780	1937	72	22105	1.7435	1	0.955794	82.8036
4	Down	GOTERM_MF_DIRECT	GO:0004674~protein serine/threonine kinase activity	86	4.05469	0.0968679	AT1G60800, AT5G62230, AT2G44830, AT2G23200, AT4G26100, AT5G67380, AT5G47750, AT1G71830, AT3G59420, AT1G72710, AT2G39360, AT3G56760, AT2G23070, AT2G27230, AT5G67200, AT4G14350, AT1G27190, AT1G53730, AT2G02220, AT1G54610, AT4G20270, AT2G01950, AT1G50240, AT1G80870, AT5G38560, AT5G13530, AT1G11440, AT2G28250, AT2G26700, AT5G01820, AT1G01540, AT1G54510, AT3G03940, AT1G29720, AT5G16000, AT5G18910, AT2…	1676	804	18171	1.1597	1	0.887874	79.579
4	Down	GOTERM_BP_DIRECT	GO:0006378~mRNA polyadenylation	5	0.235738	0.0970548	AT5G40490, AT4G32850, AT4G25550, AT2G43410, AT1G61010	1653	20	18499	2.79779	1	0.800899	81.629
4	Down	GOTERM_BP_DIRECT	GO:0009833~plant-type primary cell wall biogenesis	5	0.235738	0.0970548	AT2G21770, AT4G32410, AT5G05170, AT2G22125, AT5G64740	1653	20	18499	2.79779	1	0.800899	81.629
4	Down	UP_KEYWORDS	Zinc	115	5.42197	0.097229	AT3G20630, AT5G63770, AT5G06770, AT1G08010, AT1G23860, AT2G47850, AT2G04880, AT3G53500, AT2G28840, AT1G67325, AT1G19580, AT3G10950, AT4G16640, AT2G15530, AT5G06160, AT5G45290, AT4G16265, AT1G32780, AT1G08000, AT1G17110, AT2G46495, AT5G18550, AT1G04020, AT3G55770, AT2G02080, AT2G21770, AT1G73100, AT1G23410, AT5G34850, AT1G10200, AT2G38560, AT1G75660, AT5G48160, AT2G27110, AT1G51700, AT4G24660, AT1…	2112	1274	26542	1.13441	1	0.279956	75.3144
4	Down	KEGG_PATHWAY	ath00603:Glycosphingolipid biosynthesis - globo series	4	0.18859	0.097325	AT2G38150, AT3G55260, AT5G08380, AT1G61050	614	9	4784	3.4629	0.999993	0.773428	68.9068
4	Down	SMART	SM00809:Alpha_adaptinC2	3	0.141443	0.0981721	AT4G23460, AT1G60070, AT4G11380	773	6	8423	5.44825	1	0.782703	75.2827
4	Down	GOTERM_CC_DIRECT	GO:0030687~preribosome, large subunit precursor	7	0.330033	0.0986891	AT4G15770, AT1G25260, AT5G06360, AT3G22660, AT2G40360, AT4G01560, AT1G23280	2078	39	25147	2.17207	1	0.391748	76.2441
4	Down	INTERPRO	IPR003903:Ubiquitin interacting motif	4	0.18859	0.0988501	AT4G00752, AT4G38630, AT1G70320, AT1G55860	1937	13	22105	3.51138	1	0.957517	83.6021
4	Down	INTERPRO	IPR002119:Histone H2A	4	0.18859	0.0988501	AT3G54560, AT1G54690, AT5G02560, AT5G27670	1937	13	22105	3.51138	1	0.957517	83.6021
4	Down	INTERPRO	IPR004837:Sodium/calcium exchanger membrane region	4	0.18859	0.0988501	AT1G53210, AT1G08960, AT3G13320, AT2G47600	1937	13	22105	3.51138	1	0.957517	83.6021
4	Down	GOTERM_BP_DIRECT	GO:0010087~phloem or xylem histogenesis	6	0.282885	0.0991394	AT4G02570, AT2G32280, AT5G13300, AT5G62940, AT1G52150, AT1G78770	1653	28	18499	2.39811	1	0.804679	82.3203
4	Down	GOTERM_MF_DIRECT	GO:0070628~proteasome binding	3	0.141443	0.0991908	AT5G38470, AT1G79650, AT3G13330	1676	6	18171	5.42094	1	0.888225	80.3828
4	Down	GOTERM_MF_DIRECT	GO:0005459~UDP-galactose transmembrane transporter activity	3	0.141443	0.0991908	AT4G23010, AT1G77610, AT1G14360	1676	6	18171	5.42094	1	0.888225	80.3828
4	Down	KEGG_PATHWAY	ath03040:Spliceosome	32	1.50872	0.099344	AT2G03870, AT4G31580, AT2G33340, AT5G40490, AT2G23930, AT5G64270, AT4G10110, AT1G23860, AT1G07360, AT3G53500, AT5G37370, AT3G62840, AT4G03120, AT5G06160, AT5G64200, AT4G21110, AT5G61030, AT2G47640, AT2G41060, AT4G30220, AT4G36690, AT2G41500, AT2G38770, AT3G55200, AT3G49430, AT1G20580, AT1G02840, AT1G51510, AT4G39680, AT3G11500, AT4G22380, AT3G12580	614	192	4784	1.29859	0.999995	0.740394	69.6911
4	Down	UP_SEQ_FEATURE	binding site:Substrate	31	1.46157	0.0997484	AT1G24360, AT5G34850, AT4G35260, AT2G21790, AT3G14930, AT3G53580, AT5G05170, AT5G43330, AT5G66760, AT3G59990, AT3G29360, AT4G31590, AT2G01140, AT1G53840, AT5G47500, AT1G78570, AT2G27190, AT3G23810, AT1G05310, AT4G34570, AT2G36530, AT5G44640, AT5G40760, AT2G21770, AT3G10410, AT3G47520, AT4G32410, AT5G22740, AT2G16370, AT2G26800, AT5G64740	834	253	8938	1.31315	1	0.979089	82.5743
5	Up	SMART	SM00417:H4	4	2.63158	6.8186e-06	AT5G59970, AT3G53730, AT5G59690, AT1G07660	44	8	8423	95.7159	0.000265891	0.000265891	0.00620063
5	Up	INTERPRO	IPR001951:Histone H4	4	2.63158	1.2749e-05	AT5G59970, AT3G53730, AT5G59690, AT1G07660	138	8	22105	80.0906	0.0036142	0.0036142	0.0168928
5	Up	INTERPRO	IPR019809:Histone H4, conserved site	4	2.63158	1.2749e-05	AT5G59970, AT3G53730, AT5G59690, AT1G07660	138	8	22105	80.0906	0.0036142	0.0036142	0.0168928
5	Up	UP_SEQ_FEATURE	chain:Histone H4	4	2.63158	1.57266e-05	AT5G59970, AT3G53730, AT5G59690, AT1G07660	61	8	8938	73.2623	0.00274839	0.00274839	0.0192783
5	Up	UP_KEYWORDS	Oxidoreductase	20	13.1579	5.1902e-05	AT3G22360, AT1G20270, AT2G26670, AT4G13250, AT1G70670, AT5G20080, AT3G51840, AT5G21482, AT2G47730, AT1G01980, AT2G04700, AT5G66760, AT1G64940, AT1G30870, AT3G59970, AT5G18100, AT3G09640, AT1G01090, AT4G22880, AT5G48020	151	1205	26542	2.91742	0.00801274	0.00801274	0.0623132
5	Up	UP_KEYWORDS	Nucleosome core	5	3.28947	0.000132954	AT5G59970, AT3G53730, AT5G02560, AT5G59690, AT1G07660	151	46	26542	19.106	0.0203983	0.0102517	0.159552
5	Up	UP_KEYWORDS	Acetylation	15	9.86842	0.000298136	AT5G10220, AT3G48530, AT5G59970, AT5G59690, AT1G07660, AT2G36460, AT5G37850, AT3G51840, AT1G68090, AT3G26640, AT3G53730, AT3G08590, AT2G32120, AT3G29200, AT5G46110	151	838	26542	3.14633	0.0451663	0.0152879	0.357456
5	Up	GOTERM_CC_DIRECT	GO:0000786~nucleosome	5	3.28947	0.000330272	AT5G59970, AT3G53730, AT5G02560, AT5G59690, AT1G07660	141	59	25147	15.1142	0.0189766	0.0189766	0.328114
5	Up	GOTERM_BP_DIRECT	GO:0009408~response to heat	7	4.60526	0.000565709	AT3G09350, AT5G10220, AT1G68090, AT1G07400, AT2G32120, AT2G29500, AT3G12580	119	160	18499	6.8011	0.128471	0.128471	0.729161
5	Up	INTERPRO	IPR009072:Histone-fold	5	3.28947	0.00202417	AT5G59970, AT3G53730, AT5G02560, AT5G59690, AT1G07660	138	86	22105	9.31286	0.437547	0.250031	2.64928
5	Up	GOTERM_BP_DIRECT	GO:0009414~response to water deprivation	8	5.26316	0.00209146	AT4G39090, AT5G10220, AT1G68090, AT5G59970, AT3G53730, AT5G59690, AT2G41430, AT1G07660	119	279	18499	4.45746	0.398757	0.224601	2.67136
5	Up	KEGG_PATHWAY	ath01100:Metabolic pathways	26	17.1053	0.00262635	AT3G54690, AT1G55180, AT5G17050, AT3G03520, AT4G13250, AT2G36460, AT5G37850, AT5G66760, AT3G59970, AT5G04885, AT1G26560, AT5G56350, AT3G08590, AT5G20040, AT3G22740, AT3G29200, AT1G20270, AT2G38010, AT1G60140, AT4G34710, AT3G51840, AT1G65060, AT1G30870, AT5G67590, AT1G01090, AT4G22880	41	1889	4784	1.60601	0.11394	0.11394	2.455
5	Up	UP_KEYWORDS	Stress response	9	5.92105	0.00279061	AT5G62520, AT1G54130, AT5G17220, AT1G07400, AT2G36460, AT2G32120, AT2G29500, AT2G47730, AT3G12580	151	421	26542	3.75766	0.351536	0.10263	3.30034
5	Up	KEGG_PATHWAY	ath01110:Biosynthesis of secondary metabolites	18	11.8421	0.00360032	AT1G55180, AT5G17050, AT3G03520, AT4G13250, AT2G36460, AT3G51840, AT1G65060, AT5G66760, AT1G30870, AT1G26560, AT5G04885, AT5G56350, AT3G08590, AT1G01090, AT5G20040, AT3G22740, AT4G22880, AT3G29200	41	1075	4784	1.95376	0.15288	0.079609	3.35164
5	Up	UP_KEYWORDS	Chromosome	5	3.28947	0.00456913	AT5G59970, AT3G53730, AT5G02560, AT5G59690, AT1G07660	151	118	26542	7.44809	0.508276	0.132351	5.35131
5	Up	UP_KEYWORDS	FAD	6	3.94737	0.00521029	AT5G66760, AT3G59970, AT5G20080, AT3G51840, AT5G21482, AT1G01980	151	196	26542	5.38086	0.555011	0.126241	6.08085
5	Up	GOTERM_BP_DIRECT	GO:0009644~response to high light intensity	4	2.63158	0.00521459	AT2G41430, AT2G32120, AT2G29500, AT3G12580	119	55	18499	11.3057	0.719298	0.34524	6.53809
5	Up	UP_KEYWORDS	Glycolysis	4	2.63158	0.00548323	AT5G56350, AT2G36460, AT3G08590, AT1G01090	151	63	26542	11.1603	0.573541	0.114629	6.38984
5	Up	SMART	SM00116:CBS	3	1.97368	0.00551182	AT3G54690, AT3G48530, AT5G50640	44	22	8423	26.1043	0.193906	0.102173	4.90205
5	Up	GOTERM_BP_DIRECT	GO:0006334~nucleosome assembly	4	2.63158	0.00695869	AT5G59970, AT3G53730, AT5G59690, AT1G07660	119	61	18499	10.1937	0.816744	0.345719	8.63527
5	Up	GOTERM_BP_DIRECT	GO:0022900~electron transport chain	3	1.97368	0.00782699	AT5G66760, AT5G67590, AT3G10860	119	21	18499	22.2077	0.851837	0.317429	9.66308
5	Up	UP_KEYWORDS	Flavoprotein	6	3.94737	0.00969417	AT5G66760, AT3G59970, AT5G20080, AT3G51840, AT5G21482, AT1G01980	151	228	26542	4.62565	0.779074	0.171999	11.0405
5	Up	GOTERM_BP_DIRECT	GO:0006096~glycolytic process	4	2.63158	0.010555	AT5G56350, AT2G36460, AT3G08590, AT1G01090	119	71	18499	8.75796	0.924112	0.349328	12.8232
5	Up	GOTERM_BP_DIRECT	GO:0006979~response to oxidative stress	7	4.60526	0.0109345	AT1G30870, AT5G18100, AT2G26670, AT3G09640, AT1G07400, AT4G34710, AT2G29500	119	291	18499	3.73944	0.930867	0.317283	13.2547
5	Up	GOTERM_BP_DIRECT	GO:0009651~response to salt stress	9	5.92105	0.0123916	AT3G09350, AT4G39090, AT5G62520, AT5G10220, AT1G68090, AT2G36460, AT5G20080, AT4G34710, AT2G47730	119	484	18499	2.89067	0.951683	0.315281	14.893
5	Up	INTERPRO	IPR008480:Protein of unknown function DUF761, plant	3	1.97368	0.0129717	AT1G15385, AT1G30190, AT5G47920	138	28	22105	17.1623	0.975475	0.709461	15.8876
5	Up	UP_KEYWORDS	CBS domain	3	1.97368	0.0167087	AT3G54690, AT3G48530, AT5G50640	151	35	26542	15.0664	0.926592	0.25188	18.3196
5	Up	INTERPRO	IPR000644:Cystathionine beta-synthase, core	3	1.97368	0.0187924	AT3G54690, AT3G48530, AT5G50640	138	34	22105	14.1336	0.995428	0.739969	22.2283
5	Up	GOTERM_CC_DIRECT	GO:0005794~Golgi apparatus	14	9.21053	0.0194721	AT5G59970, AT1G20270, AT1G67330, AT5G59690, AT4G29460, AT1G07660, AT5G20080, AT1G01980, AT5G66760, AT3G53730, AT5G51430, AT1G05170, AT4G15610, AT3G12580	141	1226	25147	2.03659	0.680348	0.434622	17.7697
5	Up	GOTERM_BP_DIRECT	GO:0055114~oxidation-reduction process	16	10.5263	0.0219847	AT2G15570, AT3G22360, AT1G20270, AT4G13250, AT1G70670, AT5G20080, AT2G47730, AT1G01980, AT2G04700, AT1G64940, AT1G30870, AT3G59970, AT5G18100, AT3G09640, AT1G01090, AT4G22880	119	1330	18499	1.87012	0.995492	0.451303	24.9862
5	Up	UP_KEYWORDS	Alternative splicing	26	17.1053	0.0273644	AT5G59690, AT5G02560, AT4G13250, AT2G36460, AT5G37850, AT4G02590, AT2G47730, AT5G62520, AT3G53730, AT3G59970, AT2G41430, AT5G18100, AT5G20040, AT5G59970, AT2G33310, AT2G15570, AT2G38010, AT2G26670, AT2G39920, AT1G07660, AT5G50640, AT2G33550, AT1G28330, AT1G65060, AT1G05170, AT5G46110	151	2971	26542	1.53825	0.98644	0.34953	28.338
5	Up	UP_KEYWORDS	Calcium	7	4.60526	0.0281707	AT5G10220, AT1G55180, AT1G68090, AT1G30870, AT4G29460, AT1G70670, AT3G09640	151	406	26542	3.0306	0.988075	0.331453	29.0482
5	Up	GOTERM_CC_DIRECT	GO:0009579~thylakoid	5	3.28947	0.0283259	AT5G59970, AT3G53730, AT5G59690, AT1G07660, AT2G47730	141	206	25147	4.32882	0.811116	0.426238	24.8657
5	Up	GOTERM_MF_DIRECT	GO:0009055~electron carrier activity	5	3.28947	0.0285807	AT2G04700, AT5G66760, AT5G39865, AT3G51840, AT1G01980	113	187	18171	4.29961	0.992113	0.992113	29.7209
5	Up	UP_KEYWORDS	Iron	10	6.57895	0.0298758	AT2G04700, AT1G64940, AT1G30870, AT3G22360, AT1G20270, AT2G26670, AT1G70670, AT3G09640, AT4G22880, AT4G32690	151	764	26542	2.30072	0.990917	0.324146	30.5288
5	Up	UP_SEQ_FEATURE	nucleotide phosphate-binding region:FAD	3	1.97368	0.030732	AT5G66760, AT3G51840, AT5G21482	61	41	8938	10.7213	0.995757	0.934861	31.7962
5	Up	INTERPRO	IPR022251:Protein of unknown function wound-induced	2	1.31579	0.0366188	AT4G10265, AT4G10270	138	6	22105	53.3937	0.999975	0.879847	39.0035
5	Up	GOTERM_BP_DIRECT	GO:0009611~response to wounding	5	3.28947	0.0386775	AT1G65060, AT4G10265, AT4G10270, AT4G34710, AT4G22880	119	199	18499	3.90587	0.999931	0.61654	39.959
5	Up	UP_SEQ_FEATURE	repeat:Annexin 4	2	1.31579	0.0396184	AT5G10220, AT1G68090	61	6	8938	48.8415	0.999153	0.9054	39.0786
5	Up	SMART	SM00335:ANX	2	1.31579	0.0401346	AT5G10220, AT1G68090	44	8	8423	47.858	0.797604	0.41287	31.0996
5	Up	INTERPRO	IPR018252:Annexin repeat, conserved site	2	1.31579	0.0425912	AT5G10220, AT1G68090	138	7	22105	45.766	0.999996	0.872568	43.8284
5	Up	GOTERM_BP_DIRECT	GO:0006970~response to osmotic stress	4	2.63158	0.0432343	AT4G39090, AT1G55180, AT5G67590, AT4G34710	119	122	18499	5.09685	0.999978	0.623315	43.5374
5	Up	UP_KEYWORDS	Annexin	2	1.31579	0.0443329	AT5G10220, AT1G68090	151	8	26542	43.9437	0.999114	0.417636	41.991
5	Up	UP_KEYWORDS	Calcium/phospholipid-binding	2	1.31579	0.0443329	AT5G10220, AT1G68090	151	8	26542	43.9437	0.999114	0.417636	41.991
5	Up	UP_SEQ_FEATURE	repeat:Annexin 2	2	1.31579	0.0460697	AT5G10220, AT1G68090	61	7	8938	41.8642	0.99974	0.872986	43.9102
5	Up	UP_SEQ_FEATURE	repeat:Annexin 3	2	1.31579	0.0460697	AT5G10220, AT1G68090	61	7	8938	41.8642	0.99974	0.872986	43.9102
5	Up	UP_SEQ_FEATURE	repeat:Annexin 1	2	1.31579	0.0460697	AT5G10220, AT1G68090	61	7	8938	41.8642	0.99974	0.872986	43.9102
5	Up	GOTERM_BP_DIRECT	GO:0042542~response to hydrogen peroxide	3	1.97368	0.0465598	AT2G32120, AT2G29500, AT3G12580	119	54	18499	8.63632	0.999991	0.619204	46.0236
5	Up	INTERPRO	IPR018502:Annexin repeat	2	1.31579	0.0485268	AT5G10220, AT1G68090	138	8	22105	40.0453	0.999999	0.867102	48.2719
5	Up	INTERPRO	IPR001464:Annexin	2	1.31579	0.0485268	AT5G10220, AT1G68090	138	8	22105	40.0453	0.999999	0.867102	48.2719
5	Up	GOTERM_BP_DIRECT	GO:0080167~response to karrikin	4	2.63158	0.0486565	AT4G24110, AT5G17050, AT4G34710, AT2G47730	119	128	18499	4.85793	0.999995	0.606382	47.5387
5	Up	GOTERM_MF_DIRECT	GO:0050660~flavin adenine dinucleotide binding	4	2.63158	0.0518697	AT5G66760, AT3G51840, AT5G21482, AT1G01980	113	136	18171	4.72957	0.999863	0.988292	47.6831
5	Up	GOTERM_BP_DIRECT	GO:0009846~pollen germination	3	1.97368	0.0529128	AT1G68090, AT4G29460, AT2G26490	119	58	18499	8.04071	0.999998	0.610778	50.4945
5	Up	GOTERM_CC_DIRECT	GO:0009507~chloroplast	30	19.7368	0.0530125	AT3G62410, AT5G59690, AT4G13250, AT5G46940, AT2G47730, AT1G01980, AT3G53730, AT1G26560, AT5G18100, AT1G54130, AT3G09640, AT1G67810, AT3G48190, AT3G29200, AT5G10220, AT1G80920, AT5G18670, AT5G59970, AT2G15570, AT2G26670, AT1G07660, AT1G70670, AT2G04700, AT5G20190, AT3G13310, AT1G10970, AT5G04750, AT1G01090, AT2G39020, AT5G46110	141	3855	25147	1.38792	0.957541	0.546067	41.8378
5	Up	GOTERM_MF_DIRECT	GO:0016688~L-ascorbate peroxidase activity	2	1.31579	0.0541365	AT3G09640, AT3G29200	113	9	18171	35.7345	0.999908	0.954871	49.1843
5	Up	GOTERM_CC_DIRECT	GO:0009506~plasmodesma	11	7.23684	0.0554405	AT5G59970, AT3G53730, AT5G53730, AT2G38010, AT1G64760, AT3G03520, AT5G59690, AT1G07660, AT2G36460, AT3G08590, AT3G48190	141	1008	25147	1.94625	0.963415	0.483988	43.3046
5	Up	GOTERM_BP_DIRECT	GO:0043086~negative regulation of catalytic activity	3	1.97368	0.0612571	AT5G46940, AT5G04750, AT5G62350	119	63	18499	7.40256	1	0.640866	55.8482
5	Up	GOTERM_BP_DIRECT	GO:0009395~phospholipid catabolic process	2	1.31579	0.0620017	AT1G55180, AT3G03520	119	10	18499	31.0908	1	0.621716	56.299
5	Up	GOTERM_CC_DIRECT	GO:0005773~vacuole	8	5.26316	0.0624537	AT5G47560, AT4G39090, AT5G59970, AT3G53730, AT3G03520, AT5G59690, AT5G18100, AT1G07660	141	629	25147	2.26833	0.976255	0.463879	47.3564
5	Up	KEGG_PATHWAY	ath01200:Carbon metabolism	6	3.94737	0.0651804	AT5G66760, AT3G59970, AT5G56350, AT2G36460, AT3G08590, AT1G01090	41	262	4784	2.67213	0.954972	0.644238	47.1159
5	Up	GOTERM_BP_DIRECT	GO:0009813~flavonoid biosynthetic process	4	2.63158	0.0657161	AT5G17050, AT2G26670, AT5G12890, AT3G21790	119	145	18499	4.28838	1	0.621539	58.4849
5	Up	UP_KEYWORDS	Disulfide bond	12	7.89474	0.0669368	AT4G39090, AT2G04700, AT3G62410, AT2G15570, AT1G30870, AT3G22360, AT3G19390, AT1G26560, AT1G64760, AT5G18100, AT4G29460, AT1G01980	151	1166	26542	1.809	0.999978	0.535621	56.4838
5	Up	UP_KEYWORDS	Chloroplast	14	9.21053	0.0671575	AT1G80920, AT2G15570, AT3G62410, AT2G26670, AT4G13250, AT2G47730, AT4G22920, AT2G04700, AT1G10970, AT1G54130, AT1G67810, AT1G01090, AT3G29200, AT5G46110	151	1449	26542	1.69831	0.999979	0.51245	56.6073
5	Up	KEGG_PATHWAY	ath00010:Glycolysis / Gluconeogenesis	4	2.63158	0.0674525	AT5G56350, AT2G36460, AT3G08590, AT1G01090	41	113	4784	4.13037	0.959741	0.552064	48.3184
5	Up	UP_KEYWORDS	Plastid	14	9.21053	0.0688898	AT1G80920, AT2G15570, AT3G62410, AT2G26670, AT4G13250, AT2G47730, AT4G22920, AT2G04700, AT1G10970, AT1G54130, AT1G67810, AT1G01090, AT3G29200, AT5G46110	151	1455	26542	1.6913	0.999984	0.499161	57.5652
5	Up	UP_KEYWORDS	Heme	6	3.94737	0.0709389	AT1G64940, AT1G30870, AT2G26670, AT1G70670, AT3G09640, AT4G32690	151	390	26542	2.70423	0.999989	0.488743	58.6732
5	Up	UP_SEQ_FEATURE	binding site:FAD; via carbonyl oxygen	2	1.31579	0.0714514	AT3G51840, AT5G21482	61	11	8938	26.6408	0.999998	0.925327	59.7005
5	Up	GOTERM_BP_DIRECT	GO:0015996~chlorophyll catabolic process	2	1.31579	0.0739368	AT4G22920, AT4G13250	119	12	18499	25.909	1	0.645474	62.9689
5	Up	UP_KEYWORDS	Phenylpropanoid metabolism	2	1.31579	0.0762962	AT1G65060, AT5G17050	151	14	26542	25.1107	0.999995	0.495108	61.446
5	Up	SMART	SM00479:EXOIII	2	1.31579	0.0786944	AT5G07710, AT5G61390	44	16	8423	23.929	0.959098	0.550286	52.5442
5	Up	UP_KEYWORDS	Transit peptide	16	10.5263	0.0787473	AT1G80920, AT2G15570, AT3G62410, AT3G22360, AT2G26670, AT4G13250, AT2G47730, AT4G22920, AT2G04700, AT5G66760, AT5G67590, AT1G10970, AT1G54130, AT1G01090, AT3G29200, AT5G46110	151	1780	26542	1.58	0.999997	0.48784	62.6568
5	Up	GOTERM_CC_DIRECT	GO:0005774~vacuolar membrane	7	4.60526	0.079587	AT5G47560, AT5G59970, AT3G53730, AT5G59690, AT1G07660, AT2G47730, AT3G12580	141	536	25147	2.32917	0.991853	0.496996	56.1821
5	Up	GOTERM_MF_DIRECT	GO:0016758~transferase activity, transferring hexosyl groups	4	2.63158	0.0808968	AT5G17050, AT1G05170, AT5G12890, AT3G21790	113	164	18171	3.92208	0.999999	0.970457	64.1579
5	Up	GOTERM_CC_DIRECT	GO:0043231~intracellular membrane-bounded organelle	4	2.63158	0.0856468	AT5G17050, AT1G01090, AT5G12890, AT3G21790	141	186	25147	3.83543	0.994446	0.477512	58.9692
5	Up	INTERPRO	IPR018181:Heat shock protein 70, conserved site	2	1.31579	0.0890655	AT2G32120, AT3G12580	138	15	22105	21.3575	1	0.963542	70.9496
5	Up	UP_SEQ_FEATURE	binding site:Substrate	5	3.28947	0.0894677	AT5G66760, AT5G47500, AT1G26560, AT5G37850, AT3G51840	61	253	8938	2.89574	1	0.93502	68.3057
5	Up	GOTERM_CC_DIRECT	GO:0005829~cytosol	19	12.5	0.0906691	AT5G59970, AT5G59690, AT1G07660, AT2G36460, AT5G37850, AT2G33470, AT3G51840, AT2G47730, AT3G53730, AT5G51430, AT3G59970, AT5G56350, AT5G17220, AT3G09640, AT3G08590, AT1G63800, AT1G01090, AT3G29200, AT3G12580	141	2309	25147	1.46756	0.995965	0.458017	61.1572
5	Up	GOTERM_BP_DIRECT	GO:0009086~methionine biosynthetic process	2	1.31579	0.0915576	AT3G59970, AT3G22740	119	15	18499	20.7272	1	0.70715	71.1155
5	Up	INTERPRO	IPR013520:Exonuclease, RNase T/DNA polymerase III	2	1.31579	0.094715	AT5G07710, AT5G61390	138	16	22105	20.0226	1	0.956715	73.2484
5	Up	GOTERM_MF_DIRECT	GO:0008047~enzyme activator activity	2	1.31579	0.0998133	AT2G15570, AT1G67810	113	17	18171	18.9183	1	0.970166	72.1683
5	Down	KEGG_PATHWAY	ath01200:Carbon metabolism	6	21.4286	4.98485e-05	AT3G22960, AT3G47520, AT4G35830, AT3G17240, AT5G11520, AT4G26970	10	262	4784	10.9557	0.0014446	0.0014446	0.0420815
5	Down	KEGG_PATHWAY	ath00020:Citrate cycle (TCA cycle)	4	14.2857	0.000172833	AT3G47520, AT4G35830, AT3G17240, AT4G26970	10	63	4784	30.3746	0.00500005	0.00250316	0.145837
5	Down	KEGG_PATHWAY	ath00630:Glyoxylate and dicarboxylate metabolism	4	14.2857	0.000279205	AT3G47520, AT4G35830, AT3G17240, AT4G26970	10	74	4784	25.8595	0.00806537	0.00269572	0.2355
5	Down	UP_KEYWORDS	Transit peptide	9	32.1429	0.000282269	AT2G02080, AT3G24360, AT3G22960, AT1G03475, AT3G47520, AT3G17240, AT4G17090, AT5G11520, AT4G26970	28	1780	26542	4.7929	0.0228835	0.0228835	0.301141
5	Down	KEGG_PATHWAY	ath01130:Biosynthesis of antibiotics	6	21.4286	0.000612298	AT3G22960, AT3G47520, AT4G35830, AT3G17240, AT5G11520, AT4G26970	10	443	4784	6.47946	0.0176053	0.00443067	0.515813
5	Down	KEGG_PATHWAY	ath01110:Biosynthesis of secondary metabolites	8	28.5714	0.000664256	AT3G02870, AT3G22960, AT1G03475, AT3G47520, AT4G35830, AT3G17240, AT5G11520, AT4G26970	10	1075	4784	3.56019	0.0190854	0.00384655	0.559476
5	Down	UP_SEQ_FEATURE	binding site:Substrate	5	17.8571	0.000668883	AT4G31590, AT3G02870, AT1G03475, AT3G47520, AT5G05170	16	253	8938	11.04	0.0483081	0.0483081	0.697887
5	Down	UP_KEYWORDS	Tricarboxylic acid cycle	3	10.7143	0.00104725	AT3G47520, AT4G35830, AT4G26970	28	47	26542	60.5061	0.0823316	0.0420499	1.11313
5	Down	GOTERM_CC_DIRECT	GO:0048046~apoplast	5	17.8571	0.00180392	AT1G03475, AT3G48990, AT3G47520, AT4G35830, AT3G17240	28	494	25147	9.09015	0.0612387	0.0612387	1.58656
5	Down	GOTERM_BP_DIRECT	GO:0006099~tricarboxylic acid cycle	3	10.7143	0.00270012	AT3G47520, AT4G35830, AT4G26970	28	53	18499	37.3969	0.247155	0.247155	2.98316
5	Down	INTERPRO	IPR006249:Aconitase/iron regulatory protein 2	2	7.14286	0.00311836	AT4G35830, AT4G26970	24	3	22105	614.028	0.24504	0.24504	3.34061
5	Down	INTERPRO	IPR018136:Aconitase family, 4Fe-4S cluster binding site	2	7.14286	0.00311836	AT4G35830, AT4G26970	24	3	22105	614.028	0.24504	0.24504	3.34061
5	Down	GOTERM_MF_DIRECT	GO:0003994~aconitate hydratase activity	2	7.14286	0.00412201	AT4G35830, AT4G26970	26	3	18171	465.923	0.222726	0.222726	4.06892
5	Down	INTERPRO	IPR001030:Aconitase/3-isopropylmalate dehydratase large subunit, alpha/beta/alpha	2	7.14286	0.00415574	AT4G35830, AT4G26970	24	4	22105	460.521	0.312571	0.170886	4.42926
5	Down	INTERPRO	IPR015932:Aconitase/3-isopropylmalate dehydratase large subunit, alpha/beta/alpha, subdomain 2	2	7.14286	0.00415574	AT4G35830, AT4G26970	24	4	22105	460.521	0.312571	0.170886	4.42926
5	Down	INTERPRO	IPR015931:Aconitase/3-isopropylmalate dehydratase large subunit, alpha/beta/alpha, subdomain 1/3	2	7.14286	0.00415574	AT4G35830, AT4G26970	24	4	22105	460.521	0.312571	0.170886	4.42926
5	Down	GOTERM_CC_DIRECT	GO:0009507~chloroplast	11	39.2857	0.00485115	AT2G02080, AT3G22960, AT4G10760, AT1G03475, AT3G48990, AT5G20740, AT3G47520, AT3G17240, AT4G17090, AT5G11520, AT4G26970	28	3855	25147	2.56269	0.156507	0.0815811	4.21597
5	Down	GOTERM_CC_DIRECT	GO:0009570~chloroplast stroma	5	17.8571	0.00491689	AT3G22960, AT1G03475, AT3G48990, AT3G47520, AT4G17090	28	653	25147	6.87678	0.158455	0.055883	4.272
5	Down	INTERPRO	IPR000573:Aconitase A/isopropylmalate dehydratase small subunit, swivel	2	7.14286	0.00622742	AT4G35830, AT4G26970	24	6	22105	307.014	0.430058	0.170893	6.57006
5	Down	INTERPRO	IPR015928:Aconitase/3-isopropylmalate dehydratase, swivel	2	7.14286	0.00726171	AT4G35830, AT4G26970	24	7	22105	263.155	0.481045	0.151245	7.62248
5	Down	GOTERM_BP_DIRECT	GO:0006101~citrate metabolic process	2	7.14286	0.0072772	AT4G35830, AT4G26970	28	5	18499	264.271	0.53555	0.318494	7.85546
5	Down	KEGG_PATHWAY	ath01210:2-Oxocarboxylic acid metabolism	3	10.7143	0.00792136	AT4G35830, AT5G11520, AT4G26970	10	74	4784	19.3946	0.20597	0.0377096	6.49449
5	Down	INTERPRO	IPR015937:Aconitase/isopropylmalate dehydratase	2	7.14286	0.00829497	AT4G35830, AT4G26970	24	8	22105	230.26	0.527473	0.139234	8.66309
5	Down	KEGG_PATHWAY	ath01230:Biosynthesis of amino acids	4	14.2857	0.00989173	AT3G22960, AT4G35830, AT5G11520, AT4G26970	10	255	4784	7.50431	0.250455	0.0403475	8.05099
5	Down	KEGG_PATHWAY	ath00620:Pyruvate metabolism	3	10.7143	0.010124	AT3G22960, AT3G47520, AT3G17240	10	84	4784	17.0857	0.255537	0.0362145	8.23295
5	Down	GOTERM_BP_DIRECT	GO:0046686~response to cadmium ion	4	14.2857	0.0131904	AT3G22960, AT3G48990, AT3G17240, AT4G26970	28	342	18499	7.72723	0.75197	0.371698	13.82
5	Down	UP_KEYWORDS	Chloroplast	6	21.4286	0.0142307	AT2G02080, AT3G22960, AT1G03475, AT3G47520, AT4G17090, AT5G11520	28	1449	26542	3.92517	0.691274	0.324138	14.1974
5	Down	UP_KEYWORDS	Plastid	6	21.4286	0.0144673	AT2G02080, AT3G22960, AT1G03475, AT3G47520, AT4G17090, AT5G11520	28	1455	26542	3.90898	0.697291	0.258252	14.4172
5	Down	GOTERM_BP_DIRECT	GO:0006102~isocitrate metabolic process	2	7.14286	0.0159425	AT4G35830, AT4G26970	28	11	18499	120.123	0.81501	0.344177	16.4742
5	Down	KEGG_PATHWAY	ath01100:Metabolic pathways	8	28.5714	0.0230767	AT3G02870, AT3G22960, AT1G03475, AT3G47520, AT4G35830, AT3G17240, AT5G11520, AT4G26970	10	1889	4784	2.02605	0.491895	0.0724696	17.8916
5	Down	UP_SEQ_FEATURE	metal ion-binding site:Iron-sulfur (4Fe-4S)	2	7.14286	0.0232573	AT4G35830, AT4G26970	16	14	8938	79.8036	0.82472	0.581336	21.8314
5	Down	GOTERM_BP_DIRECT	GO:0009735~response to cytokinin	3	10.7143	0.0290517	AT1G03475, AT3G48990, AT3G47520	28	183	18499	10.8308	0.954753	0.461583	28.1245
5	Down	UP_KEYWORDS	Oxidoreductase	5	17.8571	0.0322684	AT2G30840, AT1G03475, AT3G47520, AT3G14160, AT3G17240	28	1205	26542	3.93331	0.932095	0.416043	29.5603
5	Down	GOTERM_CC_DIRECT	GO:0005829~cytosol	7	25	0.0327771	AT3G02870, AT3G22960, AT3G48990, AT5G02030, AT4G35830, AT5G11520, AT4G26970	28	2309	25147	2.72272	0.68852	0.252936	25.5611
5	Down	UP_SEQ_FEATURE	binding site:NAD	2	7.14286	0.0411757	AT3G47520, AT3G17240	16	25	8938	44.69	0.955466	0.645544	35.6027
5	Down	GOTERM_CC_DIRECT	GO:0009536~plastid	3	10.7143	0.041672	AT1G03475, AT3G47520, AT5G11520	28	303	25147	8.89215	0.774578	0.257666	31.4102
5	Down	GOTERM_MF_DIRECT	GO:0005507~copper ion binding	3	10.7143	0.0430212	AT4G35830, AT3G17240, AT4G26970	26	241	18171	8.69981	0.931602	0.73847	35.7405
5	Down	GOTERM_MF_DIRECT	GO:0016759~cellulose synthase activity	2	7.14286	0.0484009	AT4G31590, AT5G05170	26	36	18171	38.8269	0.951505	0.635331	39.2824
5	Down	UP_KEYWORDS	4Fe-4S	2	7.14286	0.0525631	AT4G35830, AT4G26970	28	53	26542	35.7709	0.988057	0.521898	43.8327
5	Down	UP_KEYWORDS	Mitochondrion	4	14.2857	0.0576029	AT3G24360, AT4G35830, AT3G17240, AT4G26970	28	872	26542	4.3483	0.992288	0.500921	46.9437
5	Down	GOTERM_CC_DIRECT	GO:0005739~mitochondrion	8	28.5714	0.0633091	AT3G24360, AT3G48990, AT3G47520, AT4G35830, AT3G17240, AT5G11520, AT3G59900, AT4G26970	28	3406	25147	2.10947	0.898639	0.317171	43.9712
5	Down	UP_KEYWORDS	Metal-binding	7	25	0.0643211	AT2G30840, AT3G02870, AT2G02080, AT3G22960, AT5G05170, AT4G35830, AT4G26970	28	2868	26542	2.31363	0.995711	0.494117	50.8477
5	Down	SMART	SM00389:HOX	2	7.14286	0.0644639	AT1G69780, AT5G02030	7	93	8423	25.8771	0.372774	0.372774	29.0737
5	Down	UP_KEYWORDS	Cell wall biogenesis/degradation	3	10.7143	0.0656738	AT4G31590, AT5G53370, AT5G05170	28	413	26542	6.88568	0.99619	0.461471	51.6016
5	Down	GOTERM_BP_DIRECT	GO:0009409~response to cold	3	10.7143	0.0701384	AT3G02870, AT3G47520, AT4G17090	28	299	18499	6.62888	0.999517	0.719895	55.7161
5	Down	UP_KEYWORDS	Phosphoprotein	5	17.8571	0.0703477	AT4G31590, AT2G02080, AT4G10760, AT1G51940, AT5G05170	28	1555	26542	3.048	0.997475	0.45017	54.1263
5	Down	GOTERM_BP_DIRECT	GO:0008152~metabolic process	3	10.7143	0.0717775	AT3G48990, AT4G35830, AT4G26970	28	303	18499	6.54137	0.999599	0.672824	56.5827
5	Down	SMART	SM00856:SM00856	2	7.14286	0.0825165	AT5G20740, AT5G53370	7	120	8423	20.0548	0.452748	0.260235	35.8523
5	Down	GOTERM_MF_DIRECT	GO:0051539~4 iron, 4 sulfur cluster binding	2	7.14286	0.0844829	AT4G35830, AT4G26970	26	64	18171	21.8401	0.995412	0.739736	58.8392
5	Down	UP_KEYWORDS	Cell membrane	4	14.2857	0.0886141	AT1G51940, AT5G05170, AT5G56540, AT4G15780	28	1046	26542	3.62497	0.999504	0.499275	62.8898
5	Down	UP_KEYWORDS	Dioxygenase	2	7.14286	0.0923171	AT2G30840, AT3G14160	28	95	26542	19.9564	0.999645	0.484118	64.4693
5	Down	INTERPRO	IPR001356:Homeodomain	2	7.14286	0.0943559	AT1G69780, AT5G02030	24	95	22105	19.3904	0.999866	0.773867	65.9786
5	Down	UP_SEQ_FEATURE	nucleotide phosphate-binding region:NAD	2	7.14286	0.0946393	AT3G47520, AT3G17240	16	59	8938	18.9364	0.999362	0.841072	64.6763
6	Up	KEGG_PATHWAY	ath04075:Plant hormone signal transduction	13	11.0169	1.21476e-06	AT2G38120, AT2G01830, AT1G59750, AT1G45249, AT1G66340, AT2G29380, AT1G01360, AT1G59940, AT3G62980, AT1G04240, AT1G04250, AT4G00710, AT4G16110	42	265	4784	5.58778	4.9804e-05	4.9804e-05	0.0011179
6	Up	SMART	SM00448:REC	6	5.08475	1.55355e-06	AT1G66340, AT2G01830, AT5G24470, AT1G59940, AT5G10720, AT4G16110	45	39	8423	28.7966	5.74799e-05	5.74799e-05	0.00139495
6	Up	INTERPRO	IPR011006:CheY-like superfamily	6	5.08475	2.33595e-06	AT1G66340, AT2G01830, AT5G24470, AT1G59940, AT5G10720, AT4G16110	114	42	22105	27.7005	0.000548799	0.000548799	0.00300503
6	Up	INTERPRO	IPR001789:Signal transduction response regulator, receiver domain	6	5.08475	2.63258e-06	AT1G66340, AT2G01830, AT5G24470, AT1G59940, AT5G10720, AT4G16110	114	43	22105	27.0563	0.000618466	0.000309281	0.00338661
6	Up	GOTERM_BP_DIRECT	GO:0009734~auxin-activated signaling pathway	9	7.62712	8.23972e-06	AT2G38120, AT5G49980, AT3G62980, AT5G17300, AT1G21410, AT5G12330, AT1G04240, AT1G04250, AT1G59750	100	190	18499	8.76268	0.00228803	0.00228803	0.0108823
6	Up	UP_KEYWORDS	Auxin signaling pathway	8	6.77966	8.48268e-06	AT2G38120, AT5G49980, AT3G62980, AT1G21410, AT5G12330, AT1G04240, AT1G04250, AT1G59750	118	164	26542	10.9723	0.00113604	0.00113604	0.00993133
6	Up	UP_KEYWORDS	Nucleus	31	26.2712	0.000101615	AT5G24470, AT3G25520, AT1G10120, AT2G29570, AT5G17300, AT3G12280, AT1G59750, AT1G45249, AT3G46640, AT1G50920, AT5G53980, AT1G14850, AT3G62980, AT1G01360, AT1G59940, AT1G04240, AT1G21410, AT3G27010, AT2G01060, AT5G12330, AT5G11260, AT5G49980, AT4G13620, AT5G61150, AT1G49560, AT1G50600, AT5G08640, AT1G04250, AT4G10090, AT4G16110, AT2G42120	118	3358	26542	2.0765	0.0135248	0.0067854	0.118909
6	Up	GOTERM_MF_DIRECT	GO:0005515~protein binding	23	19.4915	0.000261126	AT3G27010, AT1G04940, AT3G15000, AT2G01830, AT4G20020, AT1G10120, AT5G05170, AT5G11260, AT3G12280, AT1G45249, AT1G66340, AT1G72180, AT1G14850, AT1G51510, AT3G62980, AT1G01360, AT5G41950, AT1G21410, AT2G40620, AT4G10090, AT1G04250, AT1G05200, AT4G16110	96	1901	18171	2.29009	0.0371601	0.0371601	0.309558
6	Up	UP_KEYWORDS	Transcription regulation	20	16.9492	0.000732368	AT3G27010, AT5G24470, AT2G01060, AT1G10120, AT5G17300, AT5G11260, AT3G12280, AT1G59750, AT1G45249, AT3G46640, AT5G53980, AT4G13620, AT5G61150, AT1G49560, AT1G59940, AT1G04240, AT1G50600, AT4G10090, AT1G04250, AT4G16110	118	1922	26542	2.34061	0.0935082	0.0321948	0.854125
6	Up	GOTERM_MF_DIRECT	GO:0010011~auxin binding	3	2.54237	0.000741954	AT2G38120, AT5G49980, AT3G62980	96	8	18171	70.9805	0.102034	0.0523894	0.877274
6	Up	GOTERM_MF_DIRECT	GO:0000156~phosphorelay response regulator activity	4	3.38983	0.000802551	AT1G66340, AT5G24470, AT1G59940, AT4G16110	96	35	18171	21.6321	0.109896	0.0380623	0.948611
6	Up	UP_KEYWORDS	Two-component regulatory system	4	3.38983	0.000905919	AT1G66340, AT5G24470, AT1G59940, AT4G16110	118	43	26542	20.9239	0.114363	0.0299057	1.05555
6	Up	INTERPRO	IPR004358:Signal transduction histidine kinase-related protein, C-terminal	3	2.54237	0.000910866	AT1G66340, AT2G01830, AT5G10720	114	9	22105	64.6345	0.192773	0.0688954	1.16547
6	Up	GOTERM_BP_DIRECT	GO:0009733~response to auxin	8	6.77966	0.000942492	AT2G38120, AT1G66340, AT3G62980, AT5G12330, AT1G04240, AT5G08640, AT1G04250, AT1G59750	100	290	18499	5.10317	0.230594	0.122842	1.23768
6	Up	INTERPRO	IPR006447:Myb domain, plants	5	4.23729	0.000953262	AT3G46640, AT2G01060, AT5G17300, AT1G49560, AT4G16110	114	85	22105	11.4061	0.200784	0.0544901	1.21941
6	Up	UP_KEYWORDS	Transcription	20	16.9492	0.000971424	AT3G27010, AT5G24470, AT2G01060, AT1G10120, AT5G17300, AT5G11260, AT3G12280, AT1G59750, AT1G45249, AT3G46640, AT5G53980, AT4G13620, AT5G61150, AT1G49560, AT1G59940, AT1G04240, AT1G50600, AT4G10090, AT1G04250, AT4G16110	118	1968	26542	2.2859	0.12211	0.0257105	1.13148
6	Up	UP_SEQ_FEATURE	domain:Response regulatory	4	3.38983	0.00103469	AT1G66340, AT5G24470, AT1G59940, AT4G16110	54	34	8938	19.4728	0.170009	0.170009	1.26704
6	Up	UP_KEYWORDS	Phosphoprotein	17	14.4068	0.00132053	AT2G01830, AT5G24470, AT1G74030, AT5G05170, AT1G29750, AT5G11260, AT4G26100, AT5G10720, AT3G12280, AT1G45249, AT1G78530, AT1G66340, AT5G61150, AT1G59940, AT1G04240, AT1G04250, AT4G16110	118	1555	26542	2.45907	0.162277	0.0290801	1.53523
6	Up	INTERPRO	IPR005467:Signal transduction histidine kinase, core	3	2.54237	0.00226431	AT1G66340, AT2G01830, AT5G10720	114	14	22105	41.5508	0.412992	0.101064	2.8741
6	Up	SMART	SM00388:HisKA	3	2.54237	0.00233214	AT1G66340, AT2G01830, AT5G10720	45	14	8423	40.1095	0.0827635	0.0422754	2.07469
6	Up	INTERPRO	IPR003661:Signal transduction histidine kinase, subgroup 1, dimerisation/phosphoacceptor domain	3	2.54237	0.00260396	AT1G66340, AT2G01830, AT5G10720	114	15	22105	38.7807	0.45813	0.0970802	3.29859
6	Up	GOTERM_MF_DIRECT	GO:0004673~protein histidine kinase activity	3	2.54237	0.00309434	AT1G66340, AT2G01830, AT5G10720	96	16	18171	35.4902	0.361973	0.106263	3.61231
6	Up	GOTERM_CC_DIRECT	GO:0005730~nucleolus	8	6.77966	0.00357519	AT1G07840, AT1G50920, AT3G25520, AT1G14850, AT5G56670, AT1G51510, AT4G18100, AT4G22380	116	428	25147	4.05205	0.216159	0.216159	3.61759
6	Up	GOTERM_MF_DIRECT	GO:0000155~phosphorelay sensor kinase activity	3	2.54237	0.00436471	AT1G66340, AT2G01830, AT5G10720	96	19	18171	29.8865	0.469677	0.119137	5.06042
6	Up	GOTERM_BP_DIRECT	GO:0006351~transcription, DNA-templated	20	16.9492	0.00492141	AT3G27010, AT2G42730, AT5G24470, AT2G01060, AT1G10120, AT5G17300, AT5G11260, AT3G12280, AT1G59750, AT1G45249, AT3G46640, AT5G53980, AT4G13620, AT1G49560, AT1G59940, AT1G04240, AT1G50600, AT4G10090, AT1G04250, AT4G16110	100	1886	18499	1.96172	0.746281	0.366931	6.30835
6	Up	GOTERM_BP_DIRECT	GO:0009736~cytokinin-activated signaling pathway	4	3.38983	0.00533051	AT2G01830, AT1G59940, AT5G10720, AT4G16110	100	66	18499	11.2115	0.773689	0.310274	6.81582
6	Up	SMART	SM00387:HATPase_c	3	2.54237	0.00629339	AT1G66340, AT2G01830, AT5G10720	45	23	8423	24.4145	0.208315	0.0749096	5.51111
6	Up	UP_KEYWORDS	Ethylene signaling pathway	5	4.23729	0.00632751	AT1G66340, AT4G13620, AT3G62980, AT5G10720, AT4G16110	118	166	26542	6.77507	0.572833	0.114419	7.16253
6	Up	GOTERM_BP_DIRECT	GO:0009624~response to nematode	4	3.38983	0.00732271	AT2G38120, AT5G12860, AT2G47800, AT3G17700	100	74	18499	9.99946	0.870387	0.335447	9.25096
6	Up	GOTERM_MF_DIRECT	GO:0003677~DNA binding	20	16.9492	0.00895025	AT2G42730, AT5G24470, AT2G01060, AT1G10120, AT5G17300, AT2G29570, AT5G12330, AT5G11260, AT2G02160, AT3G12280, AT1G59750, AT1G45249, AT3G46640, AT4G13620, AT1G49560, AT2G40620, AT5G10770, AT1G65770, AT4G16110, AT2G42120	96	2047	18171	1.84935	0.728455	0.195289	10.1234
6	Up	UP_KEYWORDS	Kinase	13	11.0169	0.0112398	AT2G01830, AT1G29750, AT3G18750, AT5G59010, AT4G26100, AT5G10720, AT1G78530, AT1G66340, AT1G72180, AT1G55200, AT4G00710, AT3G27560, AT5G08570	118	1285	26542	2.27558	0.780117	0.172489	12.3961
6	Up	GOTERM_CC_DIRECT	GO:0009536~plastid	6	5.08475	0.0128679	AT5G23890, AT2G35800, AT3G08640, AT5G12860, AT1G05200, AT3G46740	116	303	25147	4.29276	0.585507	0.356188	12.4746
6	Up	UP_KEYWORDS	Biological rhythms	3	2.54237	0.0134724	AT3G46640, AT5G24470, AT5G17300	118	40	26542	16.8699	0.837579	0.182866	14.6842
6	Up	UP_SEQ_FEATURE	mutagenesis site	8	6.77966	0.0150083	AT2G38120, AT1G66340, AT5G05170, AT3G62980, AT5G11260, AT1G04240, AT1G04250, AT1G45249	54	443	8938	2.98905	0.934255	0.743593	16.9947
6	Up	GOTERM_BP_DIRECT	GO:0007623~circadian rhythm	4	3.38983	0.0152519	AT3G46640, AT5G24470, AT5G17300, AT1G59940	100	97	18499	7.62845	0.986056	0.509395	18.3718
6	Up	INTERPRO	IPR001253:Translation initiation factor 1A (eIF-1A)	2	1.69492	0.0152583	AT2G04520, AT2G40780	114	3	22105	129.269	0.973038	0.403211	17.9468
6	Up	SMART	SM00652:eIF1a	2	1.69492	0.0155915	AT2G04520, AT2G40780	45	3	8423	124.785	0.440902	0.135287	13.1599
6	Up	GOTERM_BP_DIRECT	GO:0009873~ethylene-activated signaling pathway	5	4.23729	0.0156609	AT1G66340, AT4G13620, AT3G62980, AT5G10720, AT4G16110	100	179	18499	5.16732	0.987577	0.465746	18.8184
6	Up	GOTERM_BP_DIRECT	GO:0009735~response to cytokinin	5	4.23729	0.0168485	AT1G74030, AT3G25520, AT1G59940, AT3G46740, AT4G16110	100	183	18499	5.05437	0.991118	0.445935	20.1025
6	Up	UP_KEYWORDS	Cytokinin signaling pathway	3	2.54237	0.0168573	AT2G01830, AT1G59940, AT4G16110	118	45	26542	14.9955	0.897524	0.203727	18.0493
6	Up	UP_KEYWORDS	Cell membrane	11	9.32203	0.0173579	AT2G38120, AT1G78530, AT5G05170, AT1G08230, AT2G28370, AT5G15630, AT2G47800, AT1G01360, AT5G10720, AT1G05200, AT5G10770	118	1046	26542	2.36544	0.904285	0.192092	18.5366
6	Up	INTERPRO	IPR006553:Leucine-rich repeat, cysteine-containing subtype	3	2.54237	0.0178027	AT5G49980, AT3G62980, AT1G21410	114	40	22105	14.5428	0.985321	0.410019	20.6327
6	Up	SMART	SM00367:LRR_CC	3	2.54237	0.0183446	AT5G49980, AT3G62980, AT1G21410	45	40	8423	14.0383	0.495937	0.128039	15.3164
6	Up	INTERPRO	IPR003594:Histidine kinase-like ATPase, ATP-binding domain	3	2.54237	0.0186539	AT1G66340, AT2G01830, AT5G10720	114	41	22105	14.1881	0.988027	0.388398	21.5131
6	Up	GOTERM_CC_DIRECT	GO:0032040~small-subunit processome	3	2.54237	0.0196014	AT1G07840, AT1G63810, AT4G22380	116	47	25147	13.8373	0.739755	0.361549	18.4257
6	Up	INTERPRO	IPR006196:RNA-binding domain, S1, IF1 type	2	1.69492	0.020293	AT2G04520, AT2G40780	114	4	22105	96.9518	0.991916	0.382323	23.1829
6	Up	UP_KEYWORDS	DNA-binding	15	12.7119	0.0225122	AT3G27010, AT2G01060, AT1G10120, AT5G17300, AT2G29570, AT5G11260, AT5G12330, AT2G02160, AT3G12280, AT1G59750, AT1G45249, AT3G46640, AT5G53980, AT4G13620, AT4G16110	118	1756	26542	1.9214	0.952694	0.224509	23.4014
6	Up	GOTERM_BP_DIRECT	GO:0010311~lateral root formation	3	2.54237	0.0241755	AT2G38120, AT3G62980, AT1G21410	100	45	18499	12.3327	0.99889	0.530426	27.6191
6	Up	INTERPRO	IPR017930:Myb domain	5	4.23729	0.0292837	AT3G46640, AT2G01060, AT5G17300, AT1G49560, AT4G16110	114	227	22105	4.271	0.999074	0.470037	31.774
6	Up	GOTERM_BP_DIRECT	GO:0000160~phosphorelay signal transduction system	3	2.54237	0.0304996	AT2G01830, AT5G24470, AT1G59940	100	51	18499	10.8818	0.999818	0.577298	33.5753
6	Up	GOTERM_MF_DIRECT	GO:0003700~transcription factor activity, sequence-specific DNA binding	16	13.5593	0.0318024	AT3G27010, AT2G01060, AT1G10120, AT5G17300, AT5G11260, AT1G59750, AT1G45249, AT3G46640, AT5G53980, AT4G13620, AT1G49560, AT1G04240, AT2G40620, AT1G50600, AT1G04250, AT4G16110	96	1711	18171	1.77002	0.990779	0.488018	31.865
6	Up	GOTERM_CC_DIRECT	GO:0005829~cytosol	18	15.2542	0.0335283	AT2G04520, AT5G40760, AT2G24200, AT5G16300, AT3G25520, AT1G14710, AT5G61510, AT2G29570, AT5G61150, AT1G63810, AT5G15490, AT3G18750, AT5G41950, AT1G50600, AT4G18100, AT3G12280, AT2G18110, AT5G08570	116	2309	25147	1.68996	0.90163	0.439965	29.5907
6	Up	UP_SEQ_FEATURE	binding site:Myo-inositol hexakisphosphate	2	1.69492	0.0350648	AT5G49980, AT3G62980	54	6	8938	55.1728	0.998379	0.88254	35.5747
6	Up	UP_SEQ_FEATURE	site:Interaction with auxin-responsive proteins	2	1.69492	0.0350648	AT5G49980, AT3G62980	54	6	8938	55.1728	0.998379	0.88254	35.5747
6	Up	UP_SEQ_FEATURE	region of interest:Interaction with auxin-responsive proteins	2	1.69492	0.0350648	AT5G49980, AT3G62980	54	6	8938	55.1728	0.998379	0.88254	35.5747
6	Up	UP_SEQ_FEATURE	region of interest:Myo-inositol hexakisphosphate binding	2	1.69492	0.0350648	AT5G49980, AT3G62980	54	6	8938	55.1728	0.998379	0.88254	35.5747
6	Up	UP_SEQ_FEATURE	domain:Aux/IAA-ARF	3	2.54237	0.0352588	AT1G04240, AT1G04250, AT1G59750	54	50	8938	9.93111	0.998437	0.801168	35.7341
6	Up	UP_KEYWORDS	Alternative splicing	21	17.7966	0.0355008	AT2G42730, AT5G13980, AT2G01830, AT3G25520, AT2G01060, AT4G20020, AT1G33970, AT1G29750, AT5G12330, AT3G18750, AT3G12280, AT1G59750, AT1G45249, AT3G46640, AT2G24200, AT1G78660, AT5G12860, AT5G61150, AT3G17240, AT1G05200, AT2G42120	118	2971	26542	1.58989	0.992121	0.311048	34.506
6	Up	UP_KEYWORDS	Receptor	7	5.9322	0.0378588	AT1G78530, AT1G66340, AT1G72180, AT1G07390, AT1G29750, AT1G01360, AT1G05200	118	560	26542	2.81165	0.994325	0.308851	36.3564
6	Up	GOTERM_BP_DIRECT	GO:0010114~response to red light	3	2.54237	0.0386044	AT5G24470, AT1G59940, AT5G11260	100	58	18499	9.56845	0.999982	0.630265	40.5467
6	Up	GOTERM_MF_DIRECT	GO:0000822~inositol hexakisphosphate binding	2	1.69492	0.0410753	AT5G49980, AT3G62980	96	8	18171	47.3203	0.997716	0.532432	39.2211
6	Up	UP_SEQ_FEATURE	domain:Leucine-zipper	3	2.54237	0.0476209	AT5G53980, AT5G11260, AT1G45249	54	59	8938	8.4162	0.999847	0.827355	45.1735
6	Up	GOTERM_CC_DIRECT	GO:0005634~nucleus	55	46.6102	0.0486775	AT5G24470, AT3G25520, AT1G10120, AT2G29570, AT4G26100, AT1G59750, AT1G45249, AT1G50920, AT5G53980, AT1G01360, AT1G59940, AT1G04240, AT2G40620, AT3G27560, AT1G65770, AT2G38450, AT2G42730, AT5G05850, AT5G11260, AT5G49980, AT1G49560, AT5G61150, AT1G50600, AT5G08640, AT4G22380, AT2G42120, AT4G16110, AT2G40780, AT5G17300, AT3G18750, AT3G12280, AT2G17080, AT2G27900, AT3G46640, AT1G14850, AT1G14710, AT3…	116	9796	25147	1.21714	0.966404	0.492708	40.153
6	Up	INTERPRO	IPR001005:SANT/Myb domain	5	4.23729	0.055099	AT3G46640, AT2G01060, AT5G17300, AT1G49560, AT4G16110	114	279	22105	3.47497	0.999998	0.670404	51.7654
6	Up	INTERPRO	IPR004827:Basic-leucine zipper domain	3	2.54237	0.0551398	AT5G11260, AT2G40620, AT1G45249	114	74	22105	7.86095	0.999998	0.641308	51.7921
6	Up	UP_KEYWORDS	Ubl conjugation	4	3.38983	0.05669	AT1G66340, AT5G11260, AT1G21410, AT3G12280	118	197	26542	4.56715	0.999598	0.406283	49.5052
6	Up	SMART	SM00338:BRLZ	3	2.54237	0.0568424	AT5G11260, AT2G40620, AT1G45249	45	74	8423	7.58829	0.885286	0.302941	40.8727
6	Up	GOTERM_BP_DIRECT	GO:0006355~regulation of transcription, DNA-templated	18	15.2542	0.0570859	AT3G27010, AT5G24470, AT2G01060, AT1G10120, AT5G17300, AT5G11260, AT1G59750, AT1G45249, AT3G46640, AT5G53980, AT4G13620, AT1G49560, AT1G59940, AT1G04240, AT2G40620, AT1G50600, AT1G04250, AT4G16110	100	2119	18499	1.57141	1	0.743785	53.9919
6	Up	INTERPRO	IPR009057:Homeodomain-like	6	5.08475	0.0645609	AT3G46640, AT5G53980, AT2G01060, AT5G17300, AT1G49560, AT4G16110	114	420	22105	2.77005	1	0.673807	57.6229
6	Up	GOTERM_CC_DIRECT	GO:0005773~vacuole	7	5.9322	0.0690441	AT5G13980, AT2G24200, AT3G25520, AT1G78660, AT2G46800, AT2G47800, AT5G10720	116	629	25147	2.41255	0.992288	0.555509	52.0983
6	Up	INTERPRO	IPR000270:Phox/Bem1p	3	2.54237	0.0703203	AT1G04240, AT1G04250, AT1G59750	114	85	22105	6.84365	1	0.680928	60.8595
6	Up	UP_KEYWORDS	Repressor	4	3.38983	0.0705561	AT1G04240, AT1G04250, AT3G12280, AT1G59750	118	216	26542	4.16541	0.999945	0.458163	57.5432
6	Up	GOTERM_CC_DIRECT	GO:0005886~plasma membrane	24	20.339	0.0749246	AT1G78880, AT2G38120, AT2G01830, AT3G25520, AT5G05170, AT1G08230, AT1G29750, AT2G47800, AT3G17700, AT5G59010, AT5G10720, AT2G29380, AT1G78530, AT1G72180, AT1G14850, AT2G28370, AT5G15630, AT1G01360, AT1G55200, AT2G13610, AT1G05200, AT4G00710, AT5G10770, AT2G18110	116	3702	25147	1.40541	0.994988	0.530717	55.1214
6	Up	GOTERM_BP_DIRECT	GO:0042753~positive regulation of circadian rhythm	2	1.69492	0.0773642	AT3G46640, AT5G11260	100	15	18499	24.6653	1	0.821275	65.4753
6	Up	UP_KEYWORDS	Protease	6	5.08475	0.081962	AT1G78880, AT2G24200, AT1G09750, AT5G42240, AT5G10770, AT3G14400	118	523	26542	2.58048	0.999989	0.49037	63.2581
6	Up	GOTERM_BP_DIRECT	GO:0010150~leaf senescence	3	2.54237	0.0870956	AT2G01830, AT1G59750, AT4G16110	100	92	18499	6.03228	1	0.836258	69.9871
6	Up	GOTERM_BP_DIRECT	GO:0010105~negative regulation of ethylene-activated signaling pathway	2	1.69492	0.0872213	AT1G66340, AT5G10720	100	17	18499	21.7635	1	0.815736	70.0416
6	Up	GOTERM_BP_DIRECT	GO:0045037~protein import into chloroplast stroma	2	1.69492	0.0872213	AT1G04940, AT3G46740	100	17	18499	21.7635	1	0.815736	70.0416
6	Up	GOTERM_BP_DIRECT	GO:0006468~protein phosphorylation	9	7.62712	0.0943453	AT1G78530, AT2G01830, AT1G72180, AT1G29750, AT5G59010, AT1G55200, AT3G18750, AT4G00710, AT3G27560	100	870	18499	1.91369	1	0.821258	72.9869
6	Up	UP_KEYWORDS	Vacuole	4	3.38983	0.0987273	AT5G13980, AT1G78660, AT2G46800, AT2G47800	118	250	26542	3.59892	0.999999	0.538757	70.3897
6	Down	GOTERM_BP_DIRECT	GO:0009734~auxin-activated signaling pathway	11	10.2804	1.30905e-08	AT2G33860, AT4G23980, AT2G22670, AT5G57420, AT3G16500, AT3G20840, AT3G61830, AT5G65670, AT2G01950, AT4G29080, AT1G73590	84	190	18499	12.7499	2.44792e-06	2.44792e-06	1.62269e-05
6	Down	UP_KEYWORDS	Auxin signaling pathway	10	9.34579	1.90566e-08	AT2G33860, AT4G23980, AT2G22670, AT5G57420, AT3G16500, AT3G20840, AT3G61830, AT5G65670, AT4G29080, AT1G73590	106	164	26542	15.2681	2.36302e-06	2.36302e-06	2.20055e-05
6	Down	INTERPRO	IPR000270:Phox/Bem1p	8	7.47664	1.15936e-07	AT4G23980, AT2G22670, AT5G50530, AT5G57420, AT3G16500, AT3G61830, AT5G65670, AT4G29080	101	85	22105	20.5987	2.19116e-05	2.19116e-05	0.000143967
6	Down	UP_SEQ_FEATURE	domain:Aux/IAA-ARF	7	6.54206	4.73823e-07	AT4G23980, AT2G22670, AT5G57420, AT3G16500, AT3G61830, AT5G65670, AT4G29080	55	50	8938	22.7513	8.57582e-05	8.57582e-05	0.000584169
6	Down	KEGG_PATHWAY	ath04075:Plant hormone signal transduction	11	10.2804	5.54633e-07	AT2G33860, AT3G21510, AT2G22670, AT3G29350, AT2G41370, AT3G16500, AT5G20900, AT2G24400, AT5G65670, AT4G29080, AT5G39340	27	265	4784	7.35486	1.4975e-05	1.4975e-05	0.000459503
6	Down	GOTERM_BP_DIRECT	GO:0007169~transmembrane receptor protein tyrosine kinase signaling pathway	8	7.47664	1.91707e-06	AT3G47090, AT1G27190, AT3G56100, AT1G79620, AT3G47580, AT2G01950, AT3G24660, AT3G56370	84	130	18499	13.5524	0.000358428	0.00017923	0.00237636
6	Down	UP_KEYWORDS	Receptor	13	12.1495	2.27362e-06	AT1G56145, AT5G43970, AT3G55550, AT2G25470, AT3G47090, AT1G27190, AT1G79620, AT4G21380, AT3G47580, AT1G11340, AT2G01950, AT3G56370, AT3G24660	106	560	26542	5.81277	0.00028189	0.000140955	0.00262542
6	Down	INTERPRO	IPR003311:AUX/IAA protein	5	4.6729	8.58471e-06	AT2G22670, AT5G57420, AT3G16500, AT5G65670, AT4G29080	101	29	22105	37.7347	0.0016212	0.000810929	0.0106598
6	Down	INTERPRO	IPR013210:Leucine-rich repeat-containing N-terminal, type 2	8	7.47664	4.64825e-05	AT2G25470, AT3G47090, AT1G27190, AT1G79620, AT3G47580, AT2G01950, AT3G24660, AT3G56370	101	209	22105	8.37747	0.00874692	0.00292418	0.0577057
6	Down	GOTERM_MF_DIRECT	GO:0043424~protein histidine kinase binding	4	3.73832	0.000182855	AT3G21510, AT3G29350, AT5G11490, AT5G39340	82	25	18171	35.4556	0.0183005	0.0183005	0.203149
6	Down	UP_SEQ_FEATURE	domain:HPt	3	2.80374	0.000529152	AT3G21510, AT3G29350, AT5G39340	55	6	8938	81.2545	0.091356	0.0467718	0.650433
6	Down	INTERPRO	IPR008207:Signal transduction histidine kinase, phosphotransfer (Hpt) domain	3	2.80374	0.000557346	AT3G21510, AT3G29350, AT5G39340	101	8	22105	82.073	0.100006	0.025998	0.689902
6	Down	GOTERM_BP_DIRECT	GO:0080036~regulation of cytokinin-activated signaling pathway	3	2.80374	0.000701523	AT3G21510, AT3G29350, AT5G39340	84	9	18499	73.4087	0.122985	0.0428007	0.866136
6	Down	GOTERM_MF_DIRECT	GO:0009927~histidine phosphotransfer kinase activity	3	2.80374	0.00105165	AT3G21510, AT3G29350, AT5G39340	82	11	18171	60.4357	0.100821	0.0517493	1.16325
6	Down	INTERPRO	IPR001611:Leucine-rich repeat	8	7.47664	0.00121583	AT4G27190, AT2G25470, AT3G47090, AT1G27190, AT3G47580, AT2G01950, AT3G24660, AT3G56370	101	358	22105	4.89076	0.205412	0.044945	1.49936
6	Down	UP_KEYWORDS	Stress response	8	7.47664	0.00144219	AT3G21510, AT3G43190, AT3G29350, AT3G20840, AT5G51990, AT5G12430, AT5G39340, AT1G15100	106	421	26542	4.75812	0.163861	0.0579092	1.65276
6	Down	UP_KEYWORDS	Leucine-rich repeat	9	8.41121	0.00168186	AT4G27190, AT2G25470, AT3G47090, AT1G27190, AT1G79620, AT3G47580, AT2G01950, AT3G24660, AT3G56370	106	557	26542	4.0459	0.188382	0.0508434	1.92498
6	Down	INTERPRO	IPR001245:Serine-threonine/tyrosine-protein kinase catalytic domain	8	7.47664	0.00168378	AT1G56145, AT3G54030, AT1G27190, AT1G79620, AT4G21380, AT1G11340, AT3G24660, AT3G56370	101	379	22105	4.61977	0.272763	0.0516996	2.07091
6	Down	UP_KEYWORDS	Repressor	6	5.60748	0.00170218	AT2G22670, AT5G57420, AT3G16500, AT3G61830, AT5G65670, AT4G29080	106	216	26542	6.95545	0.190428	0.0413699	1.94803
6	Down	GOTERM_BP_DIRECT	GO:0006468~protein phosphorylation	12	11.215	0.00170665	AT3G54030, AT3G55550, AT3G47090, AT1G27190, AT3G56100, AT1G79620, AT4G21380, AT3G47580, AT1G11340, AT2G01950, AT3G24660, AT3G56370	84	870	18499	3.0376	0.273427	0.076749	2.0951
6	Down	UP_SEQ_FEATURE	short sequence motif:EAR-like (transcriptional repression)	4	3.73832	0.0017586	AT2G22670, AT3G16500, AT5G65670, AT4G29080	55	40	8938	16.2509	0.272825	0.100752	2.14669
6	Down	GOTERM_BP_DIRECT	GO:0009733~response to auxin	7	6.54206	0.00193745	AT2G33860, AT2G22670, AT5G57420, AT3G16500, AT2G24400, AT5G65670, AT4G29080	84	290	18499	5.3158	0.304174	0.0699632	2.37532
6	Down	INTERPRO	IPR000719:Protein kinase, catalytic domain	13	12.1495	0.002236	AT1G56145, AT3G54030, AT3G55550, AT3G47090, AT1G27190, AT3G14720, AT1G79620, AT4G21380, AT3G47580, AT1G11340, AT2G01950, AT3G56370, AT3G24660	101	1023	22105	2.78123	0.344973	0.0586495	2.74145
6	Down	UP_KEYWORDS	Nucleus	25	23.3645	0.00265401	AT3G24120, AT3G21510, AT2G22670, AT3G29350, AT2G17030, AT4G29080, AT5G65670, AT2G33860, AT3G13040, AT2G20570, AT2G41370, AT5G20900, AT3G61830, AT5G39340, AT4G23980, AT3G16500, AT5G57420, AT5G51990, AT4G37650, AT1G56450, AT2G03500, AT3G20840, AT5G54900, AT1G15100, AT1G18080	106	3358	26542	1.86418	0.280742	0.0534415	3.02217
6	Down	GOTERM_MF_DIRECT	GO:0004674~protein serine/threonine kinase activity	11	10.2804	0.00297996	AT3G55550, AT3G47090, AT1G27190, AT3G56100, AT1G79620, AT4G21380, AT3G47580, AT1G11340, AT2G01950, AT3G24660, AT3G56370	82	804	18171	3.03181	0.260237	0.0955924	3.26424
6	Down	INTERPRO	IPR011009:Protein kinase-like domain	13	12.1495	0.00315399	AT1G56145, AT3G54030, AT3G55550, AT3G47090, AT1G27190, AT3G14720, AT1G79620, AT4G21380, AT3G47580, AT1G11340, AT2G01950, AT3G56370, AT3G24660	101	1067	22105	2.66654	0.449565	0.0719139	3.8468
6	Down	INTERPRO	IPR010525:Auxin response factor	3	2.80374	0.00481823	AT2G33860, AT4G23980, AT3G61830	101	23	22105	28.5471	0.59862	0.0964533	5.82133
6	Down	GOTERM_CC_DIRECT	GO:0005886~plasma membrane	26	24.2991	0.00538234	AT1G56145, AT4G30190, AT4G26830, AT3G54030, AT2G13680, AT4G18800, AT4G22300, AT3G55550, AT3G47090, AT3G56100, AT5G56590, AT4G21380, AT3G47580, AT2G13360, AT3G60330, AT1G12310, AT3G43190, AT4G35350, AT1G27190, AT1G11340, AT2G01950, AT1G15100, AT3G24660, AT3G56370, AT1G73590, AT1G18080	102	3702	25147	1.7315	0.303433	0.303433	5.3848
6	Down	GOTERM_BP_DIRECT	GO:0006355~regulation of transcription, DNA-templated	19	17.757	0.00539833	AT3G24120, AT4G23980, AT2G22670, AT5G57420, AT3G16500, AT5G51990, AT2G44020, AT5G65670, AT4G29080, AT4G37650, AT2G33860, AT3G13040, AT2G03500, AT2G20570, AT3G61830, AT3G20840, AT5G20900, AT1G06070, AT1G04870	84	2119	18499	1.97466	0.636589	0.155241	6.4897
6	Down	INTERPRO	IPR006447:Myb domain, plants	4	3.73832	0.0067852	AT3G24120, AT3G13040, AT2G03500, AT2G20570	101	85	22105	10.2994	0.72384	0.120742	8.10691
6	Down	INTERPRO	IPR013320:Concanavalin A-like lectin/glucanase, subgroup	8	7.47664	0.00709662	AT1G56145, AT3G55550, AT3G47090, AT1G79620, AT4G21380, AT3G47580, AT1G11340, AT2G01950	101	493	22105	3.5515	0.739732	0.115177	8.46406
6	Down	INTERPRO	IPR003591:Leucine-rich repeat, typical subtype	5	4.6729	0.00747086	AT2G25470, AT3G47090, AT3G47580, AT2G01950, AT3G56370	101	170	22105	6.4371	0.757631	0.1114	8.89157
6	Down	GOTERM_MF_DIRECT	GO:0003700~transcription factor activity, sequence-specific DNA binding	16	14.9533	0.00805072	AT3G24120, AT2G22670, AT4G23980, AT5G57420, AT3G16500, AT5G51990, AT4G29080, AT4G37650, AT5G65670, AT2G33860, AT3G13040, AT2G03500, AT2G20570, AT3G20840, AT3G61830, AT1G06070	82	1711	18171	2.07222	0.557986	0.184622	8.5966
6	Down	UP_KEYWORDS	Phosphoprotein	14	13.0841	0.00837584	AT4G30190, AT3G21510, AT3G29350, AT3G14720, AT2G13360, AT5G65670, AT3G60330, AT5G50530, AT1G27190, AT1G11340, AT5G39340, AT2G01950, AT3G24660, AT1G73590	106	1555	26542	2.25437	0.647596	0.138428	9.2559
6	Down	UP_KEYWORDS	Transcription regulation	16	14.9533	0.00860503	AT3G24120, AT2G22670, AT4G23980, AT5G57420, AT3G16500, AT5G51990, AT4G29080, AT4G37650, AT5G65670, AT2G33860, AT3G13040, AT2G03500, AT2G20570, AT3G20840, AT5G20900, AT3G61830	106	1922	26542	2.08446	0.657554	0.125371	9.4978
6	Down	GOTERM_CC_DIRECT	GO:0005759~mitochondrial matrix	4	3.73832	0.00946658	AT1G53240, AT3G06850, AT3G60210, AT5G09300	102	108	25147	9.13108	0.471273	0.272863	9.29472
6	Down	UP_KEYWORDS	Transcription	16	14.9533	0.0105634	AT3G24120, AT2G22670, AT4G23980, AT5G57420, AT3G16500, AT5G51990, AT4G29080, AT4G37650, AT5G65670, AT2G33860, AT3G13040, AT2G03500, AT2G20570, AT3G20840, AT5G20900, AT3G61830	106	1968	26542	2.03574	0.732016	0.136114	11.5408
6	Down	UP_KEYWORDS	Two-component regulatory system	3	2.80374	0.0125952	AT3G21510, AT3G29350, AT5G39340	106	43	26542	17.4695	0.792314	0.145444	13.6159
6	Down	UP_KEYWORDS	Kinase	12	11.215	0.0127963	AT1G56145, AT3G54030, AT3G55550, AT3G47090, AT3G14720, AT1G27190, AT1G79620, AT4G21380, AT3G47580, AT1G11340, AT2G01950, AT3G56370	106	1285	26542	2.33833	0.797492	0.135133	13.8188
6	Down	UP_KEYWORDS	Cytokinin signaling pathway	3	2.80374	0.0137383	AT3G21510, AT3G29350, AT5G39340	106	45	26542	16.6931	0.8201	0.133199	14.7636
6	Down	SMART	SM00369:LRR_TYP	5	4.6729	0.015634	AT2G25470, AT3G47090, AT3G47580, AT2G01950, AT3G56370	49	170	8423	5.05582	0.441795	0.441795	13.1935
6	Down	GOTERM_BP_DIRECT	GO:0006351~transcription, DNA-templated	16	14.9533	0.0197437	AT3G24120, AT2G22670, AT4G23980, AT5G57420, AT3G16500, AT5G51990, AT4G29080, AT4G37650, AT5G65670, AT2G33860, AT3G13040, AT2G03500, AT2G20570, AT3G20840, AT5G20900, AT3G61830	84	1886	18499	1.8683	0.975983	0.41299	21.9007
6	Down	INTERPRO	IPR000490:Glycoside hydrolase, family 17	3	2.80374	0.0207554	AT4G26830, AT4G34480, AT5G56590	101	49	22105	13.3997	0.981014	0.262823	22.9294
6	Down	KEGG_PATHWAY	ath00910:Nitrogen metabolism	3	2.80374	0.0214048	AT3G23490, AT5G07440, AT4G37560	27	42	4784	12.6561	0.44245	0.253308	16.4112
6	Down	GOTERM_BP_DIRECT	GO:0000160~phosphorelay signal transduction system	3	2.80374	0.0219991	AT3G21510, AT3G29350, AT5G39340	84	51	18499	12.9545	0.984389	0.405462	24.0993
6	Down	UP_SEQ_FEATURE	repeat:LRR 5	5	4.6729	0.0222038	AT4G27190, AT1G27190, AT3G56100, AT2G01950, AT3G24660	55	178	8938	4.56486	0.982823	0.637975	24.1818
6	Down	UP_KEYWORDS	Cell membrane	10	9.34579	0.0229292	AT4G30190, AT2G13680, AT4G35350, AT3G55550, AT5G56590, AT4G21380, AT1G11340, AT2G01950, AT3G56370, AT1G73590	106	1046	26542	2.39385	0.943659	0.198489	23.4983
6	Down	UP_KEYWORDS	Serine/threonine-protein kinase	8	7.47664	0.0246574	AT3G55550, AT3G47090, AT3G14720, AT1G79620, AT4G21380, AT3G47580, AT1G11340, AT2G01950	106	722	26542	2.77447	0.954763	0.198389	25.0462
6	Down	UP_SEQ_FEATURE	repeat:LRR 7	4	3.73832	0.0285801	AT4G27190, AT3G56100, AT2G01950, AT3G24660	55	110	8938	5.90942	0.994744	0.649947	30.0573
6	Down	GOTERM_MF_DIRECT	GO:0004871~signal transducer activity	4	3.73832	0.0294682	AT3G21510, AT3G29350, AT5G39340, AT1G18080	82	150	18171	5.90927	0.951249	0.453491	28.2954
6	Down	GOTERM_MF_DIRECT	GO:0005524~ATP binding	18	16.8224	0.0307386	AT4G30190, AT1G56145, AT3G54030, AT3G55550, AT3G47090, AT3G56100, AT3G14720, AT4G21380, AT5G07440, AT3G47580, AT3G60330, AT4G27190, AT1G27190, AT1G79620, AT1G11340, AT2G01950, AT3G24660, AT3G56370	82	2372	18171	1.6816	0.95729	0.408771	29.3323
6	Down	INTERPRO	IPR017441:Protein kinase, ATP binding site	8	7.47664	0.0326284	AT3G55550, AT3G47090, AT3G14720, AT1G79620, AT4G21380, AT3G47580, AT2G01950, AT3G56370	101	671	22105	2.60938	0.998107	0.360987	33.763
6	Down	GOTERM_BP_DIRECT	GO:0009736~cytokinin-activated signaling pathway	3	2.80374	0.0354513	AT3G21510, AT3G29350, AT5G39340	84	66	18499	10.0103	0.998829	0.527621	36.0732
6	Down	INTERPRO	IPR012946:X8	3	2.80374	0.0360338	AT4G26830, AT4G34480, AT5G56590	101	66	22105	9.94824	0.999028	0.370235	36.601
6	Down	INTERPRO	IPR011990:Tetratricopeptide-like helical	7	6.54206	0.0384988	AT1G12700, AT3G54030, AT2G34840, AT3G06920, AT5G12430, AT5G63200, AT1G18900	101	549	22105	2.79058	0.999401	0.371081	38.585
6	Down	GOTERM_MF_DIRECT	GO:0016301~kinase activity	10	9.34579	0.0412969	AT3G54030, AT3G55550, AT3G47090, AT1G27190, AT1G79620, AT4G21380, AT3G47580, AT1G11340, AT3G24660, AT3G56370	82	1039	18171	2.1328	0.985871	0.455838	37.4359
6	Down	UP_SEQ_FEATURE	repeat:LRR 4	5	4.6729	0.0415923	AT4G27190, AT1G27190, AT3G56100, AT2G01950, AT3G24660	55	217	8938	3.74445	0.999542	0.722391	40.7708
6	Down	GOTERM_CC_DIRECT	GO:0005829~cytosol	16	14.9533	0.0423963	AT4G30190, AT3G21510, AT3G23490, AT4G18800, AT2G34840, AT3G29350, AT5G38200, AT1G53240, AT1G56450, AT1G12310, AT3G43190, AT5G54900, AT3G07030, AT5G39340, AT1G04870, AT1G18080	102	2309	25147	1.70837	0.945115	0.619971	35.8737
6	Down	GOTERM_CC_DIRECT	GO:0005622~intracellular	7	6.54206	0.0426713	AT3G21510, AT4G18800, AT3G29350, AT3G14720, AT4G36630, AT4G29080, AT5G39340	102	634	25147	2.72204	0.946162	0.518304	36.0623
6	Down	UP_KEYWORDS	Alternative splicing	19	17.757	0.043289	AT3G24120, AT4G30190, AT4G23980, AT2G22670, AT2G34840, AT3G29350, AT5G07440, AT3G12350, AT5G65670, AT4G35350, AT5G50530, AT2G20570, AT1G27190, AT5G11490, AT1G18900, AT4G18490, AT1G04870, AT5G09300, AT1G18080	106	2971	26542	1.60132	0.995862	0.306381	40.0116
6	Down	GOTERM_BP_DIRECT	GO:0019827~stem cell population maintenance	2	1.86916	0.0482744	AT4G13750, AT3G20840	84	11	18499	40.0411	0.999904	0.603567	45.8456
6	Down	INTERPRO	IPR006534:H+ transporting P-type ATPase, subfamily IIIA	2	1.86916	0.0486628	AT4G30190, AT3G60330	101	11	22105	39.793	0.99992	0.425711	46.1777
6	Down	UP_SEQ_FEATURE	repeat:LRR 6	4	3.73832	0.0504873	AT4G27190, AT3G56100, AT2G01950, AT3G24660	55	138	8938	4.71041	0.999915	0.73804	47.2029
6	Down	GOTERM_MF_DIRECT	GO:0004675~transmembrane receptor protein serine/threonine kinase activity	2	1.86916	0.0522151	AT4G21380, AT2G01950	82	12	18171	36.9329	0.995557	0.491886	44.918
6	Down	SMART	SM00768:X8	3	2.80374	0.0541615	AT4G26830, AT4G34480, AT5G56590	49	66	8423	7.81354	0.872583	0.643044	39.3463
6	Down	UP_KEYWORDS	Mitochondrion	8	7.47664	0.057944	AT5G43970, AT1G12700, AT1G53240, AT3G06850, AT5G07440, AT5G19830, AT2G03690, AT5G09300	106	872	26542	2.29721	0.99939	0.370357	49.8059
6	Down	UP_SEQ_FEATURE	region of interest:Interaction with 14-3-3 proteins	2	1.86916	0.0588287	AT4G30190, AT3G60330	55	10	8938	32.5018	0.999983	0.746339	52.6451
6	Down	KEGG_PATHWAY	ath00630:Glyoxylate and dicarboxylate metabolism	3	2.80374	0.0604193	AT1G53240, AT4G37560, AT2G13360	27	74	4784	7.18318	0.814125	0.429301	40.329
6	Down	GOTERM_MF_DIRECT	GO:0008553~hydrogen-exporting ATPase activity, phosphorylative mechanism	2	1.86916	0.0606518	AT4G30190, AT3G60330	82	14	18171	31.6568	0.998199	0.504488	50.1313
6	Down	GOTERM_BP_DIRECT	GO:1903507~negative regulation of nucleic acid-templated transcription	2	1.86916	0.0610356	AT2G03500, AT5G20900	84	14	18499	31.4609	0.999992	0.657205	54.19
6	Down	GOTERM_MF_DIRECT	GO:0004672~protein kinase activity	6	5.60748	0.0640438	AT1G56145, AT3G54030, AT1G27190, AT3G56100, AT3G24660, AT3G56370	82	482	18171	2.75848	0.99875	0.487516	52.0976
6	Down	GOTERM_BP_DIRECT	GO:0006754~ATP biosynthetic process	2	1.86916	0.0652517	AT4G30190, AT3G60330	84	15	18499	29.3635	0.999997	0.650598	56.6755
6	Down	INTERPRO	IPR025756:MYB-CC type transcription factor, LHEQLE-containing domain	2	1.86916	0.0657708	AT3G24120, AT3G13040	101	15	22105	29.1815	0.999997	0.510491	57.0368
6	Down	UP_KEYWORDS	Transferase	19	17.757	0.0670099	AT1G56145, AT3G54030, AT2G13680, AT3G55550, AT5G38200, AT3G47090, AT3G14720, AT4G21380, AT3G47580, AT2G13360, AT3G43190, AT2G26640, AT3G06850, AT1G27190, AT1G79620, AT1G11340, AT2G01950, AT3G56370, AT1G04870	106	3138	26542	1.5161	0.999816	0.397052	55.1092
6	Down	GOTERM_BP_DIRECT	GO:0010582~floral meristem determinacy	2	1.86916	0.069449	AT2G33860, AT2G41370	84	16	18499	27.5283	0.999999	0.644909	59.0263
6	Down	INTERPRO	IPR008271:Serine/threonine-protein kinase, active site	8	7.47664	0.070003	AT1G56145, AT3G55550, AT3G47090, AT1G79620, AT4G21380, AT3G47580, AT1G11340, AT2G01950	101	798	22105	2.1941	0.999999	0.514181	59.3921
6	Down	UP_SEQ_FEATURE	repeat:LRR 3	5	4.6729	0.074627	AT4G27190, AT1G27190, AT3G56100, AT2G01950, AT3G24660	55	264	8938	3.07782	0.999999	0.789819	61.5653
6	Down	GOTERM_BP_DIRECT	GO:0006952~defense response	7	6.54206	0.0751046	AT5G28010, AT4G27190, AT5G56590, AT4G21380, AT5G20900, AT4G39950, AT1G11340	84	658	18499	2.34283	1	0.647552	62.0085
6	Down	INTERPRO	IPR020472:G-protein beta WD-40 repeat	3	2.80374	0.0754054	AT5G21040, AT3G27640, AT1G18080	101	100	22105	6.56584	1	0.523305	62.2262
6	Down	UP_KEYWORDS	ATP-binding	13	12.1495	0.0765263	AT4G30190, AT4G27190, AT3G55550, AT3G47090, AT1G27190, AT3G14720, AT1G79620, AT4G21380, AT3G47580, AT1G11340, AT2G01950, AT3G56370, AT3G60330	106	1919	26542	1.69627	0.999948	0.422152	60.1212
6	Down	GOTERM_MF_DIRECT	GO:0030247~polysaccharide binding	3	2.80374	0.0785675	AT4G26830, AT4G34480, AT5G56590	82	104	18171	6.39224	0.999742	0.528251	59.7441
6	Down	GOTERM_MF_DIRECT	GO:0043565~sequence-specific DNA binding	7	6.54206	0.0809745	AT3G24120, AT4G23980, AT2G03500, AT5G51990, AT1G06070, AT5G65670, AT4G37650	82	676	18171	2.29465	0.999802	0.508707	60.8982
6	Down	UP_KEYWORDS	Glycoprotein	12	11.215	0.0816328	AT2G13680, AT4G35350, AT3G55550, AT1G27520, AT1G27190, AT5G56590, AT4G21380, AT1G11340, AT2G01950, AT3G24660, AT3G56370, AT1G73590	106	1735	26542	1.73185	0.999974	0.426368	62.5946
6	Down	SMART	SM00220:S_TKc	9	8.41121	0.0819041	AT1G56145, AT3G55550, AT3G47090, AT3G14720, AT1G79620, AT4G21380, AT3G47580, AT1G11340, AT2G01950	49	803	8423	1.92663	0.95765	0.651433	53.5735
6	Down	INTERPRO	IPR017930:Myb domain	4	3.73832	0.0839462	AT3G24120, AT3G13040, AT2G03500, AT2G20570	101	227	22105	3.85659	1	0.545756	66.3378
6	Down	INTERPRO	IPR003340:B3 DNA binding domain	3	2.80374	0.0846791	AT2G33860, AT4G23980, AT3G61830	101	107	22105	6.1363	1	0.532394	66.6707
6	Down	UP_SEQ_FEATURE	DNA-binding region:TF-B3	3	2.80374	0.0894648	AT2G33860, AT4G23980, AT3G61830	55	83	8938	5.87382	1	0.816654	68.5099
6	Down	GOTERM_MF_DIRECT	GO:0042973~glucan endo-1,3-beta-D-glucosidase activity	2	1.86916	0.0977085	AT4G34480, AT5G56590	82	23	18171	19.2694	0.999969	0.550138	68.1249
6	Down	UP_KEYWORDS	Nucleotide-binding	14	13.0841	0.0992819	AT4G30190, AT4G18800, AT3G55550, AT3G47090, AT3G14720, AT4G21380, AT3G47580, AT3G60330, AT4G27190, AT1G27190, AT1G79620, AT1G11340, AT2G01950, AT3G56370	106	2221	26542	1.57836	0.999998	0.477061	70.1037
